# Supplementary material for: The genome and transcriptome of Phalaenopsis yield insights into floral organ development and flowering regulation
Source: PeerJ. 2016 May 12;4:e2017. doi: 10.7717/peerj.2017 (PMC4868593; doi:10.7717/peerj.2017)
Supplement: Supplemental Information 2 [file peerj-04-2017-s002.xlsx]

## Sheet: BL1 vs BH
ID	locus	BLAST_annotation	BH value	BL1 value	BL1/ BH FC	log2 BL1/ BH FC
XLOC_037873	NODE_416982_length_6192_cov_12.855136:4223-5287	PREDICTED: UDP-galactose/UDP-glucose transporter 4-like [Cucumis sativus]	0	2.00335	#DIV/0!	#DIV/0!
XLOC_079195	NODE_8852708_length_383183_cov_17.010250:171846-176913	chitinase-like protein [Elaeis guineensis]	0	2.00352	#DIV/0!	#DIV/0!
XLOC_005655	NODE_1310829_length_1934_cov_53.927612:270-611	Uncharacterized protein TCM_016759 [Theobroma cacao]	0	2.00687	#DIV/0!	#DIV/0!
XLOC_079571	NODE_8876231_length_207452_cov_14.329117:141198-141559	hypothetical protein VITISV_003664 [Vitis vinifera]	0	2.00936	#DIV/0!	#DIV/0!
XLOC_053234	NODE_606359_length_54731_cov_15.631580:45495-54676	putative SAC3/GANP family protein [Zea mays]	0	2.01004	#DIV/0!	#DIV/0!
XLOC_077677	NODE_869228_length_5015_cov_0.725424:4631-5069	hypothetical protein MTR_1g005050 [Medicago truncatula] >gi|355477312|gb|AES58515.1| hypothetical protein MTR_1g005050 [Medicago truncatula]	0	2.01257	#DIV/0!	#DIV/0!
XLOC_024814	NODE_280029_length_1392_cov_70.579742:555-1453	hypothetical protein TRIUR3_03541 [Triticum urartu]	0	2.01519	#DIV/0!	#DIV/0!
XLOC_011363	NODE_1728746_length_378130_cov_17.168867:110737-113002	beta-mannosidase 4 [Oncidium hybrid cultivar]	0	2.01917	#DIV/0!	#DIV/0!
XLOC_053873	NODE_614940_length_2045_cov_44.367237:935-1196	hypothetical protein CARUB_v10007579mg [Capsella rubella]	0	2.02037	#DIV/0!	#DIV/0!
XLOC_035488	NODE_3914935_length_196145_cov_16.585842:84649-114957	PREDICTED: elongation factor P-like [Solanum lycopersicum]	0	2.02113	#DIV/0!	#DIV/0!
XLOC_040026	NODE_444033_length_316133_cov_18.741285:111691-121979	PREDICTED: pentatricopeptide repeat-containing protein At5g48910-like [Fragaria vesca subsp. vesca]	0	2.02155	#DIV/0!	#DIV/0!
XLOC_004581	NODE_1233094_length_6703_cov_23.636581:0-2445	calcium-transporting atpase 4, endoplasmic reticulum-type, putative [Ricinus communis] >gi|223537386|gb|EEF39014.1| calcium-transporting atpase 4, endoplasmic reticulum-type, putative [Ricinus communis]	0	2.02335	#DIV/0!	#DIV/0!
XLOC_076772	NODE_8566143_length_126439_cov_18.427122:80384-103077	Os01g0548600 [Oryza sativa Japonica Group] >gi|57900555|dbj|BAD88295.1| protein kinase-like protein [Oryza sativa Japonica Group] >gi|255673344|dbj|BAF05205.2| Os01g0548600 [Oryza sativa Japonica Group]	0	2.02622	#DIV/0!	#DIV/0!
XLOC_005163	NODE_1266267_length_146809_cov_17.174097:144957-146762	PREDICTED: brain protein 44-like [Brachypodium distachyon]	0	2.02845	#DIV/0!	#DIV/0!
XLOC_050902	NODE_57606_length_1569_cov_55.005100:35-1630	putative beta-D-xylosidase 6 [Triticum urartu]	0	2.0297	#DIV/0!	#DIV/0!
XLOC_021117	NODE_248012_length_30240_cov_18.039980:4736-29963	hypothetical protein PRUPE_ppa004830mg [Prunus persica]	0	2.0299	#DIV/0!	#DIV/0!
XLOC_083164	NODE_9326689_length_239892_cov_15.845381:38959-39643	Uncharacterized protein TCM_033752 [Theobroma cacao]	0	2.03003	#DIV/0!	#DIV/0!
XLOC_032385	NODE_3532135_length_88901_cov_19.274115:58653-67760	hypothetical protein ZEAMMB73_694634 [Zea mays]	0	2.03121	#DIV/0!	#DIV/0!
XLOC_032110	NODE_3509240_length_65057_cov_19.980478:483-2034	hypothetical protein PRUPE_ppa006189mg [Prunus persica]	0	2.03165	#DIV/0!	#DIV/0!
XLOC_067228	NODE_753457_length_14778_cov_12.839018:6048-6427	hypothetical protein OsI_19850 [Oryza sativa Indica Group]	0	2.03496	#DIV/0!	#DIV/0!
XLOC_055853	NODE_63642_length_1201_cov_33.802666:837-1254	hypothetical protein PRUPE_ppa018503mg [Prunus persica]	0	2.03611	#DIV/0!	#DIV/0!
XLOC_089052	NODE_9655274_length_563821_cov_17.640343:437195-440485	transcriptional factor NAC35 [Glycine max] >gi|184097800|gb|ACC66316.1| transcriptional factor NAC35 [Glycine max]	0	2.04155	#DIV/0!	#DIV/0!
XLOC_087002	NODE_9527490_length_508646_cov_15.305536:44303-45634	hypothetical protein VITISV_022159 [Vitis vinifera]	0	2.04466	#DIV/0!	#DIV/0!
XLOC_053797	NODE_6144641_length_77000_cov_15.398909:28512-29004	hypothetical protein SORBIDRAFT_09g004920 [Sorghum bicolor] >gi|241944633|gb|EES17778.1| hypothetical protein SORBIDRAFT_09g004920 [Sorghum bicolor]	0	2.04476	#DIV/0!	#DIV/0!
XLOC_076475	NODE_853432_length_374369_cov_18.603018:101094-101849	PREDICTED: uncharacterized protein LOC100265246 [Vitis vinifera]	0	2.0472	#DIV/0!	#DIV/0!
XLOC_051890	NODE_588399_length_1551_cov_58.548679:1027-1613	predicted protein [Populus trichocarpa] >gi|222850256|gb|EEE87803.1| predicted protein [Populus trichocarpa]	0	2.04793	#DIV/0!	#DIV/0!
XLOC_060798	NODE_6910278_length_602014_cov_18.412703:319081-341075	Serine/threonine-protein kinase fray2 [Triticum urartu]	0	2.04994	#DIV/0!	#DIV/0!
XLOC_047302	NODE_5342328_length_148406_cov_17.595636:5-364	predicted protein [Hordeum vulgare subsp. vulgare] >gi|326511421|dbj|BAJ87724.1| predicted protein [Hordeum vulgare subsp. vulgare]	0	2.05103	#DIV/0!	#DIV/0!
XLOC_077336	NODE_8636578_length_280987_cov_19.020403:268360-276834	conserved hypothetical protein [Ricinus communis] >gi|223535852|gb|EEF37513.1| conserved hypothetical protein [Ricinus communis]	0	2.05845	#DIV/0!	#DIV/0!
XLOC_017795	NODE_2197638_length_22495_cov_12.187819:22861-24456	Hepatocyte growth factor-regulated tyrosine kinase substrate [Aegilops tauschii]	0	2.06058	#DIV/0!	#DIV/0!
XLOC_033061	NODE_363573_length_17536_cov_11.791572:1122-13469	Cleavage stimulation factor 50 kDa subunit, putative [Ricinus communis] >gi|223546234|gb|EEF47736.1| Cleavage stimulation factor 50 kDa subunit, putative [Ricinus communis]	0	2.06176	#DIV/0!	#DIV/0!
XLOC_050829	NODE_57352_length_23058_cov_15.416558:22634-23185	hypothetical protein TRIUR3_24730 [Triticum urartu]	0	2.06241	#DIV/0!	#DIV/0!
XLOC_033469	NODE_3678834_length_98274_cov_16.455349:14072-16204	PREDICTED: calcineurin B-like protein 10-like isoform X1 [Cicer arietinum]	0	2.06257	#DIV/0!	#DIV/0!
XLOC_018230	NODE_2214154_length_29835_cov_12.225407:16772-22710	ATP binding protein, putative [Ricinus communis] >gi|223541953|gb|EEF43499.1| ATP binding protein, putative [Ricinus communis]	0	2.06334	#DIV/0!	#DIV/0!
XLOC_070088	NODE_7828588_length_234653_cov_17.625937:204760-215341	PREDICTED: probable polygalacturonase-like [Fragaria vesca subsp. vesca]	0	2.06364	#DIV/0!	#DIV/0!
XLOC_037547	NODE_414073_length_5647_cov_32.508057:1767-5711	hypothetical protein VITISV_004660 [Vitis vinifera]	0	2.06498	#DIV/0!	#DIV/0!
XLOC_089546	NODE_9681462_length_214641_cov_15.297064:56751-58011	PREDICTED: molybdate transporter 2-like [Cucumis sativus] >gi|449490985|ref|XP_004158766.1| PREDICTED: molybdate transporter 2-like [Cucumis sativus]	0	2.06775	#DIV/0!	#DIV/0!
XLOC_003767	NODE_1196278_length_5891_cov_5.162282:941-1384	hypothetical protein ZEAMMB73_486761, partial [Zea mays]	0	2.06798	#DIV/0!	#DIV/0!
XLOC_013066	NODE_1838575_length_295092_cov_17.264860:240444-250541	PREDICTED: serine carboxypeptidase-like 35-like [Brachypodium distachyon]	0	2.06867	#DIV/0!	#DIV/0!
XLOC_070813	NODE_7893381_length_214266_cov_16.912180:56898-136726	Uncharacterized protein TCM_006400 [Theobroma cacao]	0	2.06917	#DIV/0!	#DIV/0!
XLOC_002685	NODE_114464_length_12746_cov_55.284245:6035-7258	PREDICTED: probable exonuclease mut-7 homolog isoform X2 [Cicer arietinum]	0	2.07027	#DIV/0!	#DIV/0!
XLOC_061490	NODE_696389_length_11571_cov_7.966208:439-6837	Pectinacetylesterase family protein [Theobroma cacao]	0	2.07154	#DIV/0!	#DIV/0!
XLOC_072276	NODE_8038689_length_180114_cov_15.965538:145595-146028	PREDICTED: pentatricopeptide repeat-containing protein At1g52640, mitochondrial-like [Vitis vinifera]	0	2.07248	#DIV/0!	#DIV/0!
XLOC_088138	NODE_9601979_length_182092_cov_16.811117:165911-167688	MYB transcription factor [Narcissus tazetta var. chinensis]	0	2.07275	#DIV/0!	#DIV/0!
XLOC_074765	NODE_8324721_length_225671_cov_15.508422:46615-63103	hypothetical protein VITISV_026634 [Vitis vinifera]	0	2.07294	#DIV/0!	#DIV/0!
XLOC_059283	NODE_6717749_length_68087_cov_13.866200:37298-37816	PREDICTED: 60S ribosomal protein L13a-4-like [Brachypodium distachyon]	0	2.07466	#DIV/0!	#DIV/0!
XLOC_053807	NODE_6144716_length_187153_cov_17.638515:112337-117561	Purple acid phosphatase 27 isoform 2 [Theobroma cacao]	0	2.07966	#DIV/0!	#DIV/0!
XLOC_092757	NODE_9838840_length_175488_cov_17.259989:84615-98053	predicted protein [Populus trichocarpa] >gi|222831994|gb|EEE70471.1| predicted protein [Populus trichocarpa]	0	2.08106	#DIV/0!	#DIV/0!
XLOC_002415	NODE_1132095_length_10318_cov_13.019481:722-1404	Hydroxysteroid 11-beta-dehydrogenase 1-like protein [Triticum urartu]	0	2.08276	#DIV/0!	#DIV/0!
XLOC_016124	NODE_2091401_length_110980_cov_13.633898:4630-5793	predicted protein [Populus trichocarpa] >gi|222866989|gb|EEF04120.1| predicted protein [Populus trichocarpa]	0	2.09149	#DIV/0!	#DIV/0!
XLOC_069434	NODE_7744152_length_58731_cov_17.399857:27107-35991	Elicitor-inducible protein EIG-J7 [Medicago truncatula] >gi|355491027|gb|AES72230.1| Elicitor-inducible protein EIG-J7 [Medicago truncatula] >gi|388500744|gb|AFK38438.1| unknown [Medicago truncatula]	0	2.09233	#DIV/0!	#DIV/0!
XLOC_046924	NODE_5304749_length_6582_cov_11.678821:5324-6179	unknown [Medicago truncatula]	0	2.09299	#DIV/0!	#DIV/0!
XLOC_068908	NODE_7712765_length_347451_cov_15.261784:332866-338893	PREDICTED: uncharacterized protein LOC100838714 [Brachypodium distachyon]	0	2.09311	#DIV/0!	#DIV/0!
XLOC_050058	NODE_564284_length_109076_cov_16.267143:43761-44118	PREDICTED: epoxide hydrolase 2-like [Glycine max]	0	2.09432	#DIV/0!	#DIV/0!
XLOC_065855	NODE_7414129_length_128465_cov_17.869093:1293-1687	predicted protein [Populus trichocarpa] >gi|222856136|gb|EEE93683.1| predicted protein [Populus trichocarpa]	0	2.09895	#DIV/0!	#DIV/0!
XLOC_067432	NODE_7541760_length_480203_cov_17.752283:142625-149086	Os05g0237200 [Oryza sativa Japonica Group] >gi|255676154|dbj|BAH93015.1| Os05g0237200 [Oryza sativa Japonica Group]	0	2.1011	#DIV/0!	#DIV/0!
XLOC_068666	NODE_7683190_length_362685_cov_16.197807:7445-20542	conserved hypothetical protein [Ricinus communis] >gi|223529934|gb|EEF31862.1| conserved hypothetical protein [Ricinus communis]	0	2.10135	#DIV/0!	#DIV/0!
XLOC_074814	NODE_8328704_length_269513_cov_18.129229:210045-211030	hypothetical protein M569_02039, partial [Genlisea aurea]	0	2.10149	#DIV/0!	#DIV/0!
XLOC_011412	NODE_1732476_length_117775_cov_15.729416:118146-118462	methionine-tRNA synthetase, putative [Ricinus communis] >gi|223532113|gb|EEF33920.1| methionine-tRNA synthetase, putative [Ricinus communis]	0	2.10477	#DIV/0!	#DIV/0!
XLOC_015985	NODE_2078295_length_6411_cov_11.088285:681-1018	BEACH domain-containing protein lvsC [Aegilops tauschii]	0	2.10773	#DIV/0!	#DIV/0!
XLOC_034773	NODE_383598_length_1677_cov_54.231960:23-570	PREDICTED: uncharacterized protein LOC100266409 [Vitis vinifera] >gi|147821405|emb|CAN63500.1| hypothetical protein VITISV_011675 [Vitis vinifera] >gi|297738929|emb|CBI28174.3| unnamed protein product [Vitis vinifera]	0	2.11004	#DIV/0!	#DIV/0!
XLOC_005592	NODE_130488_length_14416_cov_13.307298:236-9861	PREDICTED: uncharacterized protein LOC100831012 [Brachypodium distachyon]	0	2.11054	#DIV/0!	#DIV/0!
XLOC_029952	NODE_3284749_length_6940_cov_8.071325:5027-5585	PREDICTED: two-component response regulator ARR9-like [Setaria italica]	0	2.1118	#DIV/0!	#DIV/0!
XLOC_025160	NODE_2827265_length_128228_cov_15.401074:34004-39066	PREDICTED: uncharacterized protein LOC101213138 isoform 1 [Cucumis sativus] >gi|449463030|ref|XP_004149237.1| PREDICTED: uncharacterized protein LOC101213138 isoform 2 [Cucumis sativus] >gi|449520685|ref|XP_004167364.1| PREDICTED: uncharacterized LOC101213138 isoform 1 [Cucumis sativus] >gi|44952068...	0	2.1127	#DIV/0!	#DIV/0!
XLOC_079503	NODE_887528_length_95722_cov_11.272863:88726-92700	hypothetical protein M569_16902, partial [Genlisea aurea]	0	2.11292	#DIV/0!	#DIV/0!
XLOC_017674	NODE_2190315_length_266186_cov_17.709616:210433-218802	predicted protein [Hordeum vulgare subsp. vulgare] >gi|326519336|dbj|BAJ96667.1| predicted protein [Hordeum vulgare subsp. vulgare] >gi|326533218|dbj|BAJ93581.1| predicted protein [Hordeum vulgare subsp. vulgare]	0	2.11344	#DIV/0!	#DIV/0!
XLOC_037372	NODE_412311_length_81612_cov_16.053350:77218-79824	Os01g0906200 [Oryza sativa Japonica Group] >gi|56785095|dbj|BAD82733.1| vacuolar sorting protein 53 long isoform-like [Oryza sativa Japonica Group] >gi|255673976|dbj|BAF07046.2| Os01g0906200 [Oryza sativa Japonica Group]	0	2.11435	#DIV/0!	#DIV/0!
XLOC_084121	NODE_9387_length_188768_cov_21.672100:67145-67404	SCARECROW-like protein [Lilium longiflorum]	0	2.11525	#DIV/0!	#DIV/0!
XLOC_038159	NODE_419750_length_9907_cov_51.929749:2610-9928	PREDICTED: RNA pseudourine synthase 5-like [Glycine max]	0	2.11699	#DIV/0!	#DIV/0!
XLOC_023806	NODE_2721569_length_1610_cov_29.231676:22-451	PREDICTED: ELMO domain-containing protein A-like [Brachypodium distachyon]	0	2.12303	#DIV/0!	#DIV/0!
XLOC_015170	NODE_1994222_length_173368_cov_14.709762:123544-124220	Uncharacterized protein TCM_025556 [Theobroma cacao]	0	2.12415	#DIV/0!	#DIV/0!
XLOC_027169	NODE_301022_length_99902_cov_15.291806:87946-101243	predicted protein [Populus trichocarpa] >gi|222860648|gb|EEE98195.1| predicted protein [Populus trichocarpa]	0	2.12454	#DIV/0!	#DIV/0!
XLOC_084143	NODE_9390558_length_248011_cov_17.961353:146218-153187	PREDICTED: uncharacterized protein LOC100809742 [Glycine max]	0	2.12548	#DIV/0!	#DIV/0!
XLOC_060417	NODE_6846766_length_199783_cov_13.232727:35184-50324	polyphenol oxidase [Doritis pulcherrima x Phalaenopsis hybrid cultivar]	0	2.12748	#DIV/0!	#DIV/0!
XLOC_045614	NODE_5108734_length_96289_cov_15.066716:22263-44386	unknown [Zea mays] >gi|414589358|tpg|DAA39929.1| TPA: NADH kinase [Zea mays]	0	2.13111	#DIV/0!	#DIV/0!
XLOC_055541	NODE_6316480_length_74025_cov_10.921851:3668-5028	TPA: hypothetical protein ZEAMMB73_030788 [Zea mays]	0	2.13302	#DIV/0!	#DIV/0!
XLOC_022587	NODE_2612437_length_37120_cov_9.884833:8612-10992	PREDICTED: omega-6 fatty acid desaturase, chloroplastic-like [Vitis vinifera] >gi|296090576|emb|CBI40939.3| unnamed protein product [Vitis vinifera]	0	2.13304	#DIV/0!	#DIV/0!
XLOC_002999	NODE_115849_length_1772_cov_63.508465:22-407	hypothetical protein [Citrus unshiu]	0	2.1333	#DIV/0!	#DIV/0!
XLOC_044471	NODE_4959870_length_356830_cov_16.029984:222786-223886	PREDICTED: uncharacterized protein LOC100828707 [Brachypodium distachyon]	0	2.13361	#DIV/0!	#DIV/0!
XLOC_048948	NODE_5516915_length_419592_cov_18.366737:322851-325198	TPA: hypothetical protein ZEAMMB73_293837 [Zea mays]	0	2.13527	#DIV/0!	#DIV/0!
XLOC_013959	NODE_1889210_length_142973_cov_17.655466:136913-137558	PREDICTED: uncharacterized protein LOC100263846 [Vitis vinifera] >gi|297736627|emb|CBI25498.3| unnamed protein product [Vitis vinifera]	0	2.13677	#DIV/0!	#DIV/0!
XLOC_069121	NODE_772693_length_1240_cov_35.486290:22-1282	unknown [Zea mays]	0	2.14061	#DIV/0!	#DIV/0!
XLOC_071497	NODE_7953015_length_68733_cov_14.855368:20511-25344	predicted protein [Populus trichocarpa] >gi|222840814|gb|EEE78361.1| predicted protein [Populus trichocarpa]	0	2.14104	#DIV/0!	#DIV/0!
XLOC_086349	NODE_9504294_length_869549_cov_17.104965:869972-870848	PREDICTED: serine carboxypeptidase 3-like isoform X2 [Setaria italica]	0	2.14299	#DIV/0!	#DIV/0!
XLOC_077298	NODE_8633599_length_207397_cov_17.102114:84023-90252	aldo-keto reductase family 1, member B1 [Zea mays] >gi|99033786|gb|ABF61890.1| aldose reductase [Zea mays] >gi|194688264|gb|ACF78216.1| unknown [Zea mays] >gi|194702460|gb|ACF85314.1| unknown [Zea mays] >gi|195621096|gb|ACG32378.1| aldose reductase [Zea mays]	0	2.14355	#DIV/0!	#DIV/0!
XLOC_017672	NODE_2190315_length_266186_cov_17.709616:210433-218802	predicted protein [Hordeum vulgare subsp. vulgare] >gi|326519336|dbj|BAJ96667.1| predicted protein [Hordeum vulgare subsp. vulgare] >gi|326533218|dbj|BAJ93581.1| predicted protein [Hordeum vulgare subsp. vulgare]	0	2.14536	#DIV/0!	#DIV/0!
XLOC_064972	NODE_7312707_length_7618_cov_10.071147:473-1648	PREDICTED: uncharacterized protein LOC101245827 [Solanum lycopersicum]	0	2.14849	#DIV/0!	#DIV/0!
XLOC_071612	NODE_7956010_length_125910_cov_15.990597:11402-22635	predicted protein [Populus trichocarpa] >gi|222862970|gb|EEF00477.1| predicted protein [Populus trichocarpa]	0	2.14883	#DIV/0!	#DIV/0!
XLOC_065494	NODE_7378674_length_199219_cov_18.514174:13916-20433	sorting and assembly machinery (sam50) protein, putative [Ricinus communis] >gi|223547380|gb|EEF48875.1| sorting and assembly machinery (sam50) protein, putative [Ricinus communis]	0	2.15417	#DIV/0!	#DIV/0!
XLOC_088354	NODE_9612987_length_214930_cov_12.895901:205215-206259	PREDICTED: UDP-N-acetylglucosamine 1-carboxyvinyltransferase-like [Vitis vinifera] >gi|302142903|emb|CBI20198.3| unnamed protein product [Vitis vinifera]	0	2.15561	#DIV/0!	#DIV/0!
XLOC_011692	NODE_1753933_length_5766_cov_10.440860:4714-5158	predicted protein [Hordeum vulgare subsp. vulgare]	0	2.16121	#DIV/0!	#DIV/0!
XLOC_062153	NODE_7050359_length_30783_cov_5.944742:23838-24192	predicted protein [Populus trichocarpa] >gi|222865651|gb|EEF02782.1| predicted protein [Populus trichocarpa]	0	2.16245	#DIV/0!	#DIV/0!
XLOC_028498	NODE_315100_length_1650_cov_38.821213:1231-1657	Os01g0623600 [Oryza sativa Japonica Group] >gi|255673476|dbj|BAF05531.2| Os01g0623600 [Oryza sativa Japonica Group]	0	2.16259	#DIV/0!	#DIV/0!
XLOC_083625	NODE_9362231_length_203492_cov_17.755529:109753-201703	PREDICTED: pentatricopeptide repeat-containing protein At3g29230-like [Cucumis sativus]	0	2.16267	#DIV/0!	#DIV/0!
XLOC_037142	NODE_410366_length_2511_cov_35.596973:2150-2408	Cell division control protein-like protein, partial [Medicago truncatula] >gi|355500668|gb|AES81871.1| Cell division control protein-like protein, partial [Medicago truncatula]	0	2.16389	#DIV/0!	#DIV/0!
XLOC_061908	NODE_7014341_length_277928_cov_18.887928:12263-12938	Os05g0345100 [Oryza sativa Japonica Group] >gi|255676276|dbj|BAF17169.2| Os05g0345100, partial [Oryza sativa Japonica Group]	0	2.16892	#DIV/0!	#DIV/0!
XLOC_072598	NODE_8058694_length_530324_cov_17.298561:232650-244140	PREDICTED: E3 ubiquitin-protein ligase UPL1-like [Setaria italica]	0	2.17015	#DIV/0!	#DIV/0!
XLOC_015296	NODE_200596_length_233634_cov_17.055861:149933-153829	hypothetical protein PRUPE_ppa009110mg [Prunus persica]	0	2.17315	#DIV/0!	#DIV/0!
XLOC_003700	NODE_119264_length_187283_cov_19.494963:146168-153650	hypothetical protein PRUPE_ppa005335mg [Prunus persica]	0	2.17355	#DIV/0!	#DIV/0!
XLOC_019660	NODE_2346505_length_443597_cov_16.981926:127578-128003	integrase core domain containing protein [Phaseolus vulgaris]	0	2.17611	#DIV/0!	#DIV/0!
XLOC_027112	NODE_3007038_length_31371_cov_12.809824:31058-31428	hypothetical protein ZEAMMB73_911977 [Zea mays]	0	2.17661	#DIV/0!	#DIV/0!
XLOC_007104	NODE_1414423_length_672035_cov_17.117947:231557-234825	PREDICTED: protein RALF-like 33-like [Cucumis sativus]	0	2.17837	#DIV/0!	#DIV/0!
XLOC_059174	NODE_6713990_length_37767_cov_13.106389:9203-37435	Os04g0452500 [Oryza sativa Japonica Group] >gi|255675513|dbj|BAF14866.2| Os04g0452500 [Oryza sativa Japonica Group]	0	2.18002	#DIV/0!	#DIV/0!
XLOC_053258	NODE_6069232_length_92616_cov_10.492842:15486-69164	hypothetical protein PRUPE_ppa011676mg [Prunus persica]	0	2.1808	#DIV/0!	#DIV/0!
XLOC_017446	NODE_2173355_length_36816_cov_16.379021:17269-18271	Os02g0762600 [Oryza sativa Japonica Group] >gi|46805902|dbj|BAD17215.1| unknown protein [Oryza sativa Japonica Group] >gi|113537736|dbj|BAF10119.1| Os02g0762600 [Oryza sativa Japonica Group] >gi|125583781|gb|EAZ24712.1| hypothetical protein OsJ_08483 [Oryza sativa Japonica Group] >gi|215737264|dbj|B...	0	2.18241	#DIV/0!	#DIV/0!
XLOC_045259	NODE_5069065_length_127814_cov_16.447384:8839-15618	Os03g0650900 [Oryza sativa Japonica Group] >gi|75296682|sp|Q7XZZ3.1|BAHL1_ORYSJ RecName: Full=Probable E3 ubiquitin-protein ligase BAH1-like 1 >gi|308191416|sp|A2XK56.1|BAHL1_ORYSI RecName: Full=Probable E3 ubiquitin-protein ligase BAH1-like 1 >gi|31712090|gb|AAP68394.1| putative SPX domain containi...	0	2.1829	#DIV/0!	#DIV/0!
XLOC_000924	NODE_1050821_length_194727_cov_15.168970:6592-7597	Os02g0762600 [Oryza sativa Japonica Group] >gi|46805902|dbj|BAD17215.1| unknown protein [Oryza sativa Japonica Group] >gi|113537736|dbj|BAF10119.1| Os02g0762600 [Oryza sativa Japonica Group] >gi|125583781|gb|EAZ24712.1| hypothetical protein OsJ_08483 [Oryza sativa Japonica Group] >gi|215737264|dbj|B...	0	2.18733	#DIV/0!	#DIV/0!
XLOC_046942	NODE_530968_length_989_cov_63.883720:670-1004	hypothetical protein VITISV_039033 [Vitis vinifera]	0	2.18907	#DIV/0!	#DIV/0!
XLOC_006711	NODE_1392758_length_52579_cov_18.210598:24205-28107	Uncharacterized protein TCM_016767 [Theobroma cacao]	0	2.18912	#DIV/0!	#DIV/0!
XLOC_071392	NODE_7946271_length_167653_cov_17.453932:24729-72064	zinc finger protein [Carica papaya]	0	2.19133	#DIV/0!	#DIV/0!
XLOC_019462	NODE_232715_length_460312_cov_20.997105:114235-123565	PREDICTED: uncharacterized protein LOC101758857 [Setaria italica]	0	2.19627	#DIV/0!	#DIV/0!
XLOC_075687	NODE_8423888_length_320301_cov_15.985563:44952-46340	MYB10 [Dendrobium sp. XMW-2002-10]	0	2.19773	#DIV/0!	#DIV/0!
XLOC_012647	NODE_180806_length_2193_cov_63.229824:1468-1910	predicted protein [Populus trichocarpa] >gi|222853013|gb|EEE90560.1| predicted protein [Populus trichocarpa]	0	2.19787	#DIV/0!	#DIV/0!
XLOC_037362	NODE_4122658_length_181594_cov_12.798876:20305-57907	Uncharacterized protein TCM_033523 [Theobroma cacao]	0	2.19994	#DIV/0!	#DIV/0!
XLOC_048095	NODE_5411580_length_98825_cov_17.882944:82435-83575	PREDICTED: pentatricopeptide repeat-containing protein At5g66520 [Vitis vinifera]	0	2.2015	#DIV/0!	#DIV/0!
XLOC_087667	NODE_9586193_length_117776_cov_17.702036:59787-60342	ARID-type transcription factor, partial [Zea mays subsp. mays] >gi|414885599|tpg|DAA61613.1| TPA: hypothetical protein ZEAMMB73_042311 [Zea mays]	0	2.20242	#DIV/0!	#DIV/0!
XLOC_084098	NODE_9387191_length_276453_cov_16.922848:5052-42686	putative beta-N-acetylglucosaminidase [Oryza sativa Japonica Group] >gi|50509136|dbj|BAD30243.1| putative beta-N-acetylglucosaminidase [Oryza sativa Japonica Group] >gi|125558904|gb|EAZ04440.1| hypothetical protein OsI_26587 [Oryza sativa Indica Group]	0	2.20311	#DIV/0!	#DIV/0!
XLOC_073146	NODE_8127647_length_128748_cov_14.066758:71339-87112	PREDICTED: uncharacterized protein LOC101305729 [Fragaria vesca subsp. vesca]	0	2.20662	#DIV/0!	#DIV/0!
XLOC_089298	NODE_9673036_length_123328_cov_14.677794:49572-50156	unknown [Lotus japonicus] >gi|388502206|gb|AFK39169.1| unknown [Lotus japonicus] >gi|388509866|gb|AFK42999.1| unknown [Lotus japonicus]	0	2.20846	#DIV/0!	#DIV/0!
XLOC_020185	NODE_2395676_length_66041_cov_17.775881:19036-20455	hypothetical protein [Zea mays] >gi|194697088|gb|ACF82628.1| unknown [Zea mays] >gi|413956770|gb|AFW89419.1| hypothetical protein ZEAMMB73_783748 [Zea mays]	0	2.21037	#DIV/0!	#DIV/0!
XLOC_053558	NODE_6120753_length_223020_cov_17.151072:165507-179072	anthranilate synthase 01 [Vitis vinifera]	0	2.21094	#DIV/0!	#DIV/0!
XLOC_044735	NODE_5005025_length_4978_cov_2.120129:4628-4885	hypothetical protein SORBIDRAFT_03g011100 [Sorghum bicolor] >gi|241929620|gb|EES02765.1| hypothetical protein SORBIDRAFT_03g011100 [Sorghum bicolor]	0	2.21327	#DIV/0!	#DIV/0!
XLOC_018172	NODE_2213442_length_803128_cov_17.321695:702885-715222	PREDICTED: uncharacterized protein LOC101763772 [Setaria italica]	0	2.22347	#DIV/0!	#DIV/0!
XLOC_019415	NODE_232521_length_4128_cov_63.516472:51-944	hypothetical protein OsI_27313 [Oryza sativa Indica Group]	0	2.22515	#DIV/0!	#DIV/0!
XLOC_058008	NODE_6586472_length_248713_cov_20.538445:176166-176952	predicted protein [Populus trichocarpa] >gi|222843025|gb|EEE80572.1| predicted protein [Populus trichocarpa]	0	2.22601	#DIV/0!	#DIV/0!
XLOC_007821	NODE_1457440_length_42947_cov_11.881575:13573-14220	predicted protein [Hordeum vulgare subsp. vulgare]	0	2.22679	#DIV/0!	#DIV/0!
XLOC_050225	NODE_567377_length_59858_cov_13.492516:54398-54767	predicted protein [Populus trichocarpa] >gi|222849090|gb|EEE86637.1| predicted protein [Populus trichocarpa]	0	2.22885	#DIV/0!	#DIV/0!
XLOC_058268	NODE_66218_length_997_cov_51.191574:4-1058	predicted protein [Arabidopsis lyrata subsp. lyrata] >gi|297328122|gb|EFH58541.1| predicted protein [Arabidopsis lyrata subsp. lyrata]	0	2.2303	#DIV/0!	#DIV/0!
XLOC_070600	NODE_7859796_length_125322_cov_15.015528:39855-60198	PREDICTED: RNA polymerase II transcriptional coactivator KELP-like [Vitis vinifera]	0	2.23068	#DIV/0!	#DIV/0!
XLOC_085532	NODE_9456792_length_319586_cov_19.936033:29662-44945	unnamed protein product [Vitis vinifera]	0	2.23239	#DIV/0!	#DIV/0!
XLOC_089244	NODE_9668612_length_89891_cov_14.308474:44359-44849	Os02g0319300 [Oryza sativa Japonica Group] >gi|113536211|dbj|BAF08594.1| Os02g0319300, partial [Oryza sativa Japonica Group]	0	2.23487	#DIV/0!	#DIV/0!
XLOC_044627	NODE_49894_length_426427_cov_17.434576:270025-270564	PREDICTED: putative rRNA methyltransferase ylbH [Vitis vinifera] >gi|296087748|emb|CBI35004.3| unnamed protein product [Vitis vinifera]	0	2.23543	#DIV/0!	#DIV/0!
XLOC_056561	NODE_643664_length_75425_cov_15.553331:1248-1880	putative protein [Arabidopsis thaliana]	0	2.23659	#DIV/0!	#DIV/0!
XLOC_058476	NODE_6661387_length_46752_cov_8.537518:47498-48287	PREDICTED: serine/threonine-protein kinase HT1-like [Cicer arietinum]	0	2.23927	#DIV/0!	#DIV/0!
XLOC_023936	NODE_2729981_length_125067_cov_15.359615:2999-4520	RNA polymerase III subunit RPC82 family protein, putative isoform 2 [Theobroma cacao]	0	2.24047	#DIV/0!	#DIV/0!
XLOC_062617	NODE_7083425_length_40347_cov_6.485786:12065-21916	glucan endo-1,3-beta-glucosidase 6 precursor [Zea mays] >gi|195643796|gb|ACG41366.1| glucan endo-1,3-beta-glucosidase 6 precursor [Zea mays] >gi|413935554|gb|AFW70105.1| putative O-Glycosyl hydrolase superfamily protein [Zea mays]	0	2.24503	#DIV/0!	#DIV/0!
XLOC_086127	NODE_9496205_length_169950_cov_19.499317:32185-32473	PREDICTED: uncharacterized protein LOC100829212 [Brachypodium distachyon]	0	2.24541	#DIV/0!	#DIV/0!
XLOC_053790	NODE_6143020_length_208458_cov_16.991907:50242-50530	hypothetical protein ARALYDRAFT_481935 [Arabidopsis lyrata subsp. lyrata] >gi|297325097|gb|EFH55517.1| hypothetical protein ARALYDRAFT_481935 [Arabidopsis lyrata subsp. lyrata]	0	2.24541	#DIV/0!	#DIV/0!
XLOC_055098	NODE_6292836_length_32281_cov_12.618940:15896-24292	Os12g0502800 [Oryza sativa Japonica Group] >gi|77555848|gb|ABA98644.1| Ureide permease 2, putative, expressed [Oryza sativa Japonica Group] >gi|113649339|dbj|BAF29851.1| Os12g0502800 [Oryza sativa Japonica Group] >gi|215707179|dbj|BAG93639.1| unnamed protein product [Oryza sativa Japonica Group] >gi...	0	2.24581	#DIV/0!	#DIV/0!
XLOC_008860	NODE_1522154_length_6889_cov_8.080564:4464-6812	PREDICTED: glucan endo-1,3-beta-glucosidase 5-like [Cucumis sativus] >gi|449505478|ref|XP_004162483.1| PREDICTED: glucan endo-1,3-beta-glucosidase 5-like [Cucumis sativus]	0	2.25122	#DIV/0!	#DIV/0!
XLOC_032150	NODE_3513418_length_273489_cov_19.202066:95199-116976	xaa-pro aminopeptidase, putative [Ricinus communis] >gi|223548344|gb|EEF49835.1| xaa-pro aminopeptidase, putative [Ricinus communis]	0	2.25227	#DIV/0!	#DIV/0!
XLOC_088490	NODE_9616246_length_424019_cov_19.037766:112220-126084	PREDICTED: uncharacterized LOC101219173 [Cucumis sativus]	0	2.26276	#DIV/0!	#DIV/0!
XLOC_020505	NODE_2425135_length_8493_cov_14.365006:680-936	predicted protein [Populus trichocarpa] >gi|222843939|gb|EEE81486.1| predicted protein [Populus trichocarpa]	0	2.26333	#DIV/0!	#DIV/0!
XLOC_054618	NODE_6229220_length_5285_cov_3.603027:3851-5320	hypothetical protein F775_14437 [Aegilops tauschii]	0	2.26532	#DIV/0!	#DIV/0!
XLOC_041347	NODE_456608_length_993_cov_64.866066:257-958	PREDICTED: uncharacterized protein LOC100796627 [Glycine max]	0	2.26707	#DIV/0!	#DIV/0!
XLOC_081656	NODE_9108389_length_376766_cov_17.973047:291896-297395	PREDICTED: DUF21 domain-containing protein At4g14240-like isoform 2 [Brachypodium distachyon]	0	2.26718	#DIV/0!	#DIV/0!
XLOC_053979	NODE_6158507_length_11045_cov_5.114350:3437-10070	hypothetical protein ZEAMMB73_216933 [Zea mays]	0	2.26861	#DIV/0!	#DIV/0!
XLOC_048420	NODE_5466696_length_186654_cov_14.845286:166421-172751	PREDICTED: extended synaptotagmin-1-like [Brachypodium distachyon]	0	2.27154	#DIV/0!	#DIV/0!
XLOC_081423	NODE_9067833_length_130406_cov_15.911377:77248-115686	PREDICTED: uncharacterized protein LOC101305484 [Fragaria vesca subsp. vesca]	0	2.27307	#DIV/0!	#DIV/0!
XLOC_048715	NODE_5498145_length_62964_cov_12.114256:1325-1656	PREDICTED: carbohydrate kinase domain-containing protein-like [Brachypodium distachyon]	0	2.27573	#DIV/0!	#DIV/0!
XLOC_035014	NODE_386599_length_3484_cov_50.343285:1517-1934	unknown [Lotus japonicus]	0	2.27645	#DIV/0!	#DIV/0!
XLOC_006002	NODE_1339111_length_310111_cov_16.027081:9652-10193	Cleavage and polyadenylation specificity factor 73 kDa subunit-II [Theobroma cacao]	0	2.27695	#DIV/0!	#DIV/0!
XLOC_075961	NODE_8475045_length_355211_cov_16.282393:115186-141395	restorer-of-fertility [Raphanus sativus]	0	2.27887	#DIV/0!	#DIV/0!
XLOC_018765	NODE_225958_length_10138_cov_7.086408:2626-3739	PREDICTED: uncharacterized LOC101214554 [Cucumis sativus]	0	2.27896	#DIV/0!	#DIV/0!
XLOC_031725	NODE_3475095_length_5062_cov_2.354800:2301-3011	PREDICTED: protein HVA22-like [Brachypodium distachyon]	0	2.28051	#DIV/0!	#DIV/0!
XLOC_073834	NODE_8215415_length_404880_cov_16.467777:78687-100064	Pentatricopeptide repeat (PPR) superfamily protein [Theobroma cacao]	0	2.28099	#DIV/0!	#DIV/0!
XLOC_074544	NODE_8302666_length_497144_cov_17.255129:366653-375183	PREDICTED: auxin-induced protein 15A-like [Cucumis sativus]	0	2.28574	#DIV/0!	#DIV/0!
XLOC_020522	NODE_24272_length_3019_cov_61.385227:1130-2693	dihydroorotase [Arabidopsis thaliana]	0	2.28942	#DIV/0!	#DIV/0!
XLOC_048842	NODE_5508166_length_152062_cov_14.660237:33816-36516	PREDICTED: 4-coumarate--CoA ligase-like 7-like isoform X1 [Setaria italica]	0	2.29141	#DIV/0!	#DIV/0!
XLOC_054596	NODE_622467_length_43888_cov_13.129443:27856-35737	PREDICTED: uncharacterized protein LOC101250636 [Solanum lycopersicum]	0	2.29392	#DIV/0!	#DIV/0!
XLOC_054266	NODE_6175314_length_238258_cov_19.190487:72441-72983	beta-hydroxyacyl-ACP dehydrase 1 [Arachis hypogaea]	0	2.29413	#DIV/0!	#DIV/0!
XLOC_070033	NODE_781895_length_7325_cov_17.418293:0-484	unnamed protein product [Vitis vinifera]	0	2.29614	#DIV/0!	#DIV/0!
XLOC_089955	NODE_9697314_length_220127_cov_17.097635:102536-103445	PREDICTED: protein kinase G11A-like [Cucumis sativus]	0	2.29895	#DIV/0!	#DIV/0!
XLOC_008510	NODE_1503348_length_12025_cov_13.915010:6694-9212	thioesterase family protein, mRNA [Zea mays]	0	2.30041	#DIV/0!	#DIV/0!
XLOC_041574	NODE_4614884_length_34476_cov_7.484250:6800-24949	Os11g0473200 [Oryza sativa Japonica Group] >gi|108864372|gb|ABA93659.2| Ubiquitin carboxyl-terminal hydrolase 5, putative, expressed [Oryza sativa Japonica Group] >gi|113645105|dbj|BAF28246.1| Os11g0473200 [Oryza sativa Japonica Group]	0	2.30463	#DIV/0!	#DIV/0!
XLOC_056190	NODE_639905_length_2561_cov_35.705975:2-487	hypothetical protein OsJ_17813 [Oryza sativa Japonica Group]	0	2.30946	#DIV/0!	#DIV/0!
XLOC_093480	NODE_9879465_length_142230_cov_17.763060:97702-100025	hypothetical protein OsI_07333 [Oryza sativa Indica Group]	0	2.31043	#DIV/0!	#DIV/0!
XLOC_001875	NODE_1098579_length_1077_cov_58.855152:167-925	PREDICTED: uncharacterized aarF domain-containing protein kinase At4g31390, chloroplastic-like [Vitis vinifera] >gi|296081769|emb|CBI20774.3| unnamed protein product [Vitis vinifera]	0	2.31053	#DIV/0!	#DIV/0!
XLOC_039047	NODE_4316883_length_1535_cov_22.393486:0-700	PREDICTED: trafficking protein particle complex subunit 8-like [Setaria italica]	0	2.31084	#DIV/0!	#DIV/0!
XLOC_008999	NODE_1530845_length_459058_cov_16.975554:400338-407226	GRAS family protein [Populus trichocarpa] >gi|222844642|gb|EEE82189.1| GRAS family protein [Populus trichocarpa]	0	2.31092	#DIV/0!	#DIV/0!
XLOC_066513	NODE_7480288_length_593212_cov_18.996231:554026-590352	MORC family CW-type zinc finger protein 4 [Triticum urartu]	0	2.31107	#DIV/0!	#DIV/0!
XLOC_029228	NODE_3213659_length_30719_cov_14.512614:19282-27223	unnamed protein product [Vitis vinifera]	0	2.31117	#DIV/0!	#DIV/0!
XLOC_077498	NODE_866825_length_1022_cov_52.857143:2-580	PREDICTED: callose synthase 5-like [Vitis vinifera]	0	2.31337	#DIV/0!	#DIV/0!
XLOC_035487	NODE_3914935_length_196145_cov_16.585842:73626-76764	pentatricopeptide repeat-containing protein, putative [Ricinus communis] >gi|223540005|gb|EEF41583.1| pentatricopeptide repeat-containing protein, putative [Ricinus communis]	0	2.31364	#DIV/0!	#DIV/0!
XLOC_012041	NODE_177358_length_2722_cov_58.283249:2072-2784	PREDICTED: uncharacterized protein LOC101207004 [Cucumis sativus] >gi|449480495|ref|XP_004155910.1| PREDICTED: uncharacterized LOC101207004 [Cucumis sativus]	0	2.31536	#DIV/0!	#DIV/0!
XLOC_046459	NODE_5236928_length_23584_cov_13.976807:13605-15976	PREDICTED: protease Do-like 8, chloroplastic-like isoform X1 [Cicer arietinum] >gi|502090941|ref|XP_004489390.1| PREDICTED: protease Do-like 8, chloroplastic-like isoform X2 [Cicer arietinum]	0	2.31656	#DIV/0!	#DIV/0!
XLOC_043371	NODE_4845138_length_90997_cov_19.152620:35536-35901	unnamed protein product [Vitis vinifera]	0	2.31667	#DIV/0!	#DIV/0!
XLOC_017889	NODE_220391_length_11779_cov_74.242889:3913-7007	brain protein 44 [Zea mays] >gi|194704632|gb|ACF86400.1| unknown [Zea mays] >gi|195618440|gb|ACG31050.1| brain protein 44 [Zea mays] >gi|413921043|gb|AFW60975.1| brain protein 44 [Zea mays]	0	2.32081	#DIV/0!	#DIV/0!
XLOC_081459	NODE_9082272_length_348644_cov_16.978518:49729-51677	hypothetical protein ZEAMMB73_017317 [Zea mays]	0	2.32304	#DIV/0!	#DIV/0!
XLOC_048642	NODE_5491178_length_78212_cov_14.398046:12768-30266	PREDICTED: uncharacterized protein LOC100844533 [Brachypodium distachyon]	0	2.32376	#DIV/0!	#DIV/0!
XLOC_033038	NODE_3634116_length_19550_cov_15.065063:14443-15341	Poly(A) polymerase [Medicago truncatula] >gi|355524590|gb|AET05044.1| Poly(A) polymerase [Medicago truncatula]	0	2.32529	#DIV/0!	#DIV/0!
XLOC_064897	NODE_7310153_length_243371_cov_17.511261:214734-232440	conserved hypothetical protein [Ricinus communis] >gi|223533530|gb|EEF35270.1| conserved hypothetical protein [Ricinus communis]	0	2.32566	#DIV/0!	#DIV/0!
XLOC_075701	NODE_8424255_length_57258_cov_17.613085:6135-10652	hypothetical protein OsI_29088 [Oryza sativa Indica Group]	0	2.32846	#DIV/0!	#DIV/0!
XLOC_059465	NODE_67535_length_4587_cov_53.723129:1976-4509	PREDICTED: DNA-binding protein SMUBP-2-like [Vitis vinifera]	0	2.33101	#DIV/0!	#DIV/0!
XLOC_003751	NODE_1195623_length_107551_cov_12.885933:19212-26591	PREDICTED: probable mitochondrial-processing peptidase subunit beta-like isoform X1 [Setaria italica]	0	2.33141	#DIV/0!	#DIV/0!
XLOC_060539	NODE_6865975_length_114906_cov_13.547804:103483-105142	PREDICTED: poly(A)-specific ribonuclease PARN-like [Solanum lycopersicum]	0	2.33147	#DIV/0!	#DIV/0!
XLOC_059269	NODE_6717511_length_133187_cov_15.216688:20163-21671	PREDICTED: NAD-dependent malic enzyme 2, mitochondrial-like [Cucumis sativus]	0	2.33183	#DIV/0!	#DIV/0!
XLOC_091474	NODE_9778755_length_324393_cov_15.665877:4218-15713	PREDICTED: aspartate-semialdehyde dehydrogenase-like [Vitis vinifera]	0	2.33199	#DIV/0!	#DIV/0!
XLOC_087333	NODE_9557525_length_80739_cov_15.576599:46280-46566	calmodulin [Zea mays] >gi|729010|sp|P41040.2|CALM_MAIZE RecName: Full=Calmodulin; Short=CaM >gi|435543|emb|CAA52602.1| Calmodulin [Zea mays]	0	2.33394	#DIV/0!	#DIV/0!
XLOC_002879	NODE_1152793_length_16666_cov_14.000000:16529-16943	hypothetical protein OsI_03624 [Oryza sativa Indica Group]	0	2.33674	#DIV/0!	#DIV/0!
XLOC_039532	NODE_435804_length_8029_cov_53.335781:7644-8091	PREDICTED: homeobox-leucine zipper protein HDG11-like [Fragaria vesca subsp. vesca]	0	2.33813	#DIV/0!	#DIV/0!
XLOC_081069	NODE_9047766_length_120056_cov_17.096489:91288-92252	serine carboxypeptidase, putative [Ricinus communis] >gi|223534536|gb|EEF36235.1| serine carboxypeptidase, putative [Ricinus communis]	0	2.34059	#DIV/0!	#DIV/0!
XLOC_010487	NODE_1662517_length_1200_cov_55.564999:0-674	Enhanced disease resistance 2 isoform 1 [Theobroma cacao]	0	2.34176	#DIV/0!	#DIV/0!
XLOC_078479	NODE_8782250_length_8649_cov_10.898370:4631-6704	hypothetical protein ZEAMMB73_793413, partial [Zea mays]	0	2.34231	#DIV/0!	#DIV/0!
XLOC_058824	NODE_6688961_length_39319_cov_9.517612:1259-2186	hypothetical protein PRUPE_ppa008508mg [Prunus persica]	0	2.34292	#DIV/0!	#DIV/0!
XLOC_039643	NODE_438023_length_5501_cov_7.998909:4384-4834	PREDICTED: LOW QUALITY PROTEIN: eukaryotic translation initiation factor 3 subunit M-like [Cucumis sativus]	0	2.34416	#DIV/0!	#DIV/0!
XLOC_090564	NODE_9726188_length_288977_cov_14.867477:169108-169899	hypothetical protein ZEAMMB73_488948 [Zea mays]	0	2.35183	#DIV/0!	#DIV/0!
XLOC_000341	NODE_102039_length_95340_cov_13.686910:16843-40175	OSJNBa0061G20.2 [Oryza sativa Japonica Group]	0	2.35252	#DIV/0!	#DIV/0!
XLOC_061322	NODE_6956602_length_48366_cov_11.315387:30539-30968	PREDICTED: uncharacterized protein LOC101763938 [Setaria italica]	0	2.35892	#DIV/0!	#DIV/0!
XLOC_059722	NODE_6791814_length_95101_cov_15.750781:65678-66041	hypothetical protein PRUPE_ppa002359mg [Prunus persica]	0	2.36306	#DIV/0!	#DIV/0!
XLOC_005353	NODE_1278590_length_6213_cov_7.860937:868-4531	hypothetical protein SORBIDRAFT_05g008740 [Sorghum bicolor] >gi|241935216|gb|EES08361.1| hypothetical protein SORBIDRAFT_05g008740 [Sorghum bicolor]	0	2.37236	#DIV/0!	#DIV/0!
XLOC_089809	NODE_9690447_length_374919_cov_16.438295:79241-79839	Peptidase S41 family protein isoform 2 [Theobroma cacao]	0	2.37485	#DIV/0!	#DIV/0!
XLOC_049242	NODE_55448_length_16300_cov_14.765951:4007-11772	PREDICTED: uncharacterized protein LOC100265852 [Vitis vinifera] >gi|147804847|emb|CAN78056.1| hypothetical protein VITISV_010933 [Vitis vinifera] >gi|298204857|emb|CBI34164.3| unnamed protein product [Vitis vinifera]	0	2.37778	#DIV/0!	#DIV/0!
XLOC_082920	NODE_9290144_length_53026_cov_13.265549:34709-34994	Prolyl oligopeptidase family protein isoform 3 [Theobroma cacao]	0	2.38028	#DIV/0!	#DIV/0!
XLOC_052013	NODE_5893466_length_487672_cov_15.672274:108352-152381	hypothetical_protein [Oryza glaberrima]	0	2.38061	#DIV/0!	#DIV/0!
XLOC_022405	NODE_258900_length_171266_cov_17.077797:43944-44326	Receptor-like serine/threonine-protein kinase ALE2 [Triticum urartu]	0	2.38763	#DIV/0!	#DIV/0!
XLOC_072887	NODE_810215_length_371810_cov_17.711849:138070-149695	eukaryotic translation initiation factor 2 gamma subunit, putative [Ricinus communis] >gi|223537747|gb|EEF39367.1| eukaryotic translation initiation factor 2 gamma subunit, putative [Ricinus communis]	0	2.38852	#DIV/0!	#DIV/0!
XLOC_054887	NODE_6274590_length_93169_cov_15.647511:54594-62695	hypothetical protein F775_31864 [Aegilops tauschii]	0	2.3939	#DIV/0!	#DIV/0!
XLOC_046570	NODE_5244229_length_31731_cov_12.533516:10899-11600	PREDICTED: uncharacterized protein LOC100824731 [Brachypodium distachyon]	0	2.39421	#DIV/0!	#DIV/0!
XLOC_064573	NODE_7296534_length_159414_cov_20.308586:67597-77543	IQ-domain 21, putative isoform 2 [Theobroma cacao]	0	2.39869	#DIV/0!	#DIV/0!
XLOC_007403	NODE_1429503_length_321122_cov_19.415449:40729-43931	hypothetical protein M569_08080, partial [Genlisea aurea]	0	2.39914	#DIV/0!	#DIV/0!
XLOC_023861	NODE_2723644_length_638399_cov_16.422701:149888-150298	hypothetical protein VITISV_013841 [Vitis vinifera]	0	2.40117	#DIV/0!	#DIV/0!
XLOC_064071	NODE_7236584_length_331974_cov_19.271219:268228-269339	PREDICTED: pentatricopeptide repeat-containing protein At2g29760, chloroplastic-like isoform X1 [Setaria italica]	0	2.40808	#DIV/0!	#DIV/0!
XLOC_053537	NODE_6117167_length_128725_cov_14.709528:10683-17845	OMT5 [Vanilla planifolia]	0	2.41321	#DIV/0!	#DIV/0!
XLOC_079327	NODE_8863495_length_135524_cov_12.772062:43098-44648	PREDICTED: 60S acidic ribosomal protein P1-1 isoform 1 [Vitis vinifera] >gi|297742458|emb|CBI34607.3| unnamed protein product [Vitis vinifera]	0	2.41583	#DIV/0!	#DIV/0!
XLOC_069154	NODE_773157_length_502416_cov_16.104166:23766-61286	Os06g0699700 [Oryza sativa Japonica Group] >gi|113596514|dbj|BAF20388.1| Os06g0699700, partial [Oryza sativa Japonica Group]	0	2.41651	#DIV/0!	#DIV/0!
XLOC_013886	NODE_1885481_length_66844_cov_16.463945:42032-63868	hypothetical protein ARALYDRAFT_476439 [Arabidopsis lyrata subsp. lyrata] >gi|297333312|gb|EFH63730.1| hypothetical protein ARALYDRAFT_476439 [Arabidopsis lyrata subsp. lyrata]	0	2.41698	#DIV/0!	#DIV/0!
XLOC_045114	NODE_5050462_length_147872_cov_12.513227:3389-119437	hypothetical protein CARUB_v10018172mg [Capsella rubella]	0	2.41752	#DIV/0!	#DIV/0!
XLOC_022282	NODE_2578979_length_1270_cov_16.622047:814-1255	Os01g0722100 [Oryza sativa Japonica Group] >gi|57899237|dbj|BAD87406.1| UDP-acetylglucosamine acyltransferase-like [Oryza sativa Japonica Group] >gi|57899537|dbj|BAD87051.1| UDP-acetylglucosamine acyltransferase-like [Oryza sativa Japonica Group] >gi|113533630|dbj|BAF06013.1| Os01g0722100 [Oryza sat...	0	2.41786	#DIV/0!	#DIV/0!
XLOC_074490	NODE_8298721_length_188434_cov_17.590673:164510-164854	Alpha/beta-Hydrolases superfamily protein [Theobroma cacao]	0	2.42058	#DIV/0!	#DIV/0!
XLOC_063204	NODE_7171891_length_137715_cov_12.133733:2105-3132	beta-amylase 6 [Citrus trifoliata]	0	2.42342	#DIV/0!	#DIV/0!
XLOC_080176	NODE_8945536_length_183654_cov_18.853344:144274-162513	PREDICTED: uncharacterized protein LOC101222567 [Cucumis sativus]	0	2.42901	#DIV/0!	#DIV/0!
XLOC_042787	NODE_47630_length_77644_cov_16.528231:53064-72852	predicted protein [Populus trichocarpa] >gi|222847560|gb|EEE85107.1| predicted protein [Populus trichocarpa]	0	2.43039	#DIV/0!	#DIV/0!
XLOC_088895	NODE_9647170_length_422666_cov_15.999165:103150-159676	hypothetical protein PRUPE_ppa003820mg [Prunus persica]	0	2.43343	#DIV/0!	#DIV/0!
XLOC_014603	NODE_1929069_length_208013_cov_15.054040:112958-192965	hypothetical protein OsJ_32272 [Oryza sativa Japonica Group]	0	2.43449	#DIV/0!	#DIV/0!
XLOC_024253	NODE_2753301_length_25159_cov_16.492149:902-24911	hypothetical protein PRUPE_ppa020632mg [Prunus persica]	0	2.43799	#DIV/0!	#DIV/0!
XLOC_029227	NODE_3213605_length_5432_cov_7.224227:1231-1813	PREDICTED: thioredoxin M3, chloroplastic-like [Brachypodium distachyon]	0	2.43976	#DIV/0!	#DIV/0!
XLOC_073669	NODE_819714_length_1437_cov_72.517746:460-1454	DNA polymerase eta, putative isoform 3 [Theobroma cacao]	0	2.44166	#DIV/0!	#DIV/0!
XLOC_000773	NODE_1044153_length_125151_cov_16.248348:69270-69725	PREDICTED: uncharacterized protein LOC100822323 [Brachypodium distachyon]	0	2.44324	#DIV/0!	#DIV/0!
XLOC_086540	NODE_9511003_length_152060_cov_17.452841:31504-139500	hypothetical protein PRUPE_ppa022486mg [Prunus persica]	0	2.44442	#DIV/0!	#DIV/0!
XLOC_034222	NODE_376053_length_954_cov_42.566036:436-875	PREDICTED: uncharacterized LOC101204893 [Cucumis sativus]	0	2.44566	#DIV/0!	#DIV/0!
XLOC_022285	NODE_2579226_length_637822_cov_18.193251:20323-98853	PREDICTED: alpha-amylase 3, chloroplastic-like isoform X2 [Cicer arietinum] >gi|502093627|ref|XP_004490001.1| PREDICTED: alpha-amylase 3, chloroplastic-like isoform X3 [Cicer arietinum] >gi|502093630|ref|XP_004490002.1| PREDICTED: alpha-amylase 3, chloroplastic-like isoform X4 [Cicer arietinum]	0	2.44666	#DIV/0!	#DIV/0!
XLOC_050857	NODE_574401_length_30878_cov_14.698782:9018-11811	PREDICTED: LOW QUALITY PROTEIN: BTB/POZ domain-containing protein At1g04390-like [Fragaria vesca subsp. vesca]	0	2.4473	#DIV/0!	#DIV/0!
XLOC_089626	NODE_9686765_length_89730_cov_16.579996:26202-26545	Nitric oxide synthase [Medicago truncatula] >gi|355484799|gb|AES66002.1| Nitric oxide synthase [Medicago truncatula]	0	2.44932	#DIV/0!	#DIV/0!
XLOC_086682	NODE_9520052_length_115681_cov_10.383045:1095-18773	hypothetical protein SORBIDRAFT_04g004150 [Sorghum bicolor] >gi|241933172|gb|EES06317.1| hypothetical protein SORBIDRAFT_04g004150 [Sorghum bicolor]	0	2.45433	#DIV/0!	#DIV/0!
XLOC_012886	NODE_182670_length_4692_cov_56.891518:1547-2504	1-acyl-sn-glycerol-3-phosphate acyltransferase [Ricinus communis]	0	2.45775	#DIV/0!	#DIV/0!
XLOC_053343	NODE_608098_length_26389_cov_12.102088:11071-11509	PREDICTED: pentatricopeptide repeat-containing protein At2g22070-like [Solanum lycopersicum]	0	2.4598	#DIV/0!	#DIV/0!
XLOC_040791	NODE_4522436_length_42898_cov_15.530607:8960-20971	Serine carboxypeptidase-like 42 isoform 2 [Theobroma cacao]	0	2.46054	#DIV/0!	#DIV/0!
XLOC_089334	NODE_9674001_length_287931_cov_15.691683:250585-280576	FYVE zinc finger containing protein [Oryza sativa Japonica Group] >gi|108710311|gb|ABF98106.1| FYVE zinc finger family protein, expressed [Oryza sativa Japonica Group]	0	2.46069	#DIV/0!	#DIV/0!
XLOC_029824	NODE_3271468_length_554341_cov_17.259773:319119-319651	PREDICTED: purine permease 3-like [Fragaria vesca subsp. vesca]	0	2.46246	#DIV/0!	#DIV/0!
XLOC_007127	NODE_1415112_length_2058_cov_21.440720:0-1293	hypothetical protein VITISV_014299 [Vitis vinifera]	0	2.46381	#DIV/0!	#DIV/0!
XLOC_090364	NODE_9709282_length_238898_cov_16.764326:43755-197895	PREDICTED: dihydroflavonol-4-reductase-like [Vitis vinifera]	0	2.46411	#DIV/0!	#DIV/0!
XLOC_004619	NODE_123574_length_7055_cov_15.465343:1136-2866	Sphere organelles protein-related, putative isoform 1 [Theobroma cacao]	0	2.465	#DIV/0!	#DIV/0!
XLOC_075972	NODE_8475322_length_595000_cov_17.226027:90196-93811	PREDICTED: COBRA-like protein 7 [Vitis vinifera] >gi|296083290|emb|CBI22926.3| unnamed protein product [Vitis vinifera]	0	2.46704	#DIV/0!	#DIV/0!
XLOC_040306	NODE_446962_length_1428_cov_94.219887:1173-1425	hypothetical protein VITISV_011746 [Vitis vinifera]	0	2.46905	#DIV/0!	#DIV/0!
XLOC_053483	NODE_6107753_length_173842_cov_14.426077:51452-54928	RecName: Full=Calmodulin-2/4; Short=CaM-2/4 >gi|687698|gb|AAA85152.1| calmodulin, partial [Solanum tuberosum] >gi|687702|gb|AAA85154.1| calmodulin, partial [Solanum tuberosum]	0	2.46926	#DIV/0!	#DIV/0!
XLOC_072630	NODE_8060657_length_177318_cov_18.713091:15965-37294	hypothetical protein VITISV_034014 [Vitis vinifera]	0	2.47516	#DIV/0!	#DIV/0!
XLOC_044965	NODE_5036007_length_78767_cov_20.260668:47931-48555	PREDICTED: U-box domain-containing protein 4-like [Brachypodium distachyon]	0	2.47726	#DIV/0!	#DIV/0!
XLOC_057490	NODE_6550644_length_272508_cov_15.021999:129644-148628	Uncharacterized protein TCM_031319 [Theobroma cacao]	0	2.47762	#DIV/0!	#DIV/0!
XLOC_008126	NODE_1480292_length_1542_cov_69.738647:0-1123	PREDICTED: LOW QUALITY PROTEIN: putative pentatricopeptide repeat-containing protein At5g08490-like [Brachypodium distachyon]	0	2.47763	#DIV/0!	#DIV/0!
XLOC_024481	NODE_2775768_length_45003_cov_11.653134:44822-46261	unknown [Lotus japonicus]	0	2.48084	#DIV/0!	#DIV/0!
XLOC_002855	NODE_115105_length_7772_cov_17.366959:5293-7616	PREDICTED: probable inactive purple acid phosphatase 27-like [Fragaria vesca subsp. vesca]	0	2.48472	#DIV/0!	#DIV/0!
XLOC_007793	NODE_1455600_length_32667_cov_11.692809:2601-28962	putative zinc finger protein [Oryza sativa Japonica Group]	0	2.48554	#DIV/0!	#DIV/0!
XLOC_011624	NODE_1746057_length_116181_cov_12.151927:37658-50315	PREDICTED: probable pectate lyase 12-like [Brachypodium distachyon]	0	2.48585	#DIV/0!	#DIV/0!
XLOC_054486	NODE_620876_length_259611_cov_16.207415:32913-82089	PREDICTED: E3 ubiquitin-protein ligase At1g12760-like [Cucumis sativus]	0	2.4871	#DIV/0!	#DIV/0!
XLOC_043410	NODE_4851050_length_833951_cov_17.084036:361456-364911	Os08g0536800 [Oryza sativa Japonica Group] >gi|38175541|dbj|BAD01234.1| bHLH transcription factor-like protein [Oryza sativa Japonica Group] >gi|45736094|dbj|BAD13119.1| bHLH transcription factor-like protein [Oryza sativa Japonica Group] >gi|113624334|dbj|BAF24279.1| Os08g0536800 [Oryza sativa Japo...	0	2.49189	#DIV/0!	#DIV/0!
XLOC_074161	NODE_824273_length_13287_cov_22.757582:4-6516	P-loop containing nucleoside triphosphate hydrolases superfamily protein, putative isoform 3, partial [Theobroma cacao]	0	2.49489	#DIV/0!	#DIV/0!
XLOC_022845	NODE_2639969_length_279494_cov_17.899643:160307-230792	hypothetical protein PRUPE_ppa019735mg [Prunus persica]	0	2.49776	#DIV/0!	#DIV/0!
XLOC_063455	NODE_7193842_length_5513_cov_8.022311:4618-5505	beta-galactosidase [Sandersonia aurantiaca]	0	2.50382	#DIV/0!	#DIV/0!
XLOC_057444	NODE_654391_length_1173_cov_67.607841:81-1233	protein kinase family protein [Cucumis melo subsp. melo]	0	2.5039	#DIV/0!	#DIV/0!
XLOC_042947	NODE_47948_length_7168_cov_24.656389:0-8054	PREDICTED: uncharacterized protein LOC100777000 isoform 1 [Glycine max]	0	2.51002	#DIV/0!	#DIV/0!
XLOC_065583	NODE_7396923_length_74054_cov_15.489981:5171-19744	Transmembrane protein TPARL, putative [Ricinus communis] >gi|223549789|gb|EEF51277.1| Transmembrane protein TPARL, putative [Ricinus communis]	0	2.51604	#DIV/0!	#DIV/0!
XLOC_049945	NODE_5630538_length_397096_cov_17.042606:352736-354342	PREDICTED: myb-related protein 340-like [Solanum lycopersicum]	0	2.52222	#DIV/0!	#DIV/0!
XLOC_028268	NODE_313468_length_458347_cov_15.488021:366654-377388	beta-carotene hydroxylase [Citrus sinensis]	0	2.52376	#DIV/0!	#DIV/0!
XLOC_084818	NODE_9418628_length_225271_cov_14.746887:151240-208966	PREDICTED: uncharacterized protein LOC101244216 [Solanum lycopersicum]	0	2.52793	#DIV/0!	#DIV/0!
XLOC_010869	NODE_168738_length_21122_cov_17.362087:7163-7445	predicted protein [Populus trichocarpa] >gi|222842533|gb|EEE80080.1| predicted protein [Populus trichocarpa]	0	2.52832	#DIV/0!	#DIV/0!
XLOC_056381	NODE_6425732_length_41824_cov_18.644485:220-1778	SAUR-like auxin-responsive protein family [Theobroma cacao]	0	2.52992	#DIV/0!	#DIV/0!
XLOC_003881	NODE_119920_length_69135_cov_21.182961:61590-62710	unnamed protein product [Oryza sativa Japonica Group]	0	2.53143	#DIV/0!	#DIV/0!
XLOC_082790	NODE_9272183_length_117556_cov_11.316088:112800-114970	Cobalt ion binding [Theobroma cacao]	0	2.53369	#DIV/0!	#DIV/0!
XLOC_086073	NODE_9494250_length_190199_cov_12.936367:98083-99809	PREDICTED: DNA excision repair protein ERCC-6-like [Fragaria vesca subsp. vesca]	0	2.53566	#DIV/0!	#DIV/0!
XLOC_020322	NODE_2409951_length_145938_cov_16.350197:0-1845	PREDICTED: SRSF protein kinase 1-like [Solanum lycopersicum]	0	2.53671	#DIV/0!	#DIV/0!
XLOC_092578	NODE_9833562_length_379924_cov_16.669668:48338-67869	Poly(A)-specific ribonuclease PARN isoform 1 [Theobroma cacao] >gi|508720113|gb|EOY12010.1| Poly(A)-specific ribonuclease PARN isoform 1 [Theobroma cacao]	0	2.53673	#DIV/0!	#DIV/0!
XLOC_001437	NODE_1076022_length_192057_cov_17.887331:149588-150530	calcium-dependent protein kinase, putative [Ricinus communis] >gi|223551295|gb|EEF52781.1| calcium-dependent protein kinase, putative [Ricinus communis]	0	2.53858	#DIV/0!	#DIV/0!
XLOC_094186	NODE_998717_length_408635_cov_15.929157:223089-289137	unnamed protein product [Vitis vinifera]	0	2.53895	#DIV/0!	#DIV/0!
XLOC_011828	NODE_1760957_length_70591_cov_14.445086:1095-24859	predicted protein [Hordeum vulgare subsp. vulgare]	0	2.54463	#DIV/0!	#DIV/0!
XLOC_019261	NODE_2310064_length_43946_cov_12.273199:31109-32057	hypothetical protein F775_02038 [Aegilops tauschii]	0	2.54674	#DIV/0!	#DIV/0!
XLOC_057353	NODE_6536339_length_115890_cov_19.626818:46198-46724	proteasome subunit beta type-5-like [Cicer arietinum] >gi|3980264|emb|CAA09603.1| 20S proteasome beta subunit [Cicer arietinum]	0	2.54768	#DIV/0!	#DIV/0!
XLOC_023122	NODE_266689_length_1217_cov_73.847984:510-1274	hypothetical protein OsI_07020 [Oryza sativa Indica Group]	0	2.54803	#DIV/0!	#DIV/0!
XLOC_026476	NODE_294954_length_35499_cov_19.083496:17117-20477	UDP-D-glucose/UDP-D-galactose 4-epimerase 5 isoform 1 [Theobroma cacao]	0	2.55555	#DIV/0!	#DIV/0!
XLOC_075704	NODE_8424255_length_57258_cov_17.613085:51104-53425	folylpolyglutamate synthase [Populus trichocarpa] >gi|222875081|gb|EEF12212.1| folylpolyglutamate synthase [Populus trichocarpa]	0	2.55846	#DIV/0!	#DIV/0!
XLOC_085239	NODE_9429015_length_209299_cov_15.372372:61417-61833	Chromatin remodelling complex ATPase chain isw-1, putative [Ricinus communis] >gi|223541656|gb|EEF43205.1| Chromatin remodelling complex ATPase chain isw-1, putative [Ricinus communis]	0	2.56199	#DIV/0!	#DIV/0!
XLOC_028324	NODE_3140968_length_437653_cov_17.295010:40801-46626	GA20 oxidase [Beta vulgaris]	0	2.5644	#DIV/0!	#DIV/0!
XLOC_068784	NODE_7695125_length_76234_cov_17.138271:15298-62665	PREDICTED: auxin-induced protein 5NG4-like [Fragaria vesca subsp. vesca]	0	2.56515	#DIV/0!	#DIV/0!
XLOC_062311	NODE_7061593_length_254861_cov_14.833164:130750-138507	PREDICTED: sister chromatid cohesion 1 protein 1-like [Cucumis sativus] >gi|449529198|ref|XP_004171588.1| PREDICTED: sister chromatid cohesion 1 protein 1-like [Cucumis sativus]	0	2.57066	#DIV/0!	#DIV/0!
XLOC_013952	NODE_1889210_length_142973_cov_17.655466:102083-105892	PREDICTED: cyanidin-3-O-glucoside 2-O-glucuronosyltransferase-like [Vitis vinifera]	0	2.57074	#DIV/0!	#DIV/0!
XLOC_093658	NODE_9883535_length_427929_cov_14.616892:160820-198306	unknown [Zea mays]	0	2.57188	#DIV/0!	#DIV/0!
XLOC_066090	NODE_7431159_length_333676_cov_13.885128:132839-133161	predicted protein [Hordeum vulgare subsp. vulgare]	0	2.57243	#DIV/0!	#DIV/0!
XLOC_070864	NODE_7896608_length_60907_cov_13.044084:54422-60841	PREDICTED: ATP-dependent RNA helicase DHX29-like isoform X2 [Cicer arietinum]	0	2.57349	#DIV/0!	#DIV/0!
XLOC_052251	NODE_5945588_length_15163_cov_3.297039:1-1001	unnamed protein product [Vitis vinifera]	0	2.57686	#DIV/0!	#DIV/0!
XLOC_036504	NODE_403420_length_2576_cov_63.887035:293-2056	TPA: hypothetical protein ZEAMMB73_590297 [Zea mays]	0	2.58002	#DIV/0!	#DIV/0!
XLOC_055727	NODE_6342003_length_181137_cov_16.971088:22140-28020	hypothetical protein precursor [Zea mays] >gi|194697212|gb|ACF82690.1| unknown [Zea mays] >gi|413918249|gb|AFW58181.1| hypothetical protein ZEAMMB73_057795 [Zea mays]	0	2.58003	#DIV/0!	#DIV/0!
XLOC_055518	NODE_6314304_length_75334_cov_16.144371:51512-52078	Os04g0417000 [Oryza sativa Japonica Group] >gi|38344038|emb|CAE01530.2| OJ991214_12.19 [Oryza sativa Japonica Group] >gi|39545716|emb|CAD40928.3| OSJNBa0033G16.6 [Oryza sativa Japonica Group] >gi|113564339|dbj|BAF14682.1| Os04g0417000 [Oryza sativa Japonica Group] >gi|125590356|gb|EAZ30706.1| hypoth...	0	2.59006	#DIV/0!	#DIV/0!
XLOC_000799	NODE_1045179_length_1065_cov_94.153992:4-1044	uncharacterized protein LOC101027093 [Zea mays] >gi|194707070|gb|ACF87619.1| unknown [Zea mays]	0	2.59169	#DIV/0!	#DIV/0!
XLOC_067862	NODE_7617142_length_270176_cov_16.678442:244613-256925	Neutral amino acid transport protein [Medicago truncatula] >gi|355523728|gb|AET04182.1| Neutral amino acid transport protein [Medicago truncatula]	0	2.59689	#DIV/0!	#DIV/0!
XLOC_067319	NODE_7538443_length_559294_cov_18.023319:201899-207604	PREDICTED: CASP-like protein POPTRDRAFT_810994-like [Fragaria vesca subsp. vesca]	0	2.59731	#DIV/0!	#DIV/0!
XLOC_088001	NODE_9600375_length_1390287_cov_16.559763:486861-487199	PREDICTED: uncharacterized protein LOC100791951 [Glycine max]	0	2.60216	#DIV/0!	#DIV/0!
XLOC_045175	NODE_5058510_length_541131_cov_16.688282:431718-433414	hypothetical protein TRIUR3_20144 [Triticum urartu] >gi|475609983|gb|EMT27568.1| hypothetical protein F775_02271 [Aegilops tauschii]	0	2.60369	#DIV/0!	#DIV/0!
XLOC_039918	NODE_4429553_length_898366_cov_18.256292:517017-534491	PREDICTED: uncharacterized protein LOC101298024 [Fragaria vesca subsp. vesca]	0	2.60553	#DIV/0!	#DIV/0!
XLOC_009901	NODE_160509_length_2587_cov_56.236179:6-2236	Pre-rRNA-processing protein TSR1 isoform 3 [Theobroma cacao]	0	2.608	#DIV/0!	#DIV/0!
XLOC_078718	NODE_8794247_length_181583_cov_16.950958:88450-92366	bZIP transcription factor [Phalaenopsis amabilis]	0	2.60933	#DIV/0!	#DIV/0!
XLOC_063598	NODE_7200573_length_115917_cov_13.169992:1713-36083	U2 small nuclear ribonucleoprotein auxiliary factor 35 kDa subunit-related protein 1, putative isoform 1 [Theobroma cacao] >gi|508700693|gb|EOX92589.1| U2 small nuclear ribonucleoprotein auxiliary factor 35 kDa subunit-related protein 1, putative isoform 1 [Theobroma cacao]	0	2.61561	#DIV/0!	#DIV/0!
XLOC_010626	NODE_1673258_length_472976_cov_16.189762:79859-130442	hypothetical protein F775_20037 [Aegilops tauschii]	0	2.61693	#DIV/0!	#DIV/0!
XLOC_058178	NODE_6597038_length_158107_cov_18.722826:139335-140164	sugar transporter protein [Ananas comosus]	0	2.6187	#DIV/0!	#DIV/0!
XLOC_028834	NODE_3183308_length_210149_cov_15.827599:0-111261	PREDICTED: glycine--tRNA ligase 2, chloroplastic/mitochondrial-like [Fragaria vesca subsp. vesca]	0	2.61939	#DIV/0!	#DIV/0!
XLOC_021151	NODE_248182_length_1989_cov_56.090496:509-1153	AT1G32200 [Arabidopsis thaliana]	0	2.62216	#DIV/0!	#DIV/0!
XLOC_049831	NODE_5603632_length_40527_cov_12.695290:17989-23384	catalytic, putative [Ricinus communis] >gi|223546364|gb|EEF47866.1| catalytic, putative [Ricinus communis]	0	2.6223	#DIV/0!	#DIV/0!
XLOC_026425	NODE_2946905_length_348589_cov_17.175083:152975-224335	Serine/threonine-protein kinase PBS1, putative [Ricinus communis] >gi|223525414|gb|EEF28012.1| Serine/threonine-protein kinase PBS1, putative [Ricinus communis]	0	2.62337	#DIV/0!	#DIV/0!
XLOC_045329	NODE_5076173_length_281224_cov_16.077276:236436-236738	unknown [Picea sitchensis]	0	2.62439	#DIV/0!	#DIV/0!
XLOC_015051	NODE_198406_length_265593_cov_13.266679:205704-207981	hypothetical protein SORBIDRAFT_04g037820 [Sorghum bicolor] >gi|241932905|gb|EES06050.1| hypothetical protein SORBIDRAFT_04g037820 [Sorghum bicolor]	0	2.62641	#DIV/0!	#DIV/0!
XLOC_011395	NODE_1731528_length_41408_cov_12.926488:26976-27225	unknown protein [Oryza sativa Japonica Group]	0	2.62706	#DIV/0!	#DIV/0!
XLOC_023837	NODE_2723644_length_638399_cov_16.422701:32578-34654	unknown [Populus trichocarpa]	0	2.62821	#DIV/0!	#DIV/0!
XLOC_006549	NODE_1379060_length_62163_cov_20.595499:9513-11970	predicted protein [Hordeum vulgare subsp. vulgare]	0	2.62888	#DIV/0!	#DIV/0!
XLOC_049798	NODE_5594748_length_71399_cov_12.522963:31959-32371	probable leucine-rich repeat receptor-like serine/threonine-protein kinase At5g15730-like [Glycine max] >gi|223452504|gb|ACM89579.1| protein kinase family protein [Glycine max]	0	2.63169	#DIV/0!	#DIV/0!
XLOC_056341	NODE_642317_length_1953_cov_64.474144:532-992	transparent testa 12 [Prunus avium]	0	2.63184	#DIV/0!	#DIV/0!
XLOC_035531	NODE_3919906_length_20471_cov_10.233647:4472-19559	hypothetical protein SORBIDRAFT_04g020480 [Sorghum bicolor] >gi|241931968|gb|EES05113.1| hypothetical protein SORBIDRAFT_04g020480 [Sorghum bicolor]	0	2.63194	#DIV/0!	#DIV/0!
XLOC_089631	NODE_9687351_length_432473_cov_17.201395:129873-132311	hypothetical protein SORBIDRAFT_06g018350 [Sorghum bicolor] >gi|241939115|gb|EES12260.1| hypothetical protein SORBIDRAFT_06g018350 [Sorghum bicolor]	0	2.63371	#DIV/0!	#DIV/0!
XLOC_026031	NODE_2913846_length_270591_cov_14.588475:43026-43306	RecName: Full=DNA-directed RNA polymerase subunit beta''; AltName: Full=PEP; AltName: Full=Plastid-encoded RNA polymerase subunit beta''; Short=RNA polymerase subunit beta'' >gi|58802773|gb|AAW82493.1| RNA polymerase beta'' chain [Phalaenopsis aphrodite subsp. formosana]	0	2.6351	#DIV/0!	#DIV/0!
XLOC_047713	NODE_5384151_length_123135_cov_19.409063:68480-119429	PREDICTED: uncharacterized protein LOC100779195 [Glycine max]	0	2.63757	#DIV/0!	#DIV/0!
XLOC_063809	NODE_7209856_length_48631_cov_12.780325:40588-49658	hypothetical protein PRUPE_ppa011082mg [Prunus persica]	0	2.64119	#DIV/0!	#DIV/0!
XLOC_050658	NODE_5717737_length_48238_cov_19.817675:41213-42121	Uncharacterized protein TCM_042330 [Theobroma cacao]	0	2.64512	#DIV/0!	#DIV/0!
XLOC_051883	NODE_5883630_length_121888_cov_14.631850:87885-119011	PREDICTED: uncharacterized protein LOC101760925 [Setaria italica]	0	2.64598	#DIV/0!	#DIV/0!
XLOC_059873	NODE_6806449_length_86167_cov_14.540683:66674-66994	hypothetical protein SORBIDRAFT_0010s003120 [Sorghum bicolor] >gi|241946945|gb|EES20090.1| hypothetical protein SORBIDRAFT_0010s003120 [Sorghum bicolor]	0	2.64687	#DIV/0!	#DIV/0!
XLOC_065250	NODE_734381_length_1057_cov_49.097446:65-1115	WD repeat-containing protein wat1 [Triticum urartu]	0	2.65857	#DIV/0!	#DIV/0!
XLOC_033238	NODE_3658759_length_33745_cov_12.100815:11930-15888	Flavonoid 3'-monooxygenase [Aegilops tauschii]	0	2.65862	#DIV/0!	#DIV/0!
XLOC_074733	NODE_8321328_length_196017_cov_17.703194:49687-50136	hypothetical protein PRUPE_ppa007716mg [Prunus persica]	0	2.66211	#DIV/0!	#DIV/0!
XLOC_032545	NODE_3567602_length_59234_cov_16.852365:392-20170	PREDICTED: thylakoid lumenal 15.0 kDa protein 2, chloroplastic-like [Cucumis sativus]	0	2.66245	#DIV/0!	#DIV/0!
XLOC_001819	NODE_109634_length_632281_cov_16.001314:444205-451320	PREDICTED: triacylglycerol lipase SDP1-like [Cicer arietinum]	0	2.66247	#DIV/0!	#DIV/0!
XLOC_090690	NODE_9743038_length_183966_cov_17.128778:36153-42154	PREDICTED: intracellular protein transport protein USO1-like [Setaria italica]	0	2.66471	#DIV/0!	#DIV/0!
XLOC_028054	NODE_3113012_length_237513_cov_17.432793:147041-231596	PREDICTED: leucine--tRNA ligase-like [Cucumis sativus]	0	2.66544	#DIV/0!	#DIV/0!
XLOC_024645	NODE_2786607_length_1393_cov_36.693466:357-809	ABL interactor-like protein 2 [Arabidopsis thaliana] >gi|79314626|ref|NP_001030832.1| ABL interactor-like protein 2 [Arabidopsis thaliana] >gi|75183697|sp|Q9M3A3.1|ABIL2_ARATH RecName: Full=Protein ABIL2; AltName: Full=Abl interactor-like protein 2; Short=AtABIL2 >gi|6723399|emb|CAB66408.1| putative...	0	2.6677	#DIV/0!	#DIV/0!
XLOC_026708	NODE_2975616_length_111885_cov_17.842312:85916-90266	putative 3'(2'),5'-bisphosphate nucleotidase [Oryza sativa Japonica Group]	0	2.66994	#DIV/0!	#DIV/0!
XLOC_043742	NODE_4875990_length_114787_cov_15.885170:28390-29227	uncharacterized protein LOC100306218 [Glycine max] >gi|255627895|gb|ACU14292.1| unknown [Glycine max]	0	2.67027	#DIV/0!	#DIV/0!
XLOC_062493	NODE_7077402_length_68077_cov_21.345051:11120-12489	Auxin efflux carrier family protein isoform 1 [Theobroma cacao]	0	2.67143	#DIV/0!	#DIV/0!
XLOC_005746	NODE_1321078_length_26066_cov_15.602432:107-17566	PREDICTED: importin-9-like [Vitis vinifera]	0	2.67194	#DIV/0!	#DIV/0!
XLOC_035797	NODE_393745_length_198228_cov_14.338746:126285-133914	predicted protein [Hordeum vulgare subsp. vulgare]	0	2.672	#DIV/0!	#DIV/0!
XLOC_062164	NODE_705178_length_940_cov_22.756384:0-613	UDP-Glycosyltransferase superfamily protein isoform 2 [Theobroma cacao]	0	2.67346	#DIV/0!	#DIV/0!
XLOC_058961	NODE_6703361_length_21074_cov_14.972668:21188-21670	LOC100280631 [Zea mays] >gi|195606550|gb|ACG25105.1| protein Z [Zea mays] >gi|195607160|gb|ACG25410.1| protein Z [Zea mays]	0	2.67383	#DIV/0!	#DIV/0!
XLOC_011832	NODE_1760957_length_70591_cov_14.445086:1095-24859	predicted protein [Hordeum vulgare subsp. vulgare]	0	2.675	#DIV/0!	#DIV/0!
XLOC_036006	NODE_3953068_length_79394_cov_15.635829:37536-45223	hypothetical protein VITISV_007265 [Vitis vinifera]	0	2.67967	#DIV/0!	#DIV/0!
XLOC_044127	NODE_4908474_length_1237_cov_12.725142:801-1268	PREDICTED: phospholipase D delta-like isoform X3 [Setaria italica]	0	2.68102	#DIV/0!	#DIV/0!
XLOC_065607	NODE_7398531_length_464694_cov_16.692423:375080-376511	conserved hypothetical protein [Ricinus communis] >gi|223533870|gb|EEF35600.1| conserved hypothetical protein [Ricinus communis]	0	2.68481	#DIV/0!	#DIV/0!
XLOC_056851	NODE_6453736_length_86227_cov_16.694029:13052-14719	homeodomain leucine-zipper 1 [Capsicum annuum]	0	2.68964	#DIV/0!	#DIV/0!
XLOC_043824	NODE_4886218_length_21402_cov_18.003597:10417-11362	Transitional endoplasmic reticulum ATPase, putative [Ricinus communis] >gi|223529397|gb|EEF31360.1| Transitional endoplasmic reticulum ATPase, putative [Ricinus communis]	0	2.69079	#DIV/0!	#DIV/0!
XLOC_031611	NODE_3465594_length_5752_cov_3.416377:976-4668	hypothetical protein PRUPE_ppb024194mg [Prunus persica]	0	2.69376	#DIV/0!	#DIV/0!
XLOC_036444	NODE_402578_length_186208_cov_19.124382:118022-123573	annexin [Nelumbo nucifera]	0	2.69433	#DIV/0!	#DIV/0!
XLOC_051086	NODE_5784079_length_237752_cov_14.542784:110149-114000	hypothetical protein VITISV_035256 [Vitis vinifera]	0	2.69526	#DIV/0!	#DIV/0!
XLOC_090640	NODE_9737872_length_207819_cov_18.515867:36445-73112	hypothetical protein M569_01741 [Genlisea aurea]	0	2.69604	#DIV/0!	#DIV/0!
XLOC_033097	NODE_3640980_length_11152_cov_3.355631:9693-10244	PREDICTED: uncharacterized protein LOC100266010 isoform 1 [Vitis vinifera]	0	2.70441	#DIV/0!	#DIV/0!
XLOC_089941	NODE_9697269_length_355685_cov_18.940630:247774-248339	PREDICTED: uncharacterized protein LOC100803147 [Glycine max]	0	2.70702	#DIV/0!	#DIV/0!
XLOC_018806	NODE_2262452_length_321290_cov_18.096636:60938-61574	OSJNBb0034G17.21 [Oryza sativa Japonica Group]	0	2.70974	#DIV/0!	#DIV/0!
XLOC_006603	NODE_1385853_length_6501_cov_16.350868:6009-6359	hypothetical protein MTR_6g068990 [Medicago truncatula] >gi|355494805|gb|AES76008.1| hypothetical protein MTR_6g068990 [Medicago truncatula]	0	2.71159	#DIV/0!	#DIV/0!
XLOC_062942	NODE_714473_length_983_cov_52.278740:19-455	receptor serine-threonine protein kinase, putative [Ricinus communis] >gi|223545915|gb|EEF47418.1| receptor serine-threonine protein kinase, putative [Ricinus communis]	0	2.71482	#DIV/0!	#DIV/0!
XLOC_084495	NODE_9406102_length_201786_cov_14.924802:79118-80175	MYB transcription factor MYB89 [Glycine max]	0	2.71693	#DIV/0!	#DIV/0!
XLOC_024980	NODE_2812818_length_256101_cov_16.749895:186933-187354	flavonoid 3` hydroxylase 1 protein [Brassica rapa subsp. oleifera]	0	2.72788	#DIV/0!	#DIV/0!
XLOC_022703	NODE_2627720_length_183005_cov_17.852976:180534-181283	Vacuolar proton ATPase A1 isoform 6 [Theobroma cacao]	0	2.73079	#DIV/0!	#DIV/0!
XLOC_083671	NODE_9364653_length_196702_cov_13.837943:76848-88904	PREDICTED: uncharacterized protein LOC100267666 [Vitis vinifera]	0	2.73108	#DIV/0!	#DIV/0!
XLOC_020081	NODE_238747_length_18797_cov_19.562857:6521-6939	PREDICTED: uncharacterized protein LOC100245696 [Vitis vinifera] >gi|296084732|emb|CBI25873.3| unnamed protein product [Vitis vinifera]	0	2.73163	#DIV/0!	#DIV/0!
XLOC_052849	NODE_6016433_length_168000_cov_18.688280:63371-63618	PREDICTED: PCI domain-containing protein 2-like [Cucumis sativus] >gi|449488021|ref|XP_004157917.1| PREDICTED: PCI domain-containing protein 2-like [Cucumis sativus]	0	2.73314	#DIV/0!	#DIV/0!
XLOC_021249	NODE_2488218_length_29573_cov_13.586075:12290-12739	PREDICTED: 4-coumarate--CoA ligase-like 5-like [Solanum lycopersicum]	0	2.73319	#DIV/0!	#DIV/0!
XLOC_004796	NODE_124786_length_226959_cov_12.999820:56095-63170	Uncharacterized protein isoform 1 [Theobroma cacao]	0	2.73532	#DIV/0!	#DIV/0!
XLOC_076875	NODE_8593830_length_295810_cov_15.918458:159624-205781	predicted protein [Populus trichocarpa] >gi|222867131|gb|EEF04262.1| predicted protein [Populus trichocarpa]	0	2.73743	#DIV/0!	#DIV/0!
XLOC_025565	NODE_287669_length_24871_cov_9.487797:13052-16048	hypothetical protein PRUPE_ppa002182mg [Prunus persica]	0	2.73835	#DIV/0!	#DIV/0!
XLOC_091528	NODE_9779749_length_52930_cov_20.374815:22031-31104	PREDICTED: uncharacterized protein LOC100249804 [Vitis vinifera]	0	2.74175	#DIV/0!	#DIV/0!
XLOC_060242	NODE_683927_length_14718_cov_34.308060:14302-14772	predicted protein [Populus trichocarpa] >gi|222841338|gb|EEE78885.1| predicted protein [Populus trichocarpa]	0	2.74209	#DIV/0!	#DIV/0!
XLOC_027146	NODE_3009321_length_18812_cov_14.533489:14774-15578	hypothetical protein PRUPE_ppa025274mg, partial [Prunus persica]	0	2.74284	#DIV/0!	#DIV/0!
XLOC_090022	NODE_9697956_length_228044_cov_16.703663:32356-71870	unknown [Picea sitchensis]	0	2.74726	#DIV/0!	#DIV/0!
XLOC_017457	NODE_2175150_length_74524_cov_17.921810:8024-8472	PREDICTED: probable E3 ubiquitin-protein ligase XBOS32-like [Brachypodium distachyon]	0	2.74814	#DIV/0!	#DIV/0!
XLOC_079678	NODE_8881724_length_450228_cov_16.342506:344716-345315	PREDICTED: protein FEZ-like [Solanum lycopersicum]	0	2.74887	#DIV/0!	#DIV/0!
XLOC_035947	NODE_3949817_length_104097_cov_14.775632:44994-74677	beta-1,3-glucanase 11 [Solanum tuberosum]	0	2.75023	#DIV/0!	#DIV/0!
XLOC_037361	NODE_412257_length_2318_cov_47.030197:1354-1810	PREDICTED: probable RNA-binding protein EIF1AD-like isoform X1 [Cicer arietinum] >gi|502136746|ref|XP_004502816.1| PREDICTED: probable RNA-binding protein EIF1AD-like isoform X2 [Cicer arietinum] >gi|502136748|ref|XP_004502817.1| PREDICTED: probable RNA-binding protein EIF1AD-like isoform X3 [Cicer ...	0	2.7503	#DIV/0!	#DIV/0!
XLOC_012180	NODE_1780407_length_659479_cov_16.965918:106900-209998	PREDICTED: N-acylphosphatidylethanolamine synthase-like [Setaria italica]	0	2.75392	#DIV/0!	#DIV/0!
XLOC_075102	NODE_836313_length_28324_cov_11.484748:7512-25785	Transportin-3, putative [Ricinus communis] >gi|223547794|gb|EEF49286.1| Transportin-3, putative [Ricinus communis]	0	2.75615	#DIV/0!	#DIV/0!
XLOC_090327	NODE_9707783_length_235998_cov_13.937004:162127-196026	UDP-N-acetylglucosamine transferase subunit ALG14 isoform 1 [Theobroma cacao] >gi|508780516|gb|EOY27772.1| UDP-N-acetylglucosamine transferase subunit ALG14 isoform 1 [Theobroma cacao]	0	2.75794	#DIV/0!	#DIV/0!
XLOC_041015	NODE_4544742_length_297405_cov_16.981007:178653-181426	PREDICTED: uncharacterized protein LOC101212505 [Cucumis sativus]	0	2.75822	#DIV/0!	#DIV/0!
XLOC_003350	NODE_117574_length_11459_cov_51.850075:11215-11514	Histone-lysine N-methyltransferase MLL5 [Medicago truncatula] >gi|355515108|gb|AES96731.1| Histone-lysine N-methyltransferase MLL5 [Medicago truncatula]	0	2.76093	#DIV/0!	#DIV/0!
XLOC_089306	NODE_9673386_length_433158_cov_18.442783:319775-321161	predicted protein [Hordeum vulgare subsp. vulgare]	0	2.76116	#DIV/0!	#DIV/0!
XLOC_029902	NODE_3279155_length_5569_cov_2.979530:297-828	Potassium channel KAT3, putative [Ricinus communis] >gi|223544416|gb|EEF45937.1| Potassium channel KAT3, putative [Ricinus communis]	0	2.76252	#DIV/0!	#DIV/0!
XLOC_068776	NODE_76947_length_369387_cov_15.889010:319789-334325	P-loop containing nucleoside triphosphate hydrolases superfamily protein isoform 2 [Theobroma cacao]	0	2.76482	#DIV/0!	#DIV/0!
XLOC_032439	NODE_355498_length_1044_cov_49.686783:25-443	EBP1 [Ammopiptanthus mongolicus] >gi|146336945|gb|ABQ23586.1| EBP1 [Ammopiptanthus mongolicus]	0	2.76568	#DIV/0!	#DIV/0!
XLOC_012384	NODE_1791018_length_661531_cov_17.653240:237770-243601	hypothetical protein TRIUR3_16128 [Triticum urartu]	0	2.76611	#DIV/0!	#DIV/0!
XLOC_022236	NODE_257497_length_2664_cov_55.215466:1167-2723	hypothetical protein VITISV_041255 [Vitis vinifera]	0	2.76788	#DIV/0!	#DIV/0!
XLOC_012597	NODE_1804805_length_168572_cov_18.603090:12014-167961	PREDICTED: uncharacterized protein LOC101775860 [Setaria italica]	0	2.768	#DIV/0!	#DIV/0!
XLOC_066660	NODE_7493605_length_186549_cov_14.845595:29837-39873	PREDICTED: very-long-chain (3R)-3-hydroxyacyl-[acyl-carrier protein] dehydratase PASTICCINO 2-like [Solanum lycopersicum]	0	2.76968	#DIV/0!	#DIV/0!
XLOC_084188	NODE_939243_length_307544_cov_17.241985:33378-60471	PREDICTED: uncharacterized protein LOC101221766 [Cucumis sativus]	0	2.77115	#DIV/0!	#DIV/0!
XLOC_068060	NODE_7634843_length_176091_cov_17.159025:74007-103945	PREDICTED: 1-acyl-sn-glycerol-3-phosphate acyltransferase 1, chloroplastic-like [Setaria italica]	0	2.77165	#DIV/0!	#DIV/0!
XLOC_077007	NODE_86068_length_1386_cov_68.499275:397-1447	hypothetical protein SORBIDRAFT_05g025520 [Sorghum bicolor] >gi|241935754|gb|EES08899.1| hypothetical protein SORBIDRAFT_05g025520 [Sorghum bicolor]	0	2.77828	#DIV/0!	#DIV/0!
XLOC_082517	NODE_9217260_length_147846_cov_17.134573:2943-11101	nuclear protein skip, putative [Ricinus communis] >gi|223529855|gb|EEF31787.1| nuclear protein skip, putative [Ricinus communis]	0	2.77988	#DIV/0!	#DIV/0!
XLOC_014794	NODE_1954544_length_93898_cov_16.202507:481-22417	FMN-linked oxidoreductases superfamily protein isoform 3 [Theobroma cacao]	0	2.78206	#DIV/0!	#DIV/0!
XLOC_038517	NODE_424852_length_976_cov_58.132172:355-759	Os06g0636600 [Oryza sativa Japonica Group] >gi|51535563|dbj|BAD37507.1| putative protein kinase [Oryza sativa Japonica Group] >gi|51535923|dbj|BAD38006.1| putative protein kinase [Oryza sativa Japonica Group] >gi|113596184|dbj|BAF20058.1| Os06g0636600 [Oryza sativa Japonica Group] >gi|215767476|dbj|...	0	2.78305	#DIV/0!	#DIV/0!
XLOC_073487	NODE_816215_length_1311_cov_53.379864:0-515	hypothetical protein ARALYDRAFT_905886 [Arabidopsis lyrata subsp. lyrata] >gi|297323351|gb|EFH53772.1| hypothetical protein ARALYDRAFT_905886 [Arabidopsis lyrata subsp. lyrata]	0	2.78476	#DIV/0!	#DIV/0!
XLOC_044792	NODE_5015910_length_5941_cov_16.760983:5753-5999	PREDICTED: uncharacterized protein LOC101301224 [Fragaria vesca subsp. vesca]	0	2.78618	#DIV/0!	#DIV/0!
XLOC_008150	NODE_1482613_length_7867_cov_10.348672:2696-5042	PREDICTED: uncharacterized protein LOC101298087 [Fragaria vesca subsp. vesca]	0	2.79152	#DIV/0!	#DIV/0!
XLOC_011810	NODE_1759539_length_189961_cov_14.286712:64394-64853	hypothetical protein TRIUR3_13475 [Triticum urartu]	0	2.79164	#DIV/0!	#DIV/0!
XLOC_001369	NODE_107334_length_643734_cov_17.404556:574699-575241	PREDICTED: rho guanine nucleotide exchange factor 8-like [Vitis vinifera]	0	2.79235	#DIV/0!	#DIV/0!
XLOC_025108	NODE_2820759_length_495166_cov_17.043667:139862-157314	spliceosomal protein [Solanum tuberosum]	0	2.79362	#DIV/0!	#DIV/0!
XLOC_022713	NODE_262845_length_5580_cov_52.762188:356-1853	predicted protein [Hordeum vulgare subsp. vulgare]	0	2.79633	#DIV/0!	#DIV/0!
XLOC_057181	NODE_6518759_length_172630_cov_19.248949:101266-101864	Os10g0436800 [Oryza sativa Japonica Group] >gi|255679434|dbj|BAF26586.2| Os10g0436800, partial [Oryza sativa Japonica Group]	0	2.79952	#DIV/0!	#DIV/0!
XLOC_005391	NODE_128362_length_4374_cov_64.769547:235-4124	Os03g0333300 [Oryza sativa Japonica Group] >gi|108707988|gb|ABF95783.1| Eukaryotic translation initiation factor 2 beta subunit, putative, expressed [Oryza sativa Japonica Group] >gi|108707990|gb|ABF95785.1| Eukaryotic translation initiation factor 2 beta subunit, putative, expressed [Oryza sativa J...	0	2.79996	#DIV/0!	#DIV/0!
XLOC_091232	NODE_9771293_length_338395_cov_16.920557:114565-115189	PREDICTED: uncharacterized protein LOC100793370 [Glycine max]	0	2.80038	#DIV/0!	#DIV/0!
XLOC_038748	NODE_4283984_length_164311_cov_17.478653:56145-127471	PREDICTED: rab3 GTPase-activating protein non-catalytic subunit-like [Solanum lycopersicum]	0	2.80046	#DIV/0!	#DIV/0!
XLOC_092212	NODE_9799927_length_845519_cov_18.349234:212885-218895	unnamed protein product [Vitis vinifera]	0	2.80632	#DIV/0!	#DIV/0!
XLOC_038760	NODE_4285019_length_17871_cov_13.292093:6447-7796	unnamed protein product [Vitis vinifera]	0	2.8067	#DIV/0!	#DIV/0!
XLOC_081580	NODE_9099214_length_40778_cov_10.324464:21382-21659	PREDICTED: ubiquitin-conjugating enzyme E2-17 kDa-like isoform 2 [Glycine max]	0	2.80854	#DIV/0!	#DIV/0!
XLOC_081796	NODE_9123512_length_28217_cov_15.544105:5936-6607	PREDICTED: eukaryotic translation initiation factor 3 subunit L-like [Solanum lycopersicum]	0	2.81596	#DIV/0!	#DIV/0!
XLOC_052200	NODE_593833_length_295047_cov_14.194983:81819-102706	uncharacterized protein [Arabidopsis thaliana] >gi|71905409|gb|AAZ52682.1| hypothetical protein At1g16770 [Arabidopsis thaliana] >gi|332191374|gb|AEE29495.1| uncharacterized protein AT1G16770 [Arabidopsis thaliana]	0	2.81718	#DIV/0!	#DIV/0!
XLOC_067651	NODE_757887_length_1575_cov_26.276190:0-1157	hypothetical protein OsI_31937 [Oryza sativa Indica Group]	0	2.81749	#DIV/0!	#DIV/0!
XLOC_014101	NODE_1899182_length_16555_cov_9.165811:2150-15509	hypothetical protein SORBIDRAFT_06g017220 [Sorghum bicolor] >gi|241939053|gb|EES12198.1| hypothetical protein SORBIDRAFT_06g017220 [Sorghum bicolor]	0	2.8175	#DIV/0!	#DIV/0!
XLOC_003764	NODE_1195913_length_5768_cov_8.221914:59-1357	PREDICTED: TPR repeat-containing thioredoxin TTL1-like [Setaria italica]	0	2.81892	#DIV/0!	#DIV/0!
XLOC_030533	NODE_3365618_length_43895_cov_18.536211:43988-44963	predicted protein [Populus trichocarpa] >gi|222833933|gb|EEE72410.1| predicted protein [Populus trichocarpa]	0	2.826	#DIV/0!	#DIV/0!
XLOC_068493	NODE_7659759_length_50411_cov_7.727401:1-46137	Myo-inositol monophosphatase like 1 isoform 2 [Theobroma cacao]	0	2.82995	#DIV/0!	#DIV/0!
XLOC_068314	NODE_7644274_length_165173_cov_15.778093:108641-131380	NAC domain-containing protein 21/22, putative [Ricinus communis] >gi|223535278|gb|EEF36955.1| NAC domain-containing protein 21/22, putative [Ricinus communis]	0	2.83334	#DIV/0!	#DIV/0!
XLOC_063106	NODE_7164302_length_20377_cov_20.406979:17531-18923	hypothetical protein VITISV_022313 [Vitis vinifera]	0	2.83402	#DIV/0!	#DIV/0!
XLOC_079222	NODE_8855227_length_54507_cov_21.148182:42572-53860	hypothetical protein PRUPE_ppa022290mg [Prunus persica]	0	2.83537	#DIV/0!	#DIV/0!
XLOC_009891	NODE_1604622_length_5759_cov_7.937315:4992-5516	hypothetical protein OsI_25527 [Oryza sativa Indica Group]	0	2.83724	#DIV/0!	#DIV/0!
XLOC_071477	NODE_7952271_length_218832_cov_15.356744:412-1956	Boron transporter, putative [Theobroma cacao]	0	2.8386	#DIV/0!	#DIV/0!
XLOC_007336	NODE_1427175_length_1441_cov_63.615543:0-483	unknown [Lotus japonicus]	0	2.83899	#DIV/0!	#DIV/0!
XLOC_081620	NODE_910702_length_4006_cov_23.873690:6-557	hypothetical protein OsJ_36135 [Oryza sativa Japonica Group]	0	2.83963	#DIV/0!	#DIV/0!
XLOC_014332	NODE_1913093_length_304162_cov_17.561234:130942-135721	hypothetical protein [Solanum lycopersicum]	0	2.84429	#DIV/0!	#DIV/0!
XLOC_080673	NODE_8996575_length_732134_cov_14.946550:464609-465522	hypothetical protein VITISV_024254 [Vitis vinifera]	0	2.84728	#DIV/0!	#DIV/0!
XLOC_005509	NODE_1293567_length_6885_cov_10.493537:1864-6785	MADS1 [x Doritaenopsis hybrid cultivar]	0	2.85009	#DIV/0!	#DIV/0!
XLOC_017888	NODE_220391_length_11779_cov_74.242889:1509-3612	uncharacterized protein LOC100500320 [Glycine max] >gi|255630014|gb|ACU15359.1| unknown [Glycine max]	0	2.85312	#DIV/0!	#DIV/0!
XLOC_076982	NODE_8606561_length_687935_cov_17.321440:92347-115077	Glycosyl hydrolases family 32 protein [Theobroma cacao]	0	2.85688	#DIV/0!	#DIV/0!
XLOC_051782	NODE_5878681_length_102112_cov_17.828325:63916-97452	Os05g0495900 [Oryza sativa Japonica Group] >gi|52353484|gb|AAU44050.1| putative beta-1,3-glucanase [Oryza sativa Japonica Group] >gi|113579485|dbj|BAF17848.1| Os05g0495900 [Oryza sativa Japonica Group] >gi|215697342|dbj|BAG91336.1| unnamed protein product [Oryza sativa Japonica Group]	0	2.86594	#DIV/0!	#DIV/0!
XLOC_025990	NODE_2910165_length_11987_cov_5.722116:5824-6360	PREDICTED: chloroplast processing peptidase-like [Fragaria vesca subsp. vesca]	0	2.87236	#DIV/0!	#DIV/0!
XLOC_084803	NODE_9418550_length_572442_cov_18.581308:237537-284008	hypothetical protein M569_10944 [Genlisea aurea]	0	2.88006	#DIV/0!	#DIV/0!
XLOC_016790	NODE_2133934_length_194293_cov_18.812864:34237-34567	PREDICTED: WD repeat-containing protein 76-like [Cucumis sativus]	0	2.88235	#DIV/0!	#DIV/0!
XLOC_044704	NODE_5002398_length_508131_cov_16.269268:178686-276669	plant-specific TFIIB-related protein [Arabidopsis thaliana] >gi|332661283|gb|AEE86683.1| plant-specific TFIIB-related protein [Arabidopsis thaliana]	0	2.88608	#DIV/0!	#DIV/0!
XLOC_043073	NODE_4807245_length_729947_cov_18.715864:174785-189889	hypothetical protein PRUPE_ppa003674mg [Prunus persica]	0	2.88789	#DIV/0!	#DIV/0!
XLOC_004664	NODE_1238862_length_78625_cov_19.817654:19219-21449	transparent testa glabra 1 [Rosa rugosa]	0	2.88797	#DIV/0!	#DIV/0!
XLOC_061171	NODE_6946839_length_9951_cov_3.296654:6729-8956	unnamed protein product [Vitis vinifera]	0	2.88855	#DIV/0!	#DIV/0!
XLOC_006248	NODE_1357947_length_504556_cov_17.334202:37164-42160	hypothetical protein SORBIDRAFT_08g017490 [Sorghum bicolor] >gi|241942979|gb|EES16124.1| hypothetical protein SORBIDRAFT_08g017490 [Sorghum bicolor]	0	2.89313	#DIV/0!	#DIV/0!
XLOC_088300	NODE_9611501_length_173356_cov_16.526159:46996-100703	DNA binding protein, putative [Ricinus communis] >gi|223544805|gb|EEF46320.1| DNA binding protein, putative [Ricinus communis]	0	2.89841	#DIV/0!	#DIV/0!
XLOC_080892	NODE_9033423_length_235936_cov_17.872517:158807-162947	hypothetical protein MTR_2g007150 [Medicago truncatula] >gi|124360275|gb|ABN08288.1| Ribosomal protein S7 [Medicago truncatula] >gi|355482089|gb|AES63292.1| hypothetical protein MTR_2g007150 [Medicago truncatula]	0	2.8992	#DIV/0!	#DIV/0!
XLOC_032330	NODE_3527203_length_46392_cov_9.388105:20141-20566	TPA: hypothetical protein ZEAMMB73_039353 [Zea mays]	0	2.90148	#DIV/0!	#DIV/0!
XLOC_054247	NODE_6174511_length_81836_cov_16.122856:4276-56823	conserved hypothetical protein [Ricinus communis] >gi|223531641|gb|EEF33468.1| conserved hypothetical protein [Ricinus communis]	0	2.90917	#DIV/0!	#DIV/0!
XLOC_080345	NODE_8959847_length_89574_cov_14.784179:64450-66629	protein kinase HPK1, partial [Hyacinthus orientalis]	0	2.91088	#DIV/0!	#DIV/0!
XLOC_062721	NODE_708936_length_1335_cov_40.294380:834-1391	PREDICTED: uncharacterized membrane protein At1g06890-like [Solanum lycopersicum]	0	2.91368	#DIV/0!	#DIV/0!
XLOC_088679	NODE_9633859_length_501642_cov_18.574131:318378-319739	putative reticulon [Oryza minuta]	0	2.91566	#DIV/0!	#DIV/0!
XLOC_029629	NODE_3255730_length_13404_cov_14.623247:11093-14221	hypothetical protein OsI_36495 [Oryza sativa Indica Group]	0	2.91666	#DIV/0!	#DIV/0!
XLOC_053595	NODE_6123817_length_27930_cov_7.199714:13488-23060	predicted protein [Populus trichocarpa] >gi|222832275|gb|EEE70752.1| predicted protein [Populus trichocarpa]	0	2.91699	#DIV/0!	#DIV/0!
XLOC_068623	NODE_7676656_length_68456_cov_18.858494:14365-14961	PREDICTED: uncharacterized protein LOC100821309 [Brachypodium distachyon]	0	2.92061	#DIV/0!	#DIV/0!
XLOC_050823	NODE_573256_length_1272_cov_58.213837:88-755	PREDICTED: pleiotropic drug resistance protein 1-like [Glycine max]	0	2.92592	#DIV/0!	#DIV/0!
XLOC_076629	NODE_8553547_length_452369_cov_18.465431:221088-221841	predicted protein [Hordeum vulgare subsp. vulgare]	0	2.93116	#DIV/0!	#DIV/0!
XLOC_020342	NODE_2412345_length_262281_cov_15.352649:251221-256508	PREDICTED: putative pectinesterase/pectinesterase inhibitor 22-like [Solanum lycopersicum]	0	2.93436	#DIV/0!	#DIV/0!
XLOC_070077	NODE_7827939_length_121742_cov_16.937548:11484-76794	MADS box transcription factor 1 [Oncidium hybrid cultivar]	0	2.93497	#DIV/0!	#DIV/0!
XLOC_071395	NODE_7946271_length_167653_cov_17.453932:154328-155277	hypothetical protein SORBIDRAFT_08g001305 [Sorghum bicolor] >gi|241942415|gb|EES15560.1| hypothetical protein SORBIDRAFT_08g001305 [Sorghum bicolor]	0	2.93516	#DIV/0!	#DIV/0!
XLOC_091020	NODE_9756988_length_234332_cov_16.870205:181495-225211	PREDICTED: uncharacterized protein LOC100241486 [Vitis vinifera] >gi|297739195|emb|CBI28846.3| unnamed protein product [Vitis vinifera]	0	2.93914	#DIV/0!	#DIV/0!
XLOC_064385	NODE_7288022_length_42442_cov_8.312262:8685-25141	TCP transcription factor [Lilium longiflorum]	0	2.94454	#DIV/0!	#DIV/0!
XLOC_028674	NODE_317180_length_180998_cov_15.933850:146932-147175	HXXXD-type acyl-transferase family protein, putative [Theobroma cacao]	0	2.945	#DIV/0!	#DIV/0!
XLOC_046887	NODE_5298237_length_43583_cov_13.908130:38056-38299	hypothetical protein VITISV_038986 [Vitis vinifera]	0	2.945	#DIV/0!	#DIV/0!
XLOC_004173	NODE_121258_length_40115_cov_12.799701:38-281	predicted protein [Populus trichocarpa] >gi|222843517|gb|EEE81064.1| predicted protein [Populus trichocarpa]	0	2.945	#DIV/0!	#DIV/0!
XLOC_063291	NODE_7181410_length_165103_cov_15.527991:121098-121825	D-aminoacid aminotransferase-like PLP-dependent enzymes superfamily protein, putative isoform 2 [Theobroma cacao]	0	2.95117	#DIV/0!	#DIV/0!
XLOC_046079	NODE_5195790_length_116839_cov_19.372915:0-1487	hypothetical protein [Zea mays]	0	2.95265	#DIV/0!	#DIV/0!
XLOC_069099	NODE_7725033_length_158529_cov_16.809498:15313-15892	hypothetical protein RCOM_0815310 [Ricinus communis] >gi|223542499|gb|EEF44039.1| hypothetical protein RCOM_0815310 [Ricinus communis]	0	2.9557	#DIV/0!	#DIV/0!
XLOC_038030	NODE_4183286_length_921216_cov_16.919601:288941-290142	starch synthase, putative [Ricinus communis] >gi|223541142|gb|EEF42698.1| starch synthase, putative [Ricinus communis]	0	2.95929	#DIV/0!	#DIV/0!
XLOC_011390	NODE_1731528_length_41408_cov_12.926488:18983-26723	catalytic, putative [Ricinus communis] >gi|223533641|gb|EEF35378.1| catalytic, putative [Ricinus communis]	0	2.96083	#DIV/0!	#DIV/0!
XLOC_094036	NODE_993509_length_224227_cov_16.346243:139774-181498	Carbohydrate-binding-like fold, putative isoform 3 [Theobroma cacao]	0	2.96142	#DIV/0!	#DIV/0!
XLOC_052383	NODE_5967570_length_317752_cov_17.071667:257346-268611	PREDICTED: abietadienol/abietadienal oxidase-like [Glycine max]	0	2.96551	#DIV/0!	#DIV/0!
XLOC_070502	NODE_7855286_length_245781_cov_15.231226:199545-203981	PREDICTED: uncharacterized protein LOC101212243 [Cucumis sativus]	0	2.96609	#DIV/0!	#DIV/0!
XLOC_016065	NODE_2084033_length_1297_cov_70.681572:121-842	2-oxoglutarate and Fe(II)-dependent oxygenase superfamily protein, putative isoform 4 [Theobroma cacao]	0	2.96776	#DIV/0!	#DIV/0!
XLOC_091285	NODE_9774061_length_405680_cov_17.096024:105189-160772	PREDICTED: probable cellulose synthase A catalytic subunit 9 [UDP-forming]-like [Cucumis sativus] >gi|449497691|ref|XP_004160480.1| PREDICTED: probable cellulose synthase A catalytic subunit 9 [UDP-forming]-like [Cucumis sativus]	0	2.96998	#DIV/0!	#DIV/0!
XLOC_077842	NODE_8707183_length_32913_cov_8.145262:12178-12833	Os01g0897700 [Oryza sativa Japonica Group] >gi|255673960|dbj|BAF07004.2| Os01g0897700 [Oryza sativa Japonica Group]	0	2.9742	#DIV/0!	#DIV/0!
XLOC_085833	NODE_9479761_length_437307_cov_16.269241:422520-435121	N-terminal isoform 1 [Theobroma cacao]	0	2.97422	#DIV/0!	#DIV/0!
XLOC_069542	NODE_7749631_length_477568_cov_18.185266:105998-106497	predicted protein [Populus trichocarpa] >gi|222847309|gb|EEE84856.1| predicted protein [Populus trichocarpa]	0	2.97532	#DIV/0!	#DIV/0!
XLOC_069806	NODE_777975_length_4998_cov_1.147859:3011-3634	PREDICTED: E3 ubiquitin-protein ligase HERC2 [Vitis vinifera] >gi|296082630|emb|CBI21635.3| unnamed protein product [Vitis vinifera]	0	2.97827	#DIV/0!	#DIV/0!
XLOC_045767	NODE_5136333_length_257790_cov_18.865158:225194-229657	hypothetical protein M569_15851, partial [Genlisea aurea]	0	2.98453	#DIV/0!	#DIV/0!
XLOC_060462	NODE_6848616_length_119769_cov_17.917316:27051-58733	PREDICTED: uncharacterized protein LOC101510907 [Cicer arietinum]	0	2.98944	#DIV/0!	#DIV/0!
XLOC_008185	NODE_1485988_length_21805_cov_6.486310:9387-21080	Os04g0390500 [Oryza sativa Japonica Group] >gi|255675405|dbj|BAF14554.2| Os04g0390500 [Oryza sativa Japonica Group]	0	2.99358	#DIV/0!	#DIV/0!
XLOC_082082	NODE_9161843_length_319560_cov_16.674734:131529-174363	HAT helix, U3 small nucleolar RNA-associated protein 6 [Theobroma cacao]	0	2.99779	#DIV/0!	#DIV/0!
XLOC_034979	NODE_3860892_length_38353_cov_20.977472:650-15755	PREDICTED: uncharacterized protein LOC101507359 isoform X2 [Cicer arietinum]	0	3.00209	#DIV/0!	#DIV/0!
XLOC_067174	NODE_7531702_length_135988_cov_14.025554:112374-138785	PREDICTED: serine/threonine-protein kinase PBS1-like [Cucumis sativus]	0	3.00241	#DIV/0!	#DIV/0!
XLOC_040099	NODE_4451769_length_172594_cov_16.658257:5682-71627	hypothetical protein OsI_09194 [Oryza sativa Indica Group]	0	3.00288	#DIV/0!	#DIV/0!
XLOC_047390	NODE_5349831_length_143010_cov_20.173456:22281-44960	hypothetical protein SORBIDRAFT_01g044490 [Sorghum bicolor] >gi|241919574|gb|EER92718.1| hypothetical protein SORBIDRAFT_01g044490 [Sorghum bicolor]	0	3.0033	#DIV/0!	#DIV/0!
XLOC_051689	NODE_587349_length_182119_cov_15.186285:169575-178101	PREDICTED: probable Xaa-Pro aminopeptidase P-like [Vitis vinifera]	0	3.00741	#DIV/0!	#DIV/0!
XLOC_018311	NODE_222164_length_11401_cov_8.835541:7541-9514	unnamed protein product [Vitis vinifera]	0	3.00951	#DIV/0!	#DIV/0!
XLOC_043858	NODE_4888402_length_72947_cov_20.456947:27719-59447	unnamed protein product [Vitis vinifera]	0	3.01374	#DIV/0!	#DIV/0!
XLOC_000045	NODE_1002987_length_2547_cov_40.102474:105-2218	predicted protein [Hordeum vulgare subsp. vulgare]	0	3.02175	#DIV/0!	#DIV/0!
XLOC_029096	NODE_3202672_length_87770_cov_14.590942:22674-64343	PREDICTED: lamin-like protein-like [Brachypodium distachyon]	0	3.02747	#DIV/0!	#DIV/0!
XLOC_020692	NODE_243850_length_37855_cov_10.760296:220-1253	PREDICTED: lysophospholipid acyltransferase LPEAT1-like isoform X1 [Setaria italica]	0	3.02862	#DIV/0!	#DIV/0!
XLOC_020311	NODE_2408087_length_5129_cov_1.108013:313-639	hypothetical protein F775_13681 [Aegilops tauschii]	0	3.04157	#DIV/0!	#DIV/0!
XLOC_067317	NODE_7538443_length_559294_cov_18.023319:169143-169665	no apical meristem-related protein [Elaeis guineensis]	0	3.04425	#DIV/0!	#DIV/0!
XLOC_023513	NODE_2700153_length_213882_cov_17.784424:91646-97194	Os12g0514400 [Oryza sativa Japonica Group] >gi|255670349|dbj|BAF29900.2| Os12g0514400, partial [Oryza sativa Japonica Group]	0	3.04931	#DIV/0!	#DIV/0!
XLOC_077805	NODE_8705150_length_51137_cov_14.847840:36264-36505	PREDICTED: bidirectional sugar transporter SWEET5 [Vitis vinifera] >gi|297733804|emb|CBI15051.3| unnamed protein product [Vitis vinifera]	0	3.05039	#DIV/0!	#DIV/0!
XLOC_018420	NODE_2228160_length_200023_cov_14.744644:134903-143249	unnamed protein product [Vitis vinifera]	0	3.05041	#DIV/0!	#DIV/0!
XLOC_039547	NODE_4358526_length_40743_cov_16.411335:12110-18072	PREDICTED: BTB/POZ domain-containing protein At3g19850-like [Setaria italica]	0	3.05058	#DIV/0!	#DIV/0!
XLOC_085872	NODE_9482416_length_254736_cov_17.282803:152347-158768	Plant calmodulin-binding protein-related, putative isoform 1 [Theobroma cacao] >gi|508711697|gb|EOY03594.1| Plant calmodulin-binding protein-related, putative isoform 1 [Theobroma cacao] >gi|508711698|gb|EOY03595.1| Plant calmodulin-binding protein-related, putative isoform 1 [Theobroma cacao]	0	3.05118	#DIV/0!	#DIV/0!
XLOC_093120	NODE_9861107_length_269252_cov_15.395425:18201-18605	PREDICTED: sterol 3-beta-glucosyltransferase-like [Brachypodium distachyon]	0	3.06136	#DIV/0!	#DIV/0!
XLOC_021876	NODE_2526795_length_24865_cov_18.061733:3683-21307	PREDICTED: uncharacterized protein LOC100267955 [Vitis vinifera] >gi|296081413|emb|CBI16846.3| unnamed protein product [Vitis vinifera]	0	3.06429	#DIV/0!	#DIV/0!
XLOC_067952	NODE_7625488_length_376967_cov_18.379959:263070-266991	predicted protein [Populus trichocarpa] >gi|222871162|gb|EEF08293.1| predicted protein [Populus trichocarpa]	0	3.06641	#DIV/0!	#DIV/0!
XLOC_057209	NODE_6523113_length_118170_cov_17.071465:24133-30387	AT1G48480 [Arabidopsis thaliana]	0	3.07461	#DIV/0!	#DIV/0!
XLOC_045168	NODE_5058424_length_252059_cov_17.524698:225785-226095	PREDICTED: glycerol-3-phosphate dehydrogenase [NAD(+)]-like [Fragaria vesca subsp. vesca]	0	3.07516	#DIV/0!	#DIV/0!
XLOC_013890	NODE_1885690_length_7206_cov_12.395642:0-667	hypothetical protein PRUPE_ppa001707mg [Prunus persica]	0	3.07772	#DIV/0!	#DIV/0!
XLOC_046102	NODE_5198884_length_18625_cov_19.047033:2190-3207	protein with unknown function [Ricinus communis] >gi|223544101|gb|EEF45626.1| protein with unknown function [Ricinus communis]	0	3.08279	#DIV/0!	#DIV/0!
XLOC_023322	NODE_2684546_length_482153_cov_19.335955:303757-304082	hypothetical protein PhapfoPp039 [Phalaenopsis aphrodite subsp. formosana] >gi|58802837|gb|AAW82557.1| hypothetical protein [Phalaenopsis aphrodite subsp. formosana]	0	3.08362	#DIV/0!	#DIV/0!
XLOC_059896	NODE_6807296_length_54968_cov_14.545645:54206-54571	PREDICTED: leucine-rich repeat extensin-like protein 6-like [Vitis vinifera]	0	3.08889	#DIV/0!	#DIV/0!
XLOC_076652	NODE_8556065_length_544669_cov_16.101480:147475-148782	Os01g0275900 [Oryza sativa Japonica Group] >gi|255673109|dbj|BAF04637.2| Os01g0275900 [Oryza sativa Japonica Group]	0	3.08974	#DIV/0!	#DIV/0!
XLOC_081883	NODE_9132744_length_38787_cov_15.942661:4439-5668	TPA: hypothetical protein ZEAMMB73_407807 [Zea mays]	0	3.09048	#DIV/0!	#DIV/0!
XLOC_060575	NODE_687001_length_858698_cov_17.847620:716911-718483	conserved hypothetical protein [Ricinus communis] >gi|223541158|gb|EEF42714.1| conserved hypothetical protein [Ricinus communis]	0	3.09094	#DIV/0!	#DIV/0!
XLOC_039751	NODE_4404449_length_44603_cov_16.051521:45088-45429	DNA-directed RNA polymerases II-like protein of unknown function [Arabidopsis thaliana] >gi|297840381|ref|XP_002888072.1| predicted protein [Arabidopsis lyrata subsp. lyrata] >gi|11134747|sp|Q9SYA6.1|RPAB5_ARATH RecName: Full=DNA-directed RNA polymerases I, II, and III subunit RPABC5; Short=RNA poly...	0	3.10121	#DIV/0!	#DIV/0!
XLOC_065425	NODE_737070_length_54874_cov_13.808143:35932-36172	hypothetical protein MTR_3g105580 [Medicago truncatula] >gi|355492301|gb|AES73504.1| hypothetical protein MTR_3g105580 [Medicago truncatula]	0	3.10289	#DIV/0!	#DIV/0!
XLOC_037145	NODE_4103736_length_133963_cov_14.723491:34290-101274	Urease accessory protein ureD [Triticum urartu]	0	3.10289	#DIV/0!	#DIV/0!
XLOC_017777	NODE_219522_length_5100_cov_61.272354:429-669	hypothetical protein SORBIDRAFT_03g034785 [Sorghum bicolor] >gi|241930474|gb|EES03619.1| hypothetical protein SORBIDRAFT_03g034785 [Sorghum bicolor]	0	3.10289	#DIV/0!	#DIV/0!
XLOC_007174	NODE_1416647_length_136607_cov_16.040224:105078-106455	PREDICTED: transcription factor bHLH137-like [Brachypodium distachyon]	0	3.10729	#DIV/0!	#DIV/0!
XLOC_053429	NODE_6096354_length_37555_cov_17.235174:22510-32503	unnamed protein product [Vitis vinifera]	0	3.10935	#DIV/0!	#DIV/0!
XLOC_043500	NODE_4856827_length_111916_cov_13.819919:44784-74619	hypothetical protein PRUPE_ppa008741mg [Prunus persica]	0	3.11757	#DIV/0!	#DIV/0!
XLOC_089292	NODE_9673015_length_90129_cov_14.757691:15099-15488	conserved hypothetical protein [Ricinus communis] >gi|223545411|gb|EEF46916.1| conserved hypothetical protein [Ricinus communis]	0	3.11914	#DIV/0!	#DIV/0!
XLOC_034490	NODE_3807939_length_90412_cov_13.401628:43003-69831	conserved hypothetical protein [Ricinus communis] >gi|223527707|gb|EEF29813.1| conserved hypothetical protein [Ricinus communis]	0	3.12	#DIV/0!	#DIV/0!
XLOC_036248	NODE_399951_length_7644_cov_19.499084:472-5005	PREDICTED: protein TONSOKU-like [Setaria italica]	0	3.12937	#DIV/0!	#DIV/0!
XLOC_075691	NODE_8423978_length_101060_cov_15.744310:3231-49388	conserved hypothetical protein [Ricinus communis] >gi|223545761|gb|EEF47265.1| conserved hypothetical protein [Ricinus communis]	0	3.13023	#DIV/0!	#DIV/0!
XLOC_028207	NODE_313140_length_1685_cov_44.847477:1429-1747	PREDICTED: uncharacterized protein LOC101765043 isoform X1 [Setaria italica]	0	3.13026	#DIV/0!	#DIV/0!
XLOC_018437	NODE_222822_length_96121_cov_14.299383:30773-32657	PREDICTED: 9-cis-epoxycarotenoid dioxygenase 1, chloroplastic-like [Setaria italica]	0	3.13121	#DIV/0!	#DIV/0!
XLOC_009459	NODE_1567423_length_448140_cov_20.342100:69-5479	PREDICTED: ribulose-phosphate 3-epimerase, cytoplasmic isoform-like [Cucumis sativus]	0	3.13412	#DIV/0!	#DIV/0!
XLOC_076933	NODE_8598056_length_45666_cov_22.049227:13704-14080	predicted protein [Populus trichocarpa] >gi|222850703|gb|EEE88250.1| predicted protein [Populus trichocarpa]	0	3.13441	#DIV/0!	#DIV/0!
XLOC_075407	NODE_8406999_length_336732_cov_16.914064:238016-267170	PREDICTED: coatomer subunit epsilon-1-like [Cucumis sativus] >gi|449490635|ref|XP_004158662.1| PREDICTED: coatomer subunit epsilon-1-like [Cucumis sativus]	0	3.13513	#DIV/0!	#DIV/0!
XLOC_025262	NODE_28431_length_82366_cov_20.006472:10235-10734	PREDICTED: probable calcium-binding protein CML41 [Vitis vinifera]	0	3.14062	#DIV/0!	#DIV/0!
XLOC_013533	NODE_186434_length_290989_cov_15.826571:259206-264910	translation initiation factor eIF4E2 [Solanum lycopersicum]	0	3.14514	#DIV/0!	#DIV/0!
XLOC_039129	NODE_4323723_length_5519_cov_2.631455:952-2373	PREDICTED: SNF1-related protein kinase regulatory subunit gamma-like PV42a-like [Setaria italica]	0	3.14961	#DIV/0!	#DIV/0!
XLOC_049129	NODE_5533710_length_107904_cov_17.434729:5074-63383	protein kinase, putative [Musa balbisiana]	0	3.16579	#DIV/0!	#DIV/0!
XLOC_017750	NODE_2193971_length_32724_cov_12.062125:12964-18310	unnamed protein product [Vitis vinifera]	0	3.16748	#DIV/0!	#DIV/0!
XLOC_005960	NODE_1335331_length_120945_cov_16.497316:19783-25915	ERD (early-responsive to dehydration stress) family protein [Theobroma cacao]	0	3.17196	#DIV/0!	#DIV/0!
XLOC_000421	NODE_1024314_length_1000_cov_34.256001:747-1055	PREDICTED: uncharacterized LOC101210135 [Cucumis sativus]	0	3.17358	#DIV/0!	#DIV/0!
XLOC_010061	NODE_161855_length_10362_cov_69.206718:5045-6495	Tesmin/TSO1-like CXC domain-containing protein [Theobroma cacao]	0	3.17967	#DIV/0!	#DIV/0!
XLOC_076445	NODE_853238_length_5135_cov_1.747614:415-850	hypothetical protein PRUPE_ppa006375mg [Prunus persica]	0	3.18592	#DIV/0!	#DIV/0!
XLOC_069842	NODE_7785658_length_166473_cov_15.560932:68752-69312	uncharacterized protein LOC100273693 [Zea mays] >gi|194705138|gb|ACF86653.1| unknown [Zea mays] >gi|414871484|tpg|DAA50041.1| TPA: hypothetical protein ZEAMMB73_840918 [Zea mays]	0	3.19183	#DIV/0!	#DIV/0!
XLOC_009974	NODE_161199_length_2666_cov_61.231808:55-2728	PREDICTED: protein IWS1 homolog [Vitis vinifera] >gi|296086725|emb|CBI32360.3| unnamed protein product [Vitis vinifera]	0	3.19963	#DIV/0!	#DIV/0!
XLOC_057442	NODE_6543813_length_66705_cov_12.730695:66039-66841	PREDICTED: subtilisin-like protease SDD1-like [Vitis vinifera]	0	3.2042	#DIV/0!	#DIV/0!
XLOC_046904	NODE_5302334_length_5030_cov_1.448907:104-342	PREDICTED: probable protein phosphatase 2C 60-like [Solanum lycopersicum]	0	3.20775	#DIV/0!	#DIV/0!
XLOC_054824	NODE_6262664_length_109417_cov_14.864235:89253-89524	hypothetical protein PRUPE_ppa009296mg [Prunus persica]	0	3.20812	#DIV/0!	#DIV/0!
XLOC_067692	NODE_7583356_length_273407_cov_15.964394:262306-262577	UFGT3 [Phalaenopsis equestris]	0	3.20812	#DIV/0!	#DIV/0!
XLOC_037429	NODE_4126280_length_156667_cov_18.533234:5949-13300	PREDICTED: uncharacterized protein LOC100844391 [Brachypodium distachyon]	0	3.2095	#DIV/0!	#DIV/0!
XLOC_052720	NODE_6003_length_11404_cov_30.215187:6077-7339	hypothetical protein OsI_34049 [Oryza sativa Indica Group]	0	3.21038	#DIV/0!	#DIV/0!
XLOC_007298	NODE_1423849_length_193814_cov_14.051786:69735-76496	PREDICTED: uncharacterized protein LOC101765563 [Setaria italica]	0	3.2115	#DIV/0!	#DIV/0!
XLOC_027763	NODE_3080670_length_161319_cov_17.677917:110855-135030	PREDICTED: uncharacterized protein LOC100827164 [Brachypodium distachyon]	0	3.21321	#DIV/0!	#DIV/0!
XLOC_091601	NODE_978250_length_115325_cov_16.318569:595-1257	hypothetical protein ARALYDRAFT_486125 [Arabidopsis lyrata subsp. lyrata] >gi|297323952|gb|EFH54373.1| hypothetical protein ARALYDRAFT_486125 [Arabidopsis lyrata subsp. lyrata]	0	3.2139	#DIV/0!	#DIV/0!
XLOC_038459	NODE_423952_length_1214_cov_61.329491:25-1276	hypothetical protein OsI_22632 [Oryza sativa Indica Group] >gi|222635430|gb|EEE65562.1| hypothetical protein OsJ_21053 [Oryza sativa Japonica Group]	0	3.21933	#DIV/0!	#DIV/0!
XLOC_044207	NODE_4913656_length_1674_cov_13.366786:954-1339	Magnesium transporter NIPA2 [Medicago truncatula] >gi|355490697|gb|AES71900.1| Magnesium transporter NIPA2 [Medicago truncatula]	0	3.22278	#DIV/0!	#DIV/0!
XLOC_074374	NODE_82852_length_445289_cov_16.121061:237121-238374	PREDICTED: uncharacterized protein LOC100243637 [Vitis vinifera] >gi|297740418|emb|CBI30600.3| unnamed protein product [Vitis vinifera]	0	3.22676	#DIV/0!	#DIV/0!
XLOC_033692	NODE_3701817_length_633422_cov_18.340208:582361-618198	OSJNBa0010H02.16 [Oryza sativa Japonica Group] >gi|116310406|emb|CAH67415.1| OSIGBa0143N19.9 [Oryza sativa Indica Group] >gi|125549281|gb|EAY95103.1| hypothetical protein OsI_16919 [Oryza sativa Indica Group] >gi|125591225|gb|EAZ31575.1| hypothetical protein OsJ_15719 [Oryza sativa Japonica Group]	0	3.23596	#DIV/0!	#DIV/0!
XLOC_047210	NODE_5336051_length_178411_cov_17.227705:17326-32323	hypothetical protein PRUPE_ppa025034mg [Prunus persica]	0	3.23686	#DIV/0!	#DIV/0!
XLOC_052989	NODE_6024448_length_83999_cov_19.211645:56781-58857	unknown [Picea sitchensis]	0	3.24076	#DIV/0!	#DIV/0!
XLOC_071521	NODE_7953140_length_398147_cov_16.547913:151639-174852	DNA repair metallo-beta-lactamase family protein isoform 4 [Theobroma cacao]	0	3.24173	#DIV/0!	#DIV/0!
XLOC_044033	NODE_4902820_length_34893_cov_8.635887:34715-35005	serine protease [Coffea arabica]	0	3.24309	#DIV/0!	#DIV/0!
XLOC_028025	NODE_3111219_length_263008_cov_14.346571:228573-229260	hypothetical protein OsI_33419 [Oryza sativa Indica Group]	0	3.2582	#DIV/0!	#DIV/0!
XLOC_038892	NODE_429458_length_29396_cov_10.048306:20777-21300	protein interaction regulator family protein isoform 4 [Theobroma cacao]	0	3.26294	#DIV/0!	#DIV/0!
XLOC_074396	NODE_8286505_length_103318_cov_15.551317:76599-83008	AMP-dependent synthetase and ligase family protein isoform 2 [Theobroma cacao]	0	3.26636	#DIV/0!	#DIV/0!
XLOC_050770	NODE_5726754_length_149493_cov_18.245169:45868-61212	conserved hypothetical protein [Ricinus communis] >gi|223546251|gb|EEF47753.1| conserved hypothetical protein [Ricinus communis]	0	3.27214	#DIV/0!	#DIV/0!
XLOC_077888	NODE_8709594_length_152448_cov_18.508076:107548-107943	hypothetical protein VITISV_000004 [Vitis vinifera]	0	3.27303	#DIV/0!	#DIV/0!
XLOC_068872	NODE_771251_length_41779_cov_25.082769:704-18596	GDSL esterase/lipase [Medicago truncatula] >gi|355478582|gb|AES59785.1| GDSL esterase/lipase [Medicago truncatula]	0	3.28004	#DIV/0!	#DIV/0!
XLOC_083303	NODE_9333809_length_41161_cov_18.419159:4683-4953	ribosomal protein L32 (chloroplast) [Phalaenopsis equestris] >gi|329668860|gb|AEB96307.1| ribosomal protein L32 (chloroplast) [Phalaenopsis equestris]	0	3.28197	#DIV/0!	#DIV/0!
XLOC_041043	NODE_4546250_length_90475_cov_16.745321:55380-57640	PREDICTED: putative membrane-bound O-acyltransferase C24H6.01c-like isoform X2 [Cicer arietinum]	0	3.28535	#DIV/0!	#DIV/0!
XLOC_024881	NODE_28052_length_160830_cov_18.242529:137463-144174	hypothetical protein CARUB_v10001676mg [Capsella rubella]	0	3.29523	#DIV/0!	#DIV/0!
XLOC_070565	NODE_785900_length_209557_cov_14.765200:38254-53400	hypothetical protein OsI_21932 [Oryza sativa Indica Group]	0	3.29795	#DIV/0!	#DIV/0!
XLOC_028160	NODE_3126523_length_113843_cov_18.857594:23154-23665	hypothetical protein PRUPE_ppa020455mg [Prunus persica]	0	3.30175	#DIV/0!	#DIV/0!
XLOC_038188	NODE_4202980_length_119033_cov_18.501181:75365-82947	Mono-/di-acylglycerol lipase [Theobroma cacao]	0	3.30363	#DIV/0!	#DIV/0!
XLOC_053814	NODE_6144835_length_92121_cov_17.626133:54835-58058	short-chain dehydrogenase, putative [Ricinus communis] >gi|223531584|gb|EEF33413.1| short-chain dehydrogenase, putative [Ricinus communis]	0	3.30443	#DIV/0!	#DIV/0!
XLOC_045310	NODE_5074803_length_56054_cov_13.608627:9264-9553	Gibberellin 3-beta-dioxygenase, putative [Ricinus communis] >gi|223532040|gb|EEF33850.1| Gibberellin 3-beta-dioxygenase, putative [Ricinus communis]	0	3.30467	#DIV/0!	#DIV/0!
XLOC_020743	NODE_2445781_length_30997_cov_20.241991:4607-4989	hypothetical protein PRUPE_ppa006289mg [Prunus persica]	0	3.30508	#DIV/0!	#DIV/0!
XLOC_082883	NODE_9275546_length_110883_cov_15.635301:76110-76527	hypothetical protein ZEAMMB73_259853 [Zea mays]	0	3.30869	#DIV/0!	#DIV/0!
XLOC_077410	NODE_8648849_length_48472_cov_6.770197:44656-45055	condensin, putative [Ricinus communis] >gi|223531386|gb|EEF33221.1| condensin, putative [Ricinus communis]	0	3.31749	#DIV/0!	#DIV/0!
XLOC_010762	NODE_167952_length_272530_cov_17.817709:173665-174326	predicted protein [Populus trichocarpa] >gi|222833527|gb|EEE72004.1| predicted protein [Populus trichocarpa]	0	3.31966	#DIV/0!	#DIV/0!
XLOC_051647	NODE_5866852_length_165059_cov_18.666368:24661-26621	unknown [Zea mays]	0	3.329	#DIV/0!	#DIV/0!
XLOC_000906	NODE_1050277_length_694771_cov_16.368326:113414-202303	hypothetical protein SORBIDRAFT_01g009434 [Sorghum bicolor] >gi|241917802|gb|EER90946.1| hypothetical protein SORBIDRAFT_01g009434 [Sorghum bicolor]	0	3.33198	#DIV/0!	#DIV/0!
XLOC_063786	NODE_7209416_length_157380_cov_17.416712:79912-80680	acyl-CoA N-acyltransferase with RING/FYVE/PHD-type zinc finger domain-containing protein [Arabidopsis thaliana] >gi|330252972|gb|AEC08066.1| acyl-CoA N-acyltransferase with RING/FYVE/PHD-type zinc finger domain-containing protein [Arabidopsis thaliana]	0	3.33204	#DIV/0!	#DIV/0!
XLOC_001201	NODE_106608_length_1268_cov_58.941639:288-1317	PREDICTED: pleiotropic drug resistance protein 4-like isoform 2 [Brachypodium distachyon]	0	3.33331	#DIV/0!	#DIV/0!
XLOC_061209	NODE_6949348_length_165382_cov_16.696503:14850-18239	PREDICTED: bifunctional monodehydroascorbate reductase and carbonic anhydrase nectarin-3-like [Glycine max]	0	3.33422	#DIV/0!	#DIV/0!
XLOC_078956	NODE_8820452_length_10773_cov_7.170519:3794-10295	6-phosphogluconate dehydrogenase family protein isoform 1 [Theobroma cacao]	0	3.33713	#DIV/0!	#DIV/0!
XLOC_072994	NODE_8116273_length_118893_cov_12.114725:68954-91441	Helicases,ATP-dependent helicases,nucleic acid binding,ATP binding,DNA-directed DNA polymerases,DNA binding [Theobroma cacao]	0	3.33808	#DIV/0!	#DIV/0!
XLOC_007016	NODE_141115_length_943738_cov_15.408024:147399-147907	PREDICTED: pentatricopeptide repeat-containing protein At3g56550-like [Cucumis sativus]	0	3.34255	#DIV/0!	#DIV/0!
XLOC_008548	NODE_1503960_length_57731_cov_17.691050:25123-26413	PREDICTED: uncharacterized protein LOC100266617 [Vitis vinifera] >gi|296089770|emb|CBI39589.3| unnamed protein product [Vitis vinifera]	0	3.34938	#DIV/0!	#DIV/0!
XLOC_036366	NODE_4018747_length_261453_cov_15.168077:39002-65410	PREDICTED: peptide chain release factor 1 [Vitis vinifera] >gi|296086617|emb|CBI32252.3| unnamed protein product [Vitis vinifera]	0	3.35077	#DIV/0!	#DIV/0!
XLOC_083496	NODE_9353523_length_486659_cov_17.989460:283539-285690	hypothetical protein CARUB_v10005664mg [Capsella rubella]	0	3.35279	#DIV/0!	#DIV/0!
XLOC_028101	NODE_3120150_length_40155_cov_11.974548:9945-24437	unnamed protein product [Vitis vinifera]	0	3.35611	#DIV/0!	#DIV/0!
XLOC_089661	NODE_9687548_length_248172_cov_16.506903:61245-101188	hypothetical protein VITISV_028712 [Vitis vinifera]	0	3.36393	#DIV/0!	#DIV/0!
XLOC_040182	NODE_446112_length_212458_cov_15.810127:37579-37867	Ycf3 [Acorus gramineus]	0	3.36811	#DIV/0!	#DIV/0!
XLOC_009136	NODE_1543104_length_21148_cov_15.637696:1869-9442	PREDICTED: subtilisin-like protease-like [Setaria italica]	0	3.37346	#DIV/0!	#DIV/0!
XLOC_026685	NODE_297169_length_4746_cov_53.007584:3661-4667	PREDICTED: callose synthase 9-like [Setaria italica]	0	3.37651	#DIV/0!	#DIV/0!
XLOC_085792	NODE_9476600_length_754955_cov_16.438381:671804-678406	PREDICTED: heme-binding-like protein At3g10130, chloroplastic-like [Vitis vinifera] >gi|147858745|emb|CAN82905.1| hypothetical protein VITISV_007253 [Vitis vinifera]	0	3.37899	#DIV/0!	#DIV/0!
XLOC_073563	NODE_8173290_length_167517_cov_14.352621:148147-153773	hypothetical protein ZEAMMB73_953341 [Zea mays]	0	3.38507	#DIV/0!	#DIV/0!
XLOC_009990	NODE_1613759_length_457351_cov_15.386662:61275-61757	PREDICTED: cell number regulator 2-like [Setaria italica]	0	3.3873	#DIV/0!	#DIV/0!
XLOC_051713	NODE_5875253_length_120938_cov_18.745043:19929-20273	12-oxophytodienoate reductase 2 [Theobroma cacao]	0	3.38881	#DIV/0!	#DIV/0!
XLOC_029780	NODE_326788_length_14694_cov_15.725671:2408-6951	unnamed protein product [Vitis vinifera]	0	3.39002	#DIV/0!	#DIV/0!
XLOC_001732	NODE_109423_length_5407_cov_52.542076:945-4739	PREDICTED: protein spinster homolog 1-like [Vitis vinifera]	0	3.3908	#DIV/0!	#DIV/0!
XLOC_024243	NODE_2750775_length_102649_cov_17.886564:50190-79560	PREDICTED: calmodulin-binding receptor-like cytoplasmic kinase 3-like [Setaria italica]	0	3.39094	#DIV/0!	#DIV/0!
XLOC_038963	NODE_4307514_length_6243_cov_17.182764:4503-6295	hypothetical protein ZEAMMB73_648725 [Zea mays]	0	3.39541	#DIV/0!	#DIV/0!
XLOC_063188	NODE_7170851_length_85336_cov_12.318389:66557-77168	Cytochrome P450 86A2 [Theobroma cacao]	0	3.39834	#DIV/0!	#DIV/0!
XLOC_005317	NODE_1276530_length_947_cov_28.680042:55-1009	hypothetical protein TRIUR3_16582 [Triticum urartu]	0	3.40057	#DIV/0!	#DIV/0!
XLOC_009422	NODE_1564983_length_78685_cov_18.716579:71307-76504	probable leucine-rich repeat receptor-like serine/threonine-protein kinase At5g15730-like [Glycine max] >gi|223452504|gb|ACM89579.1| protein kinase family protein [Glycine max]	0	3.40094	#DIV/0!	#DIV/0!
XLOC_040745	NODE_4518748_length_153497_cov_18.418079:150574-151305	hypothetical protein VITISV_013841 [Vitis vinifera]	0	3.40147	#DIV/0!	#DIV/0!
XLOC_054453	NODE_61950_length_1272_cov_64.347481:966-1333	hypothetical protein OsI_27839 [Oryza sativa Indica Group]	0	3.40793	#DIV/0!	#DIV/0!
XLOC_032780	NODE_359447_length_1268_cov_59.771294:100-490	PREDICTED: peroxisome biogenesis protein 5-like [Vitis vinifera]	0	3.42645	#DIV/0!	#DIV/0!
XLOC_086240	NODE_950206_length_17857_cov_17.345018:14392-16716	hypothetical protein PRUPE_ppa000169mg [Prunus persica]	0	3.42796	#DIV/0!	#DIV/0!
XLOC_005613	NODE_130707_length_1083_cov_39.830101:731-1018	hypothetical protein CARUB_v10003305mg [Capsella rubella]	0	3.4335	#DIV/0!	#DIV/0!
XLOC_045131	NODE_5053343_length_121544_cov_14.108002:87820-115818	PREDICTED: UPF0481 protein At3g47200-like [Vitis vinifera]	0	3.43632	#DIV/0!	#DIV/0!
XLOC_070754	NODE_788386_length_11464_cov_19.383112:6657-8039	predicted protein [Hordeum vulgare subsp. vulgare]	0	3.43881	#DIV/0!	#DIV/0!
XLOC_069117	NODE_7726051_length_150192_cov_15.664170:95440-98676	predicted protein [Populus trichocarpa] >gi|222853910|gb|EEE91457.1| predicted protein [Populus trichocarpa]	0	3.44584	#DIV/0!	#DIV/0!
XLOC_063186	NODE_7170851_length_85336_cov_12.318389:19136-20903	PREDICTED: uncharacterized protein LOC101207324 [Cucumis sativus] >gi|449519980|ref|XP_004167012.1| PREDICTED: uncharacterized protein LOC101228588 [Cucumis sativus]	0	3.44611	#DIV/0!	#DIV/0!
XLOC_072338	NODE_8044284_length_296023_cov_17.460001:176689-225564	acyl carrier protein precursor [Elaeis guineensis]	0	3.44719	#DIV/0!	#DIV/0!
XLOC_015484	NODE_2027582_length_20883_cov_11.816741:1391-2289	PREDICTED: uncharacterized protein LOC101753138 isoform X2 [Setaria italica]	0	3.44878	#DIV/0!	#DIV/0!
XLOC_076815	NODE_8576651_length_162825_cov_14.911420:42076-43335	PREDICTED: LOW QUALITY PROTEIN: probably inactive leucine-rich repeat receptor-like protein kinase At5g06940-like [Vitis vinifera]	0	3.45242	#DIV/0!	#DIV/0!
XLOC_038691	NODE_4275509_length_28834_cov_13.224874:5309-5868	hypothetical protein OsI_06325 [Oryza sativa Indica Group]	0	3.45448	#DIV/0!	#DIV/0!
XLOC_025018	NODE_281516_length_23194_cov_13.054755:13487-14618	hypothetical protein OsI_12755 [Oryza sativa Indica Group] >gi|222625429|gb|EEE59561.1| hypothetical protein OsJ_11849 [Oryza sativa Japonica Group]	0	3.45527	#DIV/0!	#DIV/0!
XLOC_064522	NODE_7293109_length_34416_cov_14.473327:22169-23780	predicted protein [Populus trichocarpa] >gi|222848995|gb|EEE86542.1| predicted protein [Populus trichocarpa]	0	3.45645	#DIV/0!	#DIV/0!
XLOC_074614	NODE_8311592_length_318097_cov_17.110418:282226-290538	NAC protein [Musa acuminata AAA Group]	0	3.45843	#DIV/0!	#DIV/0!
XLOC_049859	NODE_5612326_length_5159_cov_1.480520:330-660	hypothetical protein PRUPE_ppa022834mg [Prunus persica]	0	3.45882	#DIV/0!	#DIV/0!
XLOC_022686	NODE_2625300_length_24040_cov_14.743011:17951-25097	Protein SEY1, putative [Ricinus communis] >gi|223545053|gb|EEF46566.1| Protein SEY1, putative [Ricinus communis]	0	3.46071	#DIV/0!	#DIV/0!
XLOC_055503	NODE_6313808_length_171945_cov_16.439419:8937-20751	conserved hypothetical protein [Ricinus communis] >gi|223540764|gb|EEF42324.1| conserved hypothetical protein [Ricinus communis]	0	3.46099	#DIV/0!	#DIV/0!
XLOC_042085	NODE_4675217_length_15208_cov_9.403472:3101-3969	PREDICTED: 60S ribosome subunit biogenesis protein NIP7 homolog [Vitis vinifera] >gi|147783622|emb|CAN68143.1| hypothetical protein VITISV_035660 [Vitis vinifera]	0	3.46171	#DIV/0!	#DIV/0!
XLOC_034670	NODE_3828978_length_50283_cov_16.037209:34691-46261	PREDICTED: receptor-like serine/threonine-protein kinase ALE2 [Vitis vinifera] >gi|296088299|emb|CBI36744.3| unnamed protein product [Vitis vinifera]	0	3.47443	#DIV/0!	#DIV/0!
XLOC_029463	NODE_3240574_length_10772_cov_17.769217:7665-8097	PREDICTED: uncharacterized protein LOC101261935 [Solanum lycopersicum]	0	3.47482	#DIV/0!	#DIV/0!
XLOC_074813	NODE_8328704_length_269513_cov_18.129229:203062-207024	OSIGBa0113I13.8 [Oryza sativa Indica Group] >gi|218195524|gb|EEC77951.1| hypothetical protein OsI_17304 [Oryza sativa Indica Group]	0	3.48403	#DIV/0!	#DIV/0!
XLOC_030054	NODE_3292691_length_5211_cov_3.319900:4596-5273	cyclin B1 [Phalaenopsis bellina]	0	3.48558	#DIV/0!	#DIV/0!
XLOC_056029	NODE_6382345_length_236980_cov_16.512300:34723-39203	hypothetical protein CARUB_v10025335mg [Capsella rubella]	0	3.48819	#DIV/0!	#DIV/0!
XLOC_083950	NODE_9384036_length_476988_cov_17.060507:418665-419085	PREDICTED: uncharacterized protein LOC100258452 [Vitis vinifera]	0	3.49425	#DIV/0!	#DIV/0!
XLOC_057886	NODE_6580596_length_106860_cov_10.688518:91929-99603	Os02g0662700 [Oryza sativa Japonica Group] >gi|49388513|dbj|BAD25637.1| Scl1 protein [Oryza sativa Japonica Group] >gi|50251747|dbj|BAD27680.1| Scl1 protein [Oryza sativa Japonica Group] >gi|113537185|dbj|BAF09568.1| Os02g0662700 [Oryza sativa Japonica Group]	0	3.49715	#DIV/0!	#DIV/0!
XLOC_063200	NODE_7171814_length_105105_cov_18.006680:100705-100991	unknown [Glycine max]	0	3.50091	#DIV/0!	#DIV/0!
XLOC_019363	NODE_232141_length_21025_cov_6.053270:9823-12954	PREDICTED: syntaxin-61-like [Glycine max]	0	3.50433	#DIV/0!	#DIV/0!
XLOC_088597	NODE_9623756_length_598310_cov_19.430906:73664-103646	hypothetical protein OsI_13928 [Oryza sativa Indica Group]	0	3.50452	#DIV/0!	#DIV/0!
XLOC_042675	NODE_4728710_length_185648_cov_15.925623:131296-132504	MYB transcription factor MYB118 [Glycine max] >gi|110931708|gb|ABH02853.1| MYB transcription factor MYB118 [Glycine max]	0	3.50815	#DIV/0!	#DIV/0!
XLOC_080781	NODE_9018880_length_588573_cov_17.053549:581939-589047	PLC-like phosphodiesterases superfamily protein isoform 1 [Theobroma cacao]	0	3.51225	#DIV/0!	#DIV/0!
XLOC_078706	NODE_8792615_length_187472_cov_15.207002:148828-149423	uncharacterized protein LOC100500584 [Glycine max] >gi|255630681|gb|ACU15700.1| unknown [Glycine max]	0	3.51536	#DIV/0!	#DIV/0!
XLOC_008656	NODE_1510964_length_203632_cov_15.902824:128955-166465	predicted protein [Populus trichocarpa] >gi|222863760|gb|EEF00891.1| predicted protein [Populus trichocarpa]	0	3.5163	#DIV/0!	#DIV/0!
XLOC_015754	NODE_2055535_length_182342_cov_15.428245:5782-10266	PREDICTED: iron-sulfur protein NUBPL [Vitis vinifera] >gi|297735519|emb|CBI17959.3| unnamed protein product [Vitis vinifera]	0	3.5241	#DIV/0!	#DIV/0!
XLOC_012736	NODE_1815848_length_1462_cov_31.113543:0-1419	PREDICTED: uncharacterized protein LOC100854504 [Vitis vinifera] >gi|297742923|emb|CBI35790.3| unnamed protein product [Vitis vinifera]	0	3.52705	#DIV/0!	#DIV/0!
XLOC_023230	NODE_2674472_length_136237_cov_14.637213:14153-117073	unnamed protein product [Vitis vinifera]	0	3.52925	#DIV/0!	#DIV/0!
XLOC_069223	NODE_773347_length_1293_cov_74.859245:98-549	PREDICTED: vacuolar protein sorting-associated protein 35A-like [Cucumis sativus] >gi|449524673|ref|XP_004169346.1| PREDICTED: vacuolar protein sorting-associated protein 35A-like [Cucumis sativus]	0	3.5304	#DIV/0!	#DIV/0!
XLOC_007560	NODE_144245_length_1055842_cov_19.860510:402816-454431	PREDICTED: ubiquitin carboxyl-terminal hydrolase 27-like [Brachypodium distachyon]	0	3.53136	#DIV/0!	#DIV/0!
XLOC_065066	NODE_7318721_length_217773_cov_17.106836:20480-27827	predicted protein [Populus trichocarpa] >gi|222861594|gb|EEE99136.1| predicted protein [Populus trichocarpa]	0	3.53166	#DIV/0!	#DIV/0!
XLOC_058903	NODE_6697791_length_110479_cov_15.158446:53249-82648	Uncharacterized protein isoform 1 [Theobroma cacao]	0	3.53662	#DIV/0!	#DIV/0!
XLOC_045567	NODE_5097119_length_65936_cov_10.555175:23607-40521	aquaporin sip2.1, putative [Ricinus communis] >gi|223537079|gb|EEF38714.1| aquaporin sip2.1, putative [Ricinus communis]	0	3.5372	#DIV/0!	#DIV/0!
XLOC_015750	NODE_2055376_length_16350_cov_16.550398:0-340	PREDICTED: sugar transport protein 14-like [Cucumis sativus] >gi|449527949|ref|XP_004170970.1| PREDICTED: sugar transport protein 14-like [Cucumis sativus]	0	3.5548	#DIV/0!	#DIV/0!
XLOC_092174	NODE_9799791_length_213384_cov_14.898441:5149-8419	C-terminal S-isoprenylcysteine carboxyl O-methyltransferases [Theobroma cacao]	0	3.55703	#DIV/0!	#DIV/0!
XLOC_050380	NODE_5693051_length_199206_cov_17.612682:44571-45270	TPA: SAUR33-auxin-responsive SAUR family member [Zea mays]	0	3.56333	#DIV/0!	#DIV/0!
XLOC_019097	NODE_2297620_length_160090_cov_18.380692:65954-66728	hypothetical protein OsJ_09326 [Oryza sativa Japonica Group]	0	3.56515	#DIV/0!	#DIV/0!
XLOC_080058	NODE_8934378_length_452993_cov_15.538724:249173-251049	predicted protein [Hordeum vulgare subsp. vulgare]	0	3.56554	#DIV/0!	#DIV/0!
XLOC_057791	NODE_6575545_length_40939_cov_13.126163:2796-3319	uncharacterized protein LOC100306513 [Glycine max] >gi|255628745|gb|ACU14717.1| unknown [Glycine max]	0	3.56773	#DIV/0!	#DIV/0!
XLOC_074270	NODE_826828_length_22046_cov_19.194729:231-1733	unnamed protein product [Vitis vinifera]	0	3.56801	#DIV/0!	#DIV/0!
XLOC_059792	NODE_6794847_length_211118_cov_17.857649:94733-124210	RecName: Full=Abscisic acid 8'-hydroxylase 3; Short=ABA 8'-hydroxylase 3; AltName: Full=Cytochrome P450 707A7; AltName: Full=OsABA8ox3 >gi|125563993|gb|EAZ09373.1| hypothetical protein OsI_31646 [Oryza sativa Indica Group]	0	3.57042	#DIV/0!	#DIV/0!
XLOC_020674	NODE_2436830_length_27293_cov_19.672516:5314-21923	hypothetical protein ZEAMMB73_703473, partial [Zea mays]	0	3.57149	#DIV/0!	#DIV/0!
XLOC_004311	NODE_1219940_length_18457_cov_15.479655:9534-10512	GDSL-like Lipase/Acylhydrolase superfamily protein [Theobroma cacao]	0	3.57468	#DIV/0!	#DIV/0!
XLOC_012670	NODE_1810261_length_6100_cov_7.787049:5945-6176	unnamed protein product [Vitis vinifera]	0	3.5774	#DIV/0!	#DIV/0!
XLOC_069257	NODE_7736581_length_47198_cov_14.019513:28811-32391	predicted protein [Populus trichocarpa] >gi|222857544|gb|EEE95091.1| predicted protein [Populus trichocarpa]	0	3.57917	#DIV/0!	#DIV/0!
XLOC_055418	NODE_6310303_length_48544_cov_9.584356:42126-45175	putative protein kinase superfamily protein [Zea mays]	0	3.58418	#DIV/0!	#DIV/0!
XLOC_061364	NODE_6960024_length_237050_cov_18.979237:30742-42403	PREDICTED: histidinol dehydrogenase, chloroplastic-like [Setaria italica]	0	3.58836	#DIV/0!	#DIV/0!
XLOC_047710	NODE_538398_length_6100_cov_11.935082:72-2282	serine threonine kinase [Citrus unshiu]	0	3.58978	#DIV/0!	#DIV/0!
XLOC_011845	NODE_1761152_length_374480_cov_18.234909:52522-163698	predicted protein [Hordeum vulgare subsp. vulgare]	0	3.59314	#DIV/0!	#DIV/0!
XLOC_010169	NODE_1629597_length_398819_cov_21.323488:427-57823	putative protein phosphatase 2C [Oryza sativa Japonica Group]	0	3.59544	#DIV/0!	#DIV/0!
XLOC_045926	NODE_51656_length_25190_cov_25.443073:23682-24038	RecName: Full=Beta-galactosidase; Short=Lactase; Flags: Precursor >gi|452712|emb|CAA54525.1| beta-galactosidase [Asparagus officinalis]	0	3.59683	#DIV/0!	#DIV/0!
XLOC_057604	NODE_6557942_length_45118_cov_17.577396:44178-45323	PREDICTED: formin-like protein 20-like, partial [Cucumis sativus]	0	3.59852	#DIV/0!	#DIV/0!
XLOC_079416	NODE_8867533_length_637153_cov_18.211422:258340-312214	hypothetical protein PRUPE_ppa006326mg [Prunus persica]	0	3.59921	#DIV/0!	#DIV/0!
XLOC_070446	NODE_7853019_length_54721_cov_10.862466:597-10134	PREDICTED: vacuolar protein sorting-associated protein 29-like [Setaria italica]	0	3.59992	#DIV/0!	#DIV/0!
XLOC_063976	NODE_721694_length_320363_cov_16.771530:70270-74452	mechanosensitive ion channel [Triticum aestivum]	0	3.59997	#DIV/0!	#DIV/0!
XLOC_011862	NODE_1762338_length_895242_cov_15.289863:693239-886448	predicted protein [Populus trichocarpa] >gi|222855877|gb|EEE93424.1| predicted protein [Populus trichocarpa]	0	3.6	#DIV/0!	#DIV/0!
XLOC_020698	NODE_2439214_length_5835_cov_9.356298:1375-1935	hypothetical protein SORBIDRAFT_10g030410 [Sorghum bicolor] >gi|241915830|gb|EER88974.1| hypothetical protein SORBIDRAFT_10g030410 [Sorghum bicolor]	0	3.60024	#DIV/0!	#DIV/0!
XLOC_077040	NODE_8613061_length_292554_cov_17.650246:69406-104943	sugar transporter, putative [Ricinus communis] >gi|223543851|gb|EEF45379.1| sugar transporter, putative [Ricinus communis]	0	3.60054	#DIV/0!	#DIV/0!
XLOC_022668	NODE_2621707_length_142336_cov_20.763397:140587-141549	PREDICTED: asparagine synthetase domain-containing protein 1-like [Cucumis sativus]	0	3.60858	#DIV/0!	#DIV/0!
XLOC_071145	NODE_792627_length_1492_cov_66.701073:885-1199	unnamed protein product [Vitis vinifera]	0	3.61475	#DIV/0!	#DIV/0!
XLOC_040042	NODE_444033_length_316133_cov_18.741285:48459-48820	unknown [Medicago truncatula]	0	3.61684	#DIV/0!	#DIV/0!
XLOC_041340	NODE_4564651_length_15855_cov_4.513024:761-1218	PREDICTED: protein LURP-one-related 5-like [Setaria italica]	0	3.62667	#DIV/0!	#DIV/0!
XLOC_009264	NODE_1554141_length_2946_cov_25.542431:2179-2409	unnamed protein product [Vitis vinifera]	0	3.63127	#DIV/0!	#DIV/0!
XLOC_090206	NODE_9705719_length_75945_cov_18.991743:75029-75259	sugar transporter, putative [Ricinus communis] >gi|223530743|gb|EEF32611.1| sugar transporter, putative [Ricinus communis]	0	3.63127	#DIV/0!	#DIV/0!
XLOC_015394	NODE_2017536_length_21869_cov_4.106224:16229-17033	Plant heme oxygenase family protein isoform 3 [Theobroma cacao]	0	3.63518	#DIV/0!	#DIV/0!
XLOC_072968	NODE_81139_length_6292_cov_51.984901:4958-5340	unknown protein [Oryza sativa Japonica Group] >gi|42761408|dbj|BAD11573.1| unknown protein [Oryza sativa Japonica Group]	0	3.63559	#DIV/0!	#DIV/0!
XLOC_044892	NODE_5028122_length_19026_cov_8.892831:1478-4128	unknown [Zea mays] >gi|219884571|gb|ACL52660.1| unknown [Zea mays] >gi|414587407|tpg|DAA37978.1| TPA: hypothetical protein ZEAMMB73_620234 [Zea mays] >gi|414587408|tpg|DAA37979.1| TPA: hypothetical protein ZEAMMB73_620234 [Zea mays]	0	3.64113	#DIV/0!	#DIV/0!
XLOC_038255	NODE_421475_length_63620_cov_14.391198:43830-44114	predicted protein [Arabidopsis lyrata subsp. lyrata] >gi|297308692|gb|EFH39178.1| predicted protein [Arabidopsis lyrata subsp. lyrata]	0	3.64213	#DIV/0!	#DIV/0!
XLOC_018548	NODE_2235976_length_141770_cov_18.914700:45221-47002	uncharacterized protein LOC100273385 [Zea mays] >gi|194703836|gb|ACF86002.1| unknown [Zea mays]	0	3.6499	#DIV/0!	#DIV/0!
XLOC_059471	NODE_6754326_length_131919_cov_11.242891:10270-22586	Quinone oxidoreductase-like protein [Aegilops tauschii]	0	3.65721	#DIV/0!	#DIV/0!
XLOC_024528	NODE_2780222_length_67707_cov_10.829412:58-20243	PREDICTED: N-acetyltransferase ESCO2-like [Brachypodium distachyon]	0	3.65812	#DIV/0!	#DIV/0!
XLOC_091374	NODE_9776616_length_510600_cov_15.777472:48926-49485	TPA: hypothetical protein ZEAMMB73_681769 [Zea mays]	0	3.65922	#DIV/0!	#DIV/0!
XLOC_037262	NODE_4114169_length_26133_cov_10.131099:715-7256	Os03g0847600 [Oryza sativa Japonica Group] >gi|75243232|sp|Q84SN3.1|CDKF3_ORYSJ RecName: Full=Cyclin-dependent kinase F-3; Short=CDKF;3; AltName: Full=Serine/threonine-protein kinase MHK-like protein 1 >gi|29244698|gb|AAO73290.1| putative protein kinase [Oryza sativa Japonica Group] >gi|108712088|gb...	0	3.66355	#DIV/0!	#DIV/0!
XLOC_036923	NODE_4087323_length_30708_cov_14.796828:24978-26358	PREDICTED: shaggy-related protein kinase eta-like [Vitis vinifera] >gi|297740523|emb|CBI30705.3| unnamed protein product [Vitis vinifera]	0	3.67477	#DIV/0!	#DIV/0!
XLOC_055013	NODE_6283759_length_70531_cov_18.324963:1955-34290	hypothetical protein ZEAMMB73_913903 [Zea mays]	0	3.6759	#DIV/0!	#DIV/0!
XLOC_074092	NODE_8237526_length_16475_cov_8.136692:15915-16263	hypothetical protein [Citrus unshiu]	0	3.68177	#DIV/0!	#DIV/0!
XLOC_063489	NODE_7195649_length_496287_cov_17.760544:175705-270432	hypothetical protein SORBIDRAFT_02g009575 [Sorghum bicolor] >gi|241923110|gb|EER96254.1| hypothetical protein SORBIDRAFT_02g009575 [Sorghum bicolor]	0	3.68222	#DIV/0!	#DIV/0!
XLOC_016768	NODE_2133451_length_201172_cov_14.670153:74163-121592	L-2-hydroxyglutarate dehydrogenase [Medicago truncatula] >gi|355493920|gb|AES75123.1| L-2-hydroxyglutarate dehydrogenase [Medicago truncatula]	0	3.68816	#DIV/0!	#DIV/0!
XLOC_017740	NODE_2193450_length_85736_cov_13.909104:58576-77671	S-adenosyl-L-methionine-dependent methyltransferases superfamily protein [Theobroma cacao]	0	3.69465	#DIV/0!	#DIV/0!
XLOC_010301	NODE_1646956_length_24328_cov_8.727228:12800-25449	PREDICTED: sterol 3-beta-glucosyltransferase UGT80A2-like isoform X3 [Setaria italica]	0	3.69511	#DIV/0!	#DIV/0!
XLOC_084398	NODE_9401834_length_115391_cov_12.200657:106181-116476	unknown protein [Oryza sativa Japonica Group]	0	3.70282	#DIV/0!	#DIV/0!
XLOC_010025	NODE_1613759_length_457351_cov_15.386662:457768-458210	hypothetical protein PRUPE_ppa015570mg, partial [Prunus persica]	0	3.71558	#DIV/0!	#DIV/0!
XLOC_072967	NODE_811357_length_4448_cov_50.754272:459-742	Os02g0117800 [Oryza sativa Japonica Group] >gi|75135758|sp|Q6ZGL4.1|ATG5_ORYSJ RecName: Full=Autophagy protein 5 >gi|41052839|dbj|BAD07730.1| APG5 (autophagy 5)-like protein [Oryza sativa Japonica Group] >gi|41053243|dbj|BAD07611.1| APG5 (autophagy 5)-like protein [Oryza sativa Japonica Group] >gi|1...	0	3.71613	#DIV/0!	#DIV/0!
XLOC_092043	NODE_9798289_length_172660_cov_14.965313:72935-73218	hypothetical protein PRUPE_ppa017281mg [Prunus persica]	0	3.71613	#DIV/0!	#DIV/0!
XLOC_092748	NODE_9838840_length_175488_cov_17.259989:18511-30389	PREDICTED: uncharacterized protein LOC101509617 isoform X1 [Cicer arietinum] >gi|502125588|ref|XP_004498985.1| PREDICTED: uncharacterized protein LOC101509617 isoform X2 [Cicer arietinum] >gi|502125591|ref|XP_004498986.1| PREDICTED: uncharacterized protein LOC101509617 isoform X3 [Cicer arietinum]	0	3.71713	#DIV/0!	#DIV/0!
XLOC_052729	NODE_6005866_length_1859_cov_14.448091:126-1720	unnamed protein product [Vitis vinifera]	0	3.71931	#DIV/0!	#DIV/0!
XLOC_000100	NODE_1006681_length_153199_cov_16.679684:48578-51033	JHL06P13.1 [Jatropha curcas]	0	3.72795	#DIV/0!	#DIV/0!
XLOC_052934	NODE_6021407_length_79763_cov_16.435427:79-37182	PREDICTED: probable plastidic glucose transporter 1-like [Solanum lycopersicum]	0	3.72933	#DIV/0!	#DIV/0!
XLOC_007158	NODE_1415985_length_6121_cov_7.068779:671-1007	putative polyprotein [Solanum demissum]	0	3.73498	#DIV/0!	#DIV/0!
XLOC_084174	NODE_9391249_length_56519_cov_15.102762:850-35227	hypothetical protein ZEAMMB73_179446 [Zea mays]	0	3.73645	#DIV/0!	#DIV/0!
XLOC_064827	NODE_7307188_length_558577_cov_20.262291:106071-106299	Late embryogenesis abundant protein, group 1 protein [Arabidopsis thaliana] >gi|12322449|gb|AAG51244.1|AC055769_3 late-embryogenesis abundant protein, putative; 13528-14032 [Arabidopsis thaliana] >gi|984050|emb|CAA61676.1| LEA protein Le25 homolog [Arabidopsis thaliana] >gi|17380704|gb|AAL36182.1| p...	0	3.7405	#DIV/0!	#DIV/0!
XLOC_067613	NODE_756800_length_18686_cov_17.809643:11830-12859	hypothetical protein CARUB_v10018269mg, partial [Capsella rubella]	0	3.7414	#DIV/0!	#DIV/0!
XLOC_085309	NODE_9429967_length_108365_cov_14.765173:13715-15018	Eukaryotic translation initiation factor 6-2 [Triticum urartu]	0	3.74278	#DIV/0!	#DIV/0!
XLOC_084324	NODE_9400994_length_381613_cov_16.056885:3091-3970	PREDICTED: uncharacterized protein LOC100828530 [Brachypodium distachyon]	0	3.74322	#DIV/0!	#DIV/0!
XLOC_069297	NODE_7739117_length_13163_cov_6.678873:5848-6184	MATE efflux family protein [Theobroma cacao]	0	3.74435	#DIV/0!	#DIV/0!
XLOC_030111	NODE_330308_length_2782_cov_86.964058:19-1250	WRKY20 transcription factor [Vitis vinifera]	0	3.74808	#DIV/0!	#DIV/0!
XLOC_080334	NODE_89576_length_4249_cov_52.409039:2221-3089	PREDICTED: uncharacterized protein LOC101760471 isoform X1 [Setaria italica] >gi|514801997|ref|XP_004975896.1| PREDICTED: uncharacterized protein LOC101760471 isoform X2 [Setaria italica] >gi|514801999|ref|XP_004975897.1| PREDICTED: uncharacterized protein LOC101760471 isoform X3 [Setaria italica] >...	0	3.74811	#DIV/0!	#DIV/0!
XLOC_030182	NODE_331410_length_470654_cov_15.870463:372358-373722	unnamed protein product [Vitis vinifera]	0	3.74963	#DIV/0!	#DIV/0!
XLOC_048426	NODE_546673_length_6948_cov_14.875360:4124-6673	PREDICTED: deoxyribodipyrimidine photo-lyase-like [Setaria italica]	0	3.75377	#DIV/0!	#DIV/0!
XLOC_025206	NODE_283322_length_44818_cov_15.519702:21440-23784	PREDICTED: probable DNA primase large subunit [Vitis vinifera] >gi|297741936|emb|CBI33371.3| unnamed protein product [Vitis vinifera]	0	3.75888	#DIV/0!	#DIV/0!
XLOC_015944	NODE_2071540_length_58266_cov_16.058697:48275-55726	Acyl-protein thioesterase 1 [Aegilops tauschii]	0	3.76198	#DIV/0!	#DIV/0!
XLOC_093122	NODE_9861158_length_330334_cov_18.264345:184333-233896	predicted protein [Populus trichocarpa] >gi|222847941|gb|EEE85488.1| predicted protein [Populus trichocarpa]	0	3.76604	#DIV/0!	#DIV/0!
XLOC_037958	NODE_4178389_length_22309_cov_8.377650:0-264	Actin binding family protein, putative isoform 2 [Theobroma cacao]	0	3.76954	#DIV/0!	#DIV/0!
XLOC_019479	NODE_2329518_length_167343_cov_14.594085:18333-75495	PREDICTED: nucleolar complex protein 3 homolog [Setaria italica]	0	3.76995	#DIV/0!	#DIV/0!
XLOC_063298	NODE_7181410_length_165103_cov_15.527991:105193-114267	PREDICTED: uncharacterized protein LOC100267076 [Vitis vinifera]	0	3.77723	#DIV/0!	#DIV/0!
XLOC_092242	NODE_9805862_length_463447_cov_17.382444:60991-102391	predicted protein [Hordeum vulgare subsp. vulgare]	0	3.78016	#DIV/0!	#DIV/0!
XLOC_058526	NODE_6668414_length_96886_cov_12.571548:19072-63433	Pinus taeda anonymous locus 0_6116_01 genomic sequence	0	3.78238	#DIV/0!	#DIV/0!
XLOC_090697	NODE_9743836_length_517656_cov_16.748146:362111-363031	calcineurin B [Crocus sativus]	0	3.78259	#DIV/0!	#DIV/0!
XLOC_031865	NODE_3491489_length_8345_cov_17.634151:13-2726	PREDICTED: uncharacterized protein ycf49-like isoform X2 [Setaria italica]	0	3.78295	#DIV/0!	#DIV/0!
XLOC_046045	NODE_5191449_length_52658_cov_12.853754:22449-22946	PREDICTED: transcription factor LAF1-like [Setaria italica]	0	3.79201	#DIV/0!	#DIV/0!
XLOC_022512	NODE_2604600_length_44144_cov_13.729341:37327-37609	PREDICTED: probable protein phosphatase 2C 37-like [Setaria italica]	0	3.79248	#DIV/0!	#DIV/0!
XLOC_053825	NODE_6146218_length_74614_cov_17.592342:15-353	PREDICTED: uncharacterized protein LOC101308618 [Fragaria vesca subsp. vesca]	0	3.79781	#DIV/0!	#DIV/0!
XLOC_025507	NODE_2870510_length_231540_cov_19.337708:215434-215757	retrotransposon protein, putative, unclassified [Oryza sativa Japonica Group]	0	3.80468	#DIV/0!	#DIV/0!
XLOC_013111	NODE_1840189_length_129618_cov_13.803369:43138-99949	YABBY2 like protein [Ruscus aculeatus]	0	3.8062	#DIV/0!	#DIV/0!
XLOC_071812	NODE_7974522_length_71410_cov_19.587606:10451-11488	uncharacterized protein LOC100192608 [Zea mays] >gi|194691106|gb|ACF79637.1| unknown [Zea mays]	0	3.80661	#DIV/0!	#DIV/0!
XLOC_028634	NODE_3169951_length_860459_cov_17.461721:664826-674790	ku70-binding protein [Zea mays] >gi|194701504|gb|ACF84836.1| unknown [Zea mays] >gi|414586714|tpg|DAA37285.1| TPA: ku70-binding protein [Zea mays]	0	3.80771	#DIV/0!	#DIV/0!
XLOC_016112	NODE_2090206_length_26780_cov_8.698171:12038-28662	PREDICTED: polyadenylate-binding protein 2-like [Glycine max]	0	3.80839	#DIV/0!	#DIV/0!
XLOC_030189	NODE_331410_length_470654_cov_15.870463:279750-356523	hypothetical protein PRUPE_ppa007997mg [Prunus persica]	0	3.81563	#DIV/0!	#DIV/0!
XLOC_034054	NODE_3736198_length_6877_cov_16.965538:1468-2254	GTP-binding protein (p) alpha subunit, gpa1, putative [Ricinus communis] >gi|223544638|gb|EEF46154.1| GTP-binding protein (p) alpha subunit, gpa1, putative [Ricinus communis]	0	3.81753	#DIV/0!	#DIV/0!
XLOC_061831	NODE_6997663_length_410849_cov_16.515574:123548-393080	Pinus taeda anonymous locus CL212Contig1_02 genomic sequence >gi|383168879|gb|AFG67556.1| Pinus taeda anonymous locus CL212Contig1_02 genomic sequence >gi|383168881|gb|AFG67557.1| Pinus taeda anonymous locus CL212Contig1_02 genomic sequence >gi|383168883|gb|AFG67558.1| Pinus taeda anonymous locus CL...	0	3.81859	#DIV/0!	#DIV/0!
XLOC_059321	NODE_6720650_length_24426_cov_18.765249:16777-17435	PREDICTED: uncharacterized protein LOC100776528 [Glycine max]	0	3.82241	#DIV/0!	#DIV/0!
XLOC_081920	NODE_9136696_length_362517_cov_20.181034:132648-133456	unnamed protein product [Oryza sativa Japonica Group]	0	3.8296	#DIV/0!	#DIV/0!
XLOC_044658	NODE_499340_length_9010_cov_23.212208:1169-7229	hypothetical protein TRIUR3_13038 [Triticum urartu]	0	3.82988	#DIV/0!	#DIV/0!
XLOC_007097	NODE_1414423_length_672035_cov_17.117947:406125-502099	PREDICTED: probable cinnamyl alcohol dehydrogenase 1-like [Glycine max]	0	3.83052	#DIV/0!	#DIV/0!
XLOC_077000	NODE_860683_length_144702_cov_18.976759:45-1501	ATP binding cassette subfamily e- member 1 [Oryza sativa Indica Group]	0	3.83056	#DIV/0!	#DIV/0!
XLOC_029730	NODE_3264082_length_28289_cov_7.581321:8803-10036	PREDICTED: uncharacterized protein LOC100825843 [Brachypodium distachyon]	0	3.83387	#DIV/0!	#DIV/0!
XLOC_022665	NODE_2621537_length_12530_cov_17.747486:2608-8449	PREDICTED: uncharacterized protein LOC101763619 isoform X2 [Setaria italica]	0	3.84224	#DIV/0!	#DIV/0!
XLOC_035002	NODE_3863532_length_124868_cov_14.912596:1977-33631	hypothetical protein PRUPE_ppa016947mg, partial [Prunus persica]	0	3.84717	#DIV/0!	#DIV/0!
XLOC_028924	NODE_318829_length_132866_cov_14.215661:131475-132588	Sigma factor A isoform 2 [Theobroma cacao]	0	3.85092	#DIV/0!	#DIV/0!
XLOC_066681	NODE_7493973_length_53967_cov_19.821650:31279-50681	transporter-related protein [Jatropha curcas]	0	3.85209	#DIV/0!	#DIV/0!
XLOC_069343	NODE_7742580_length_265572_cov_14.747074:251853-257908	beta-galactosidase [Sandersonia aurantiaca]	0	3.85244	#DIV/0!	#DIV/0!
XLOC_086634	NODE_9518538_length_117664_cov_9.446415:70004-70267	Os01g0790950 [Oryza sativa Japonica Group] >gi|255673765|dbj|BAH91326.1| Os01g0790950, partial [Oryza sativa Japonica Group]	0	3.85802	#DIV/0!	#DIV/0!
XLOC_050146	NODE_5659915_length_77591_cov_17.384155:70793-71168	TPA: hypothetical protein ZEAMMB73_989456 [Zea mays]	0	3.86551	#DIV/0!	#DIV/0!
XLOC_064286	NODE_7274656_length_314527_cov_20.013115:224556-312691	PREDICTED: uncharacterized protein LOC100256852 [Vitis vinifera] >gi|297739206|emb|CBI28857.3| unnamed protein product [Vitis vinifera]	0	3.86604	#DIV/0!	#DIV/0!
XLOC_009437	NODE_1566007_length_1512_cov_53.519180:831-1574	predicted protein [Populus trichocarpa] >gi|222843565|gb|EEE81112.1| predicted protein [Populus trichocarpa]	0	3.88015	#DIV/0!	#DIV/0!
XLOC_073625	NODE_818447_length_2219_cov_57.116718:0-518	PREDICTED: hydrophobic protein LTI6B-like isoform X2 [Setaria italica] >gi|514773012|ref|XP_004967636.1| PREDICTED: hydrophobic protein LTI6B-like isoform X3 [Setaria italica]	0	3.88108	#DIV/0!	#DIV/0!
XLOC_001910	NODE_1100967_length_2886_cov_42.060986:2-1376	amylose extender starch-branching enzyme [Zea mays subsp. mays] >gi|30014006|gb|AAP03843.1| amylose extender starch-branching enzyme [Zea mays subsp. mays] >gi|30014008|gb|AAP03844.1| amylose extender starch-branching enzyme [Zea mays subsp. mays] >gi|30014010|gb|AAP03845.1| amylose extender starch-...	0	3.88188	#DIV/0!	#DIV/0!
XLOC_049300	NODE_5553631_length_146805_cov_18.144989:13369-18375	uncharacterized protein LOC100499835 [Glycine max] >gi|255627035|gb|ACU13862.1| unknown [Glycine max]	0	3.89752	#DIV/0!	#DIV/0!
XLOC_058780	NODE_668656_length_1438_cov_61.990265:0-957	unnamed protein product [Vitis vinifera]	0	3.90128	#DIV/0!	#DIV/0!
XLOC_024882	NODE_28052_length_160830_cov_18.242529:150773-157978	hypothetical protein RCOM_0169140 [Ricinus communis] >gi|223527335|gb|EEF29481.1| hypothetical protein RCOM_0169140 [Ricinus communis]	0	3.91012	#DIV/0!	#DIV/0!
XLOC_068518	NODE_7665480_length_447500_cov_18.051336:78448-153392	predicted protein [Populus trichocarpa] >gi|222861548|gb|EEE99090.1| predicted protein [Populus trichocarpa]	0	3.91569	#DIV/0!	#DIV/0!
XLOC_041603	NODE_46234_length_83890_cov_18.695171:5432-6528	putative inactive purple acid phosphatase 27 [Triticum urartu]	0	3.92237	#DIV/0!	#DIV/0!
XLOC_000033	NODE_1001606_length_5865_cov_4.112702:55-793	PREDICTED: BTB/POZ domain-containing protein At3g22104-like [Vitis vinifera] >gi|296081221|emb|CBI17965.3| unnamed protein product [Vitis vinifera]	0	3.92324	#DIV/0!	#DIV/0!
XLOC_026370	NODE_2941013_length_5065_cov_1.979270:4609-5125	multidrug/pheromone exporter, MDR family, ABC transporter family [Populus trichocarpa] >gi|222861714|gb|EEE99256.1| multidrug/pheromone exporter, MDR family, ABC transporter family [Populus trichocarpa]	0	3.9235	#DIV/0!	#DIV/0!
XLOC_004435	NODE_1226842_length_203755_cov_16.082172:109388-120410	PREDICTED: mannan endo-1,4-beta-mannosidase 6-like [Solanum lycopersicum]	0	3.93067	#DIV/0!	#DIV/0!
XLOC_035223	NODE_388975_length_2795_cov_48.661537:0-444	PREDICTED: DUF246 domain-containing protein At1g04910-like [Vitis vinifera]	0	3.93619	#DIV/0!	#DIV/0!
XLOC_060266	NODE_6840778_length_131345_cov_17.602978:19000-19620	Nucleotide-diphospho-sugar transferases superfamily protein isoform 1 [Theobroma cacao]	0	3.93843	#DIV/0!	#DIV/0!
XLOC_033156	NODE_3649012_length_151416_cov_15.602182:7006-8930	putative progesterone-binding protein homolog [Arabidopsis thaliana]	0	3.94454	#DIV/0!	#DIV/0!
XLOC_015912	NODE_2067965_length_89600_cov_16.833147:30932-31194	PREDICTED: uncharacterized protein LOC101766782 [Setaria italica]	0	3.94846	#DIV/0!	#DIV/0!
XLOC_062636	NODE_7083862_length_154990_cov_15.471520:115721-119226	putative tea geometrid larvae-inducible protein [Camellia sinensis]	0	3.95012	#DIV/0!	#DIV/0!
XLOC_039612	NODE_4373029_length_10434_cov_3.225704:4091-5958	PREDICTED: uncharacterized protein LOC101255091 [Solanum lycopersicum]	0	3.95837	#DIV/0!	#DIV/0!
XLOC_060286	NODE_6841038_length_6659_cov_14.124193:39-1549	hypothetical protein VITISV_041548 [Vitis vinifera]	0	3.96267	#DIV/0!	#DIV/0!
XLOC_011275	NODE_172020_length_29923_cov_16.071817:27993-28217	predicted protein [Hordeum vulgare subsp. vulgare]	0	3.96658	#DIV/0!	#DIV/0!
XLOC_092791	NODE_9841452_length_270829_cov_16.516636:234007-234969	expressed protein (with alternative splicing), 5'-partial [Oryza sativa Japonica Group]	0	3.96718	#DIV/0!	#DIV/0!
XLOC_078171	NODE_8751286_length_374380_cov_15.789927:101751-146938	PREDICTED: replication factor C subunit 4 [Vitis vinifera]	0	3.97186	#DIV/0!	#DIV/0!
XLOC_014681	NODE_193783_length_5492_cov_6.722323:74-1162	Macrophage erythroblast attacher [Triticum urartu]	0	3.97314	#DIV/0!	#DIV/0!
XLOC_092866	NODE_9846800_length_219710_cov_16.902468:218827-220528	PREDICTED: mRNA cap guanine-N7 methyltransferase 1-like [Cicer arietinum]	0	3.97613	#DIV/0!	#DIV/0!
XLOC_020640	NODE_243425_length_274411_cov_18.367785:79747-80361	hypothetical protein PRUPE_ppa007867mg [Prunus persica]	0	3.97927	#DIV/0!	#DIV/0!
XLOC_090970	NODE_975583_length_1888_cov_65.971931:6-1946	mak, putative [Ricinus communis] >gi|223529322|gb|EEF31290.1| mak, putative [Ricinus communis]	0	3.97977	#DIV/0!	#DIV/0!
XLOC_022460	NODE_259739_length_61377_cov_15.292031:26019-29697	conserved hypothetical protein [Ricinus communis] >gi|223547111|gb|EEF48608.1| conserved hypothetical protein [Ricinus communis]	0	3.98175	#DIV/0!	#DIV/0!
XLOC_040033	NODE_444033_length_316133_cov_18.741285:30515-42881	hypothetical protein CARUB_v10001811mg [Capsella rubella]	0	3.98527	#DIV/0!	#DIV/0!
XLOC_082559	NODE_92215_length_173315_cov_14.073900:143361-154365	PREDICTED: uncharacterized protein LOC101311406 [Fragaria vesca subsp. vesca]	0	3.9882	#DIV/0!	#DIV/0!
XLOC_051447	NODE_5850946_length_201776_cov_17.399130:59312-63952	PREDICTED: polypyrimidine tract-binding protein homolog 3-like isoform 2 [Vitis vinifera]	0	3.99295	#DIV/0!	#DIV/0!
XLOC_011956	NODE_1768302_length_445880_cov_16.106001:15782-78123	PREDICTED: putative ribosomal RNA methyltransferase NOP2-like [Vitis vinifera]	0	3.9942	#DIV/0!	#DIV/0!
XLOC_048744	NODE_550058_length_69291_cov_14.807089:60649-61326	Targeting protein for Xklp2 containing protein, expressed [Oryza sativa Japonica Group]	0	3.99748	#DIV/0!	#DIV/0!
XLOC_084863	NODE_9419321_length_99510_cov_13.103306:1500-3938	unknown [Zea mays]	0	4.00345	#DIV/0!	#DIV/0!
XLOC_014975	NODE_197938_length_109475_cov_15.367399:6582-23901	unknown [Lotus japonicus]	0	4.00737	#DIV/0!	#DIV/0!
XLOC_011789	NODE_1758797_length_230619_cov_14.638109:99972-168809	PREDICTED: subtilisin-like protease-like [Brachypodium distachyon]	0	4.01236	#DIV/0!	#DIV/0!
XLOC_046027	NODE_5186752_length_53098_cov_12.856981:18157-51705	predicted protein [Populus trichocarpa] >gi|222866961|gb|EEF04092.1| predicted protein [Populus trichocarpa]	0	4.01434	#DIV/0!	#DIV/0!
XLOC_031533	NODE_3456224_length_21307_cov_11.982447:4554-16802	PREDICTED: putative methyltransferase NSUN5-like [Vitis vinifera]	0	4.01713	#DIV/0!	#DIV/0!
XLOC_070781	NODE_7891392_length_220422_cov_15.419168:130289-132502	hypothetical protein SORBIDRAFT_04g006380 [Sorghum bicolor] >gi|241933298|gb|EES06443.1| hypothetical protein SORBIDRAFT_04g006380 [Sorghum bicolor]	0	4.02085	#DIV/0!	#DIV/0!
XLOC_067505	NODE_7544163_length_171342_cov_16.165773:91467-91690	predicted protein [Populus trichocarpa] >gi|222842467|gb|EEE80014.1| predicted protein [Populus trichocarpa]	0	4.02509	#DIV/0!	#DIV/0!
XLOC_007175	NODE_1416647_length_136607_cov_16.040224:24097-24320	envelope membrane protein (chloroplast) [Phalaenopsis equestris] >gi|329668879|gb|AEB96326.1| envelope membrane protein (chloroplast) [Phalaenopsis equestris]	0	4.02509	#DIV/0!	#DIV/0!
XLOC_049377	NODE_5558579_length_38084_cov_12.265229:24368-30699	unknown [Medicago truncatula]	0	4.02509	#DIV/0!	#DIV/0!
XLOC_090767	NODE_9746059_length_644658_cov_18.661818:20592-20815	unnamed protein product [Vitis vinifera]	0	4.02509	#DIV/0!	#DIV/0!
XLOC_089345	NODE_9674501_length_158329_cov_17.627087:36557-40403	PREDICTED: GATA transcription factor 5-like [Cicer arietinum]	0	4.026	#DIV/0!	#DIV/0!
XLOC_087875	NODE_9594523_length_227534_cov_14.151560:135836-136155	peptidyl-prolyl cis-trans isomerase [Linum usitatissimum]	0	4.02807	#DIV/0!	#DIV/0!
XLOC_002951	NODE_115575_length_1370_cov_48.702919:661-980	nuclear/nucleolar GTPase 2 [Arabidopsis thaliana] >gi|12324651|gb|AAG52287.1|AC019018_24 putative GTP-binding protein; 106556-109264 [Arabidopsis thaliana] >gi|332194752|gb|AEE32873.1| nuclear/nucleolar GTPase 2 [Arabidopsis thaliana]	0	4.02807	#DIV/0!	#DIV/0!
XLOC_068823	NODE_770485_length_1020_cov_66.384315:29-659	unnamed protein product [Vitis vinifera]	0	4.03117	#DIV/0!	#DIV/0!
XLOC_032561	NODE_3568760_length_159740_cov_19.355196:5202-5786	MADS-box protein AGL65, partial [Aquilegia coerulea]	0	4.0331	#DIV/0!	#DIV/0!
XLOC_031266	NODE_3431677_length_209411_cov_14.631227:171948-174863	Glycine-tRNA ligases [Theobroma cacao]	0	4.03486	#DIV/0!	#DIV/0!
XLOC_042425	NODE_470649_length_7675_cov_9.750097:7486-7765	MidA-like protein [Medicago truncatula] >gi|355508317|gb|AES89459.1| MidA-like protein [Medicago truncatula]	0	4.03663	#DIV/0!	#DIV/0!
XLOC_021893	NODE_2528265_length_87788_cov_12.935310:67293-88925	PREDICTED: protein EI24 homolog [Vitis vinifera] >gi|297739548|emb|CBI29730.3| unnamed protein product [Vitis vinifera]	0	4.04515	#DIV/0!	#DIV/0!
XLOC_006633	NODE_1387468_length_328698_cov_18.105850:6094-33241	PREDICTED: AMSH-like ubiquitin thiolesterase 2-like [Vitis vinifera] >gi|297739036|emb|CBI28525.3| unnamed protein product [Vitis vinifera]	0	4.04633	#DIV/0!	#DIV/0!
XLOC_090068	NODE_9699804_length_1026093_cov_16.348080:825568-827390	PREDICTED: thaumatin-like protein [Vitis vinifera] >gi|296086203|emb|CBI31644.3| unnamed protein product [Vitis vinifera]	0	4.04949	#DIV/0!	#DIV/0!
XLOC_033404	NODE_3671355_length_20681_cov_10.770804:1080-4534	Purple acid phosphatase precursor, putative [Ricinus communis] >gi|223547973|gb|EEF49465.1| Purple acid phosphatase precursor, putative [Ricinus communis]	0	4.05898	#DIV/0!	#DIV/0!
XLOC_031680	NODE_347178_length_9017_cov_6.988466:8004-8679	mitochondrial ATP synthase g subunit family protein [Musa balbisiana]	0	4.05977	#DIV/0!	#DIV/0!
XLOC_043372	NODE_4845290_length_5421_cov_1.643608:1-547	PREDICTED: kinesin-like protein KIN12B-like [Solanum lycopersicum]	0	4.06216	#DIV/0!	#DIV/0!
XLOC_069846	NODE_7785658_length_166473_cov_15.560932:159226-161472	PREDICTED: uncharacterized protein LOC101301338 [Fragaria vesca subsp. vesca]	0	4.06848	#DIV/0!	#DIV/0!
XLOC_004815	NODE_124801_length_34219_cov_30.373535:2341-15958	SRS2 [Arabidopsis thaliana]	0	4.07068	#DIV/0!	#DIV/0!
XLOC_064618	NODE_729918_length_406445_cov_15.862271:98742-123986	predicted protein [Populus trichocarpa] >gi|222873680|gb|EEF10811.1| predicted protein [Populus trichocarpa]	0	4.07158	#DIV/0!	#DIV/0!
XLOC_050115	NODE_5654660_length_38477_cov_15.388986:33526-35121	hypothetical protein PRUPE_ppa007233mg [Prunus persica]	0	4.07544	#DIV/0!	#DIV/0!
XLOC_022685	NODE_2625300_length_24040_cov_14.743011:1994-7642	PREDICTED: RNA polymerase II-associated protein 3-like [Glycine max]	0	4.07619	#DIV/0!	#DIV/0!
XLOC_036564	NODE_4047883_length_120547_cov_10.643674:57886-86901	predicted protein [Populus trichocarpa] >gi|222868806|gb|EEF05937.1| predicted protein [Populus trichocarpa]	0	4.07753	#DIV/0!	#DIV/0!
XLOC_061308	NODE_695433_length_172226_cov_16.042044:2-79981	PREDICTED: RNA-binding protein 25-like isoform X1 [Setaria italica] >gi|514795979|ref|XP_004973436.1| PREDICTED: RNA-binding protein 25-like isoform X2 [Setaria italica] >gi|514795983|ref|XP_004973437.1| PREDICTED: RNA-binding protein 25-like isoform X3 [Setaria italica] >gi|514795987|ref|XP_0049734...	0	4.07847	#DIV/0!	#DIV/0!
XLOC_046756	NODE_5270001_length_390276_cov_16.895815:40105-84565	putative potassium transporter protein, partial [Phytolacca acinosa]	0	4.08317	#DIV/0!	#DIV/0!
XLOC_072605	NODE_805941_length_33829_cov_16.871737:20462-30553	unknown [Picea sitchensis]	0	4.08327	#DIV/0!	#DIV/0!
XLOC_054839	NODE_6265165_length_121183_cov_15.687786:9058-18894	terpene synthase [Phalaenopsis equestris]	0	4.08652	#DIV/0!	#DIV/0!
XLOC_072462	NODE_8050760_length_26281_cov_18.816521:21265-21984	PREDICTED: transcription factor LAX PANICLE-like [Setaria italica]	0	4.08752	#DIV/0!	#DIV/0!
XLOC_059617	NODE_6781934_length_186777_cov_14.871718:76592-83483	PREDICTED: probable S-acyltransferase At3g51390-like [Fragaria vesca subsp. vesca]	0	4.09009	#DIV/0!	#DIV/0!
XLOC_045434	NODE_5086205_length_223876_cov_18.390493:52197-112583	PREDICTED: uncharacterized protein LOC101766792 [Setaria italica]	0	4.09019	#DIV/0!	#DIV/0!
XLOC_088512	NODE_9616452_length_168293_cov_16.591921:50534-52287	hypothetical protein VITISV_025649 [Vitis vinifera]	0	4.09145	#DIV/0!	#DIV/0!
XLOC_093393	NODE_9875269_length_199439_cov_17.803745:94597-110184	unnamed protein product [Vitis vinifera]	0	4.0945	#DIV/0!	#DIV/0!
XLOC_038144	NODE_4191158_length_71541_cov_12.341650:54052-71564	unnamed protein product [Vitis vinifera]	0	4.10572	#DIV/0!	#DIV/0!
XLOC_043302	NODE_4836639_length_124230_cov_16.019817:93387-95100	hypothetical protein SORBIDRAFT_04g006540 [Sorghum bicolor] >gi|241931548|gb|EES04693.1| hypothetical protein SORBIDRAFT_04g006540 [Sorghum bicolor]	0	4.11297	#DIV/0!	#DIV/0!
XLOC_035777	NODE_3937316_length_17245_cov_15.546999:6492-7236	hypothetical protein PRUPE_ppa006319mg [Prunus persica]	0	4.1162	#DIV/0!	#DIV/0!
XLOC_022017	NODE_25360_length_23085_cov_29.364393:3314-11984	sugar transporter family protein [Arabidopsis lyrata subsp. lyrata] >gi|297319641|gb|EFH50063.1| sugar transporter family protein [Arabidopsis lyrata subsp. lyrata]	0	4.11966	#DIV/0!	#DIV/0!
XLOC_066597	NODE_748511_length_505058_cov_16.516232:417670-417948	Stem 28 kDa glycoprotein precursor, putative [Ricinus communis] >gi|223544854|gb|EEF46369.1| Stem 28 kDa glycoprotein precursor, putative [Ricinus communis]	0	4.12332	#DIV/0!	#DIV/0!
XLOC_018132	NODE_2212046_length_546449_cov_15.954909:63789-113574	hypothetical protein ZEAMMB73_489934 [Zea mays]	0	4.12651	#DIV/0!	#DIV/0!
XLOC_033814	NODE_371534_length_146407_cov_11.481043:140238-140653	hypothetical protein OsI_08983 [Oryza sativa Indica Group]	0	4.12651	#DIV/0!	#DIV/0!
XLOC_033862	NODE_371930_length_1060_cov_58.400002:6-541	conserved hypothetical protein [Ricinus communis] >gi|223546320|gb|EEF47822.1| conserved hypothetical protein [Ricinus communis]	0	4.13129	#DIV/0!	#DIV/0!
XLOC_090457	NODE_97126_length_3226_cov_59.926533:943-1554	hypothetical protein ZEAMMB73_940589 [Zea mays]	0	4.13834	#DIV/0!	#DIV/0!
XLOC_004145	NODE_1211444_length_97459_cov_16.472906:5883-52966	predicted protein [Populus trichocarpa] >gi|222838927|gb|EEE77278.1| predicted protein [Populus trichocarpa]	0	4.14231	#DIV/0!	#DIV/0!
XLOC_056935	NODE_647638_length_1154_cov_61.032928:45-1011	unknown [Picea sitchensis]	0	4.14416	#DIV/0!	#DIV/0!
XLOC_041482	NODE_4594571_length_161197_cov_16.276022:27193-68786	PREDICTED: uncharacterized protein LOC100779720 [Glycine max]	0	4.15263	#DIV/0!	#DIV/0!
XLOC_064788	NODE_730659_length_451788_cov_17.981201:210686-224448	PREDICTED: uncharacterized protein LOC100257707 [Vitis vinifera]	0	4.1571	#DIV/0!	#DIV/0!
XLOC_092727	NODE_9837970_length_576409_cov_15.530656:381858-533203	TPA: hypothetical protein ZEAMMB73_789247 [Zea mays]	0	4.16716	#DIV/0!	#DIV/0!
XLOC_086671	NODE_9519681_length_141403_cov_17.563864:132669-143081	Trehalose-phosphate phosphatase [Aegilops tauschii]	0	4.17534	#DIV/0!	#DIV/0!
XLOC_075284	NODE_8390492_length_101312_cov_14.254501:86553-93254	PREDICTED: coiled-coil domain-containing protein 111 homolog [Fragaria vesca subsp. vesca]	0	4.1818	#DIV/0!	#DIV/0!
XLOC_008349	NODE_1493980_length_545593_cov_17.381557:99230-101018	hypothetical protein PRUPE_ppa016070mg [Prunus persica]	0	4.18516	#DIV/0!	#DIV/0!
XLOC_090497	NODE_972097_length_217618_cov_19.862814:185568-186275	predicted protein [Populus trichocarpa] >gi|222846354|gb|EEE83901.1| predicted protein [Populus trichocarpa]	0	4.18785	#DIV/0!	#DIV/0!
XLOC_066723	NODE_7497451_length_67016_cov_12.475170:4830-30998	PREDICTED: probable inactive purple acid phosphatase 27-like [Vitis vinifera]	0	4.20648	#DIV/0!	#DIV/0!
XLOC_068525	NODE_766570_length_16496_cov_11.749515:2-506	pentatricopeptide repeat-containing protein, putative [Ricinus communis] >gi|223551321|gb|EEF52807.1| pentatricopeptide repeat-containing protein, putative [Ricinus communis]	0	4.20771	#DIV/0!	#DIV/0!
XLOC_026010	NODE_29128_length_74200_cov_7.648113:12711-13367	hypothetical protein SORBIDRAFT_04g003270 [Sorghum bicolor] >gi|241931354|gb|EES04499.1| hypothetical protein SORBIDRAFT_04g003270 [Sorghum bicolor]	0	4.21046	#DIV/0!	#DIV/0!
XLOC_078133	NODE_874578_length_1082_cov_56.865990:208-736	PREDICTED: stress response protein nst1-like isoform X1 [Cicer arietinum] >gi|502147653|ref|XP_004506864.1| PREDICTED: stress response protein nst1-like isoform X2 [Cicer arietinum]	0	4.21311	#DIV/0!	#DIV/0!
XLOC_079266	NODE_88585_length_185976_cov_14.460135:94742-144822	phytochrome A [Cyrtosia septentrionalis]	0	4.21673	#DIV/0!	#DIV/0!
XLOC_004289	NODE_1218291_length_256955_cov_17.066723:235763-236138	unnamed protein product [Vitis vinifera]	0	4.21692	#DIV/0!	#DIV/0!
XLOC_027347	NODE_3027717_length_1395_cov_20.094624:493-1305	hypothetical protein VITISV_014037 [Vitis vinifera]	0	4.2292	#DIV/0!	#DIV/0!
XLOC_017406	NODE_2172233_length_158371_cov_17.112894:93110-132759	Sphingosine-1-phosphate lyase [Medicago truncatula] >gi|355496757|gb|AES77960.1| Sphingosine-1-phosphate lyase [Medicago truncatula]	0	4.23867	#DIV/0!	#DIV/0!
XLOC_029721	NODE_3263059_length_51498_cov_6.876034:35690-37476	Major facilitator superfamily protein isoform 3 [Theobroma cacao]	0	4.24402	#DIV/0!	#DIV/0!
XLOC_027387	NODE_3032166_length_5102_cov_1.117405:4733-5162	PREDICTED: uncharacterized protein LOC100266999 [Vitis vinifera]	0	4.24606	#DIV/0!	#DIV/0!
XLOC_019963	NODE_237719_length_237853_cov_17.957323:90837-92178	hypothetical protein F775_25790 [Aegilops tauschii]	0	4.24934	#DIV/0!	#DIV/0!
XLOC_009838	NODE_15956_length_1249_cov_55.942352:264-1302	PREDICTED: uncharacterized protein LOC100814081 [Glycine max]	0	4.25034	#DIV/0!	#DIV/0!
XLOC_068142	NODE_7639046_length_84661_cov_17.684223:53410-70656	hypothetical protein OsJ_06717 [Oryza sativa Japonica Group]	0	4.26473	#DIV/0!	#DIV/0!
XLOC_017381	NODE_217005_length_6767_cov_11.825181:4211-6937	hypothetical protein VITISV_017269 [Vitis vinifera]	0	4.26678	#DIV/0!	#DIV/0!
XLOC_019518	NODE_233316_length_2034_cov_21.193214:45-264	hypothetical protein ZEAMMB73_035669 [Zea mays]	0	4.26909	#DIV/0!	#DIV/0!
XLOC_010965	NODE_1693649_length_213391_cov_16.448641:17648-34580	conserved hypothetical protein [Ricinus communis] >gi|223537782|gb|EEF39400.1| conserved hypothetical protein [Ricinus communis]	0	4.27109	#DIV/0!	#DIV/0!
XLOC_092273	NODE_98072_length_143910_cov_13.991265:130512-132725	PREDICTED: uncharacterized membrane protein C2G11.09 [Vitis vinifera]	0	4.27283	#DIV/0!	#DIV/0!
XLOC_001538	NODE_1081337_length_40915_cov_22.339876:4795-5772	uncharacterized protein LOC100273877 [Zea mays] >gi|194705770|gb|ACF86969.1| unknown [Zea mays] >gi|413956614|gb|AFW89263.1| hypothetical protein ZEAMMB73_222423 [Zea mays] >gi|413956615|gb|AFW89264.1| hypothetical protein ZEAMMB73_222423 [Zea mays]	0	4.27551	#DIV/0!	#DIV/0!
XLOC_065788	NODE_7411366_length_564909_cov_18.774191:73659-76172	WUSCHEL related homeobox 11 [Theobroma cacao]	0	4.27965	#DIV/0!	#DIV/0!
XLOC_055549	NODE_6316581_length_42166_cov_11.467937:13684-16607	RNA binding protein, putative [Ricinus communis] >gi|223537356|gb|EEF38985.1| RNA binding protein, putative [Ricinus communis]	0	4.29233	#DIV/0!	#DIV/0!
XLOC_067268	NODE_7535953_length_221381_cov_18.426794:144294-189312	PREDICTED: uncharacterized protein LOC101754193 isoform X3 [Setaria italica] >gi|514763435|ref|XP_004965273.1| PREDICTED: uncharacterized protein LOC101754193 isoform X4 [Setaria italica]	0	4.29474	#DIV/0!	#DIV/0!
XLOC_088324	NODE_9611960_length_308290_cov_15.063311:178144-200756	PREDICTED: endoglucanase 24-like [Glycine max]	0	4.2974	#DIV/0!	#DIV/0!
XLOC_033007	NODE_3630339_length_46560_cov_16.329447:21993-31839	DNAJ heat shock family protein [Arabidopsis lyrata subsp. lyrata] >gi|297328930|gb|EFH59349.1| DNAJ heat shock family protein [Arabidopsis lyrata subsp. lyrata]	0	4.30165	#DIV/0!	#DIV/0!
XLOC_071975	NODE_8008502_length_306295_cov_18.667046:259963-261347	arrest defective 1 [Hordeum vulgare] >gi|326523435|dbj|BAJ92888.1| predicted protein [Hordeum vulgare subsp. vulgare]	0	4.31421	#DIV/0!	#DIV/0!
XLOC_086658	NODE_9519128_length_198153_cov_13.092918:71919-77119	PREDICTED: probable LRR receptor-like serine/threonine-protein kinase At2g16250-like [Fragaria vesca subsp. vesca]	0	4.32467	#DIV/0!	#DIV/0!
XLOC_084951	NODE_9421462_length_398144_cov_19.706703:81204-124462	Os01g0623600 [Oryza sativa Japonica Group] >gi|255673476|dbj|BAF05531.2| Os01g0623600 [Oryza sativa Japonica Group]	0	4.32488	#DIV/0!	#DIV/0!
XLOC_091862	NODE_9791879_length_439212_cov_18.298592:352088-358674	PREDICTED: general transcription factor IIE subunit 2 [Vitis vinifera] >gi|297742556|emb|CBI34705.3| unnamed protein product [Vitis vinifera]	0	4.32592	#DIV/0!	#DIV/0!
XLOC_087530	NODE_9573350_length_459157_cov_16.930304:71404-152191	unnamed protein product [Vitis vinifera]	0	4.33274	#DIV/0!	#DIV/0!
XLOC_032191	NODE_351534_length_1107_cov_59.392052:437-655	TPA: bile acid sodium symporter/ transporter [Zea mays]	0	4.3329	#DIV/0!	#DIV/0!
XLOC_013419	NODE_1858032_length_36214_cov_18.903269:238-5196	PREDICTED: cytochrome P450 734A1-like [Brachypodium distachyon]	0	4.33376	#DIV/0!	#DIV/0!
XLOC_090225	NODE_9705915_length_259301_cov_17.953484:15572-15944	ACT domain repeat 8 [Theobroma cacao]	0	4.33409	#DIV/0!	#DIV/0!
XLOC_075320	NODE_8398631_length_99655_cov_12.867764:61195-65468	Thioredoxin superfamily protein isoform 1 [Theobroma cacao]	0	4.34025	#DIV/0!	#DIV/0!
XLOC_061525	NODE_6966279_length_63509_cov_10.288038:4263-26200	PREDICTED: EVI5-like protein-like [Vitis vinifera]	0	4.34653	#DIV/0!	#DIV/0!
XLOC_027289	NODE_3020819_length_100564_cov_15.972883:100461-100971	PREDICTED: polyprenol reductase 2-like [Fragaria vesca subsp. vesca]	0	4.347	#DIV/0!	#DIV/0!
XLOC_028957	NODE_3190143_length_1642_cov_27.901949:776-1276	hypothetical protein TRIUR3_31788 [Triticum urartu]	0	4.34845	#DIV/0!	#DIV/0!
XLOC_070126	NODE_7831069_length_260305_cov_12.508480:27382-27716	hypothetical protein PRUPE_ppa015715mg, partial [Prunus persica]	0	4.37813	#DIV/0!	#DIV/0!
XLOC_001018	NODE_105551_length_23020_cov_53.039967:1471-21627	PREDICTED: gibberellin 20 oxidase 1-B-like [Vitis vinifera] >gi|302143842|emb|CBI22703.3| unnamed protein product [Vitis vinifera]	0	4.3791	#DIV/0!	#DIV/0!
XLOC_037539	NODE_4140688_length_52395_cov_12.835061:11037-13969	chalcone-flavanone isomerase [Elaeis oleifera]	0	4.38069	#DIV/0!	#DIV/0!
XLOC_047329	NODE_5345903_length_390711_cov_17.164948:126149-136563	Beta glucosidase 41 isoform 3 [Theobroma cacao]	0	4.38196	#DIV/0!	#DIV/0!
XLOC_075550	NODE_8417608_length_795525_cov_16.293777:155515-155790	PREDICTED: uncharacterized protein LOC101209631 [Cucumis sativus] >gi|449470798|ref|XP_004153103.1| PREDICTED: uncharacterized protein LOC101212597 [Cucumis sativus] >gi|449516707|ref|XP_004165388.1| PREDICTED: uncharacterized LOC101212597 [Cucumis sativus]	0	4.40046	#DIV/0!	#DIV/0!
XLOC_018723	NODE_225214_length_226559_cov_18.742813:134285-136247	unnamed protein product [Vitis vinifera]	0	4.40693	#DIV/0!	#DIV/0!
XLOC_024819	NODE_2800536_length_5221_cov_1.259337:4821-5273	Domain of Uncharacterized protein function isoform 2 [Theobroma cacao]	0	4.41549	#DIV/0!	#DIV/0!
XLOC_059332	NODE_672173_length_1874_cov_41.744396:40-1939	PREDICTED: actin-related protein 7-like isoform 2 [Solanum lycopersicum]	0	4.41564	#DIV/0!	#DIV/0!
XLOC_083996	NODE_9384832_length_737663_cov_15.706591:362625-386674	PREDICTED: imidazole glycerol phosphate synthase hisHF, chloroplastic [Vitis vinifera] >gi|297737461|emb|CBI26662.3| unnamed protein product [Vitis vinifera]	0	4.42167	#DIV/0!	#DIV/0!
XLOC_051991	NODE_5893466_length_487672_cov_15.672274:453191-459812	hypothetical protein F775_02886 [Aegilops tauschii]	0	4.42252	#DIV/0!	#DIV/0!
XLOC_036493	NODE_4032786_length_137050_cov_15.352543:35551-36649	unnamed protein product [Vitis vinifera]	0	4.42264	#DIV/0!	#DIV/0!
XLOC_081471	NODE_9088598_length_438243_cov_16.933090:254536-255394	pentatricopeptide repeat protein [Gossypium hirsutum] >gi|227463002|gb|ACP39953.1| pentatricopeptide repeat protein [Gossypium hirsutum]	0	4.42525	#DIV/0!	#DIV/0!
XLOC_016270	NODE_2100003_length_823102_cov_16.932905:607295-623619	PREDICTED: heterogeneous nuclear ribonucleoprotein Q-like [Cucumis sativus] >gi|449477982|ref|XP_004155183.1| PREDICTED: heterogeneous nuclear ribonucleoprotein Q-like [Cucumis sativus]	0	4.42571	#DIV/0!	#DIV/0!
XLOC_066830	NODE_7508402_length_391156_cov_18.036650:249695-302452	hypothetical protein (mitochondrion) [Vicia faba]	0	4.42654	#DIV/0!	#DIV/0!
XLOC_001730	NODE_1094079_length_5554_cov_6.911235:60-686	Os02g0247000 [Oryza sativa Japonica Group] >gi|113535959|dbj|BAF08342.1| Os02g0247000, partial [Oryza sativa Japonica Group]	0	4.4287	#DIV/0!	#DIV/0!
XLOC_048746	NODE_5500991_length_388474_cov_15.458962:95684-138136	hypothetical protein OsI_23688 [Oryza sativa Indica Group]	0	4.43182	#DIV/0!	#DIV/0!
XLOC_017447	NODE_2173526_length_1009_cov_49.727451:16-728	predicted protein [Populus trichocarpa] >gi|118488228|gb|ABK95933.1| unknown [Populus trichocarpa] >gi|222874939|gb|EEF12070.1| predicted protein [Populus trichocarpa]	0	4.44525	#DIV/0!	#DIV/0!
XLOC_088692	NODE_9633859_length_501642_cov_18.574131:189772-264020	unknown [Picea sitchensis]	0	4.45334	#DIV/0!	#DIV/0!
XLOC_041789	NODE_4640641_length_399760_cov_16.184275:353753-379325	unknown [Medicago truncatula]	0	4.46064	#DIV/0!	#DIV/0!
XLOC_027592	NODE_305900_length_1085_cov_34.916130:695-1090	hypothetical protein PRUPE_ppa010668mg [Prunus persica]	0	4.46322	#DIV/0!	#DIV/0!
XLOC_002566	NODE_1138106_length_274465_cov_18.765450:104353-104569	hypothetical protein PhapfoPp088 [Phalaenopsis aphrodite subsp. formosana] >gi|58802850|gb|AAW82570.1| hypothetical protein [Phalaenopsis aphrodite subsp. formosana]	0	4.46424	#DIV/0!	#DIV/0!
XLOC_069661	NODE_7753643_length_20184_cov_6.919243:14974-15190	PREDICTED: ADP-ribosylation factor 1-like isoform 2 [Fragaria vesca subsp. vesca]	0	4.46424	#DIV/0!	#DIV/0!
XLOC_089409	NODE_9676753_length_243225_cov_17.691717:171446-171806	predicted protein [Populus trichocarpa] >gi|222870052|gb|EEF07183.1| predicted protein [Populus trichocarpa]	0	4.46599	#DIV/0!	#DIV/0!
XLOC_065335	NODE_735662_length_1354_cov_47.104874:1026-1386	PREDICTED: uncharacterized protein LOC100257505 isoform 2 [Vitis vinifera]	0	4.46599	#DIV/0!	#DIV/0!
XLOC_017208	NODE_2160841_length_274116_cov_16.790684:216739-257992	PREDICTED: uncharacterized protein LOC100260890 [Vitis vinifera]	0	4.46912	#DIV/0!	#DIV/0!
XLOC_086823	NODE_9522190_length_788842_cov_17.570099:596306-598254	predicted protein [Hordeum vulgare subsp. vulgare]	0	4.49757	#DIV/0!	#DIV/0!
XLOC_016775	NODE_2133451_length_201172_cov_14.670153:23286-23800	PREDICTED: probable S-acyltransferase At5g05070-like [Fragaria vesca subsp. vesca]	0	4.50459	#DIV/0!	#DIV/0!
XLOC_039326	NODE_434450_length_8270_cov_24.997824:1208-2412	PREDICTED: ribosomal RNA large subunit methyltransferase N [Vitis vinifera] >gi|296086245|emb|CBI31686.3| unnamed protein product [Vitis vinifera]	0	4.50724	#DIV/0!	#DIV/0!
XLOC_050010	NODE_563968_length_455304_cov_18.858751:418979-434987	CLE15 protein [Glycine max]	0	4.51101	#DIV/0!	#DIV/0!
XLOC_043823	NODE_4886218_length_21402_cov_18.003597:2750-3117	PREDICTED: cell division control protein 48 homolog B-like [Setaria italica]	0	4.52384	#DIV/0!	#DIV/0!
XLOC_078057	NODE_8730094_length_11178_cov_6.000447:409-665	PREDICTED: chorismate mutase 2-like isoform X2 [Setaria italica]	0	4.52666	#DIV/0!	#DIV/0!
XLOC_010639	NODE_1673258_length_472976_cov_16.189762:164353-191440	PREDICTED: cytochrome c-like [Cucumis sativus]	0	4.53468	#DIV/0!	#DIV/0!
XLOC_041490	NODE_4596912_length_5450_cov_5.617615:2502-3090	Ataxia telangiectasia mutated, putative [Theobroma cacao]	0	4.54367	#DIV/0!	#DIV/0!
XLOC_085930	NODE_9484168_length_164595_cov_18.693558:114311-147139	putative zinc finger protein [Oryza sativa Japonica Group]	0	4.56574	#DIV/0!	#DIV/0!
XLOC_003504	NODE_1184805_length_12537_cov_12.145090:5483-11701	unknown [Picea sitchensis]	0	4.5733	#DIV/0!	#DIV/0!
XLOC_057768	NODE_6573807_length_159968_cov_14.513340:111670-111957	selenium binding protein [Triticum aestivum]	0	4.578	#DIV/0!	#DIV/0!
XLOC_003704	NODE_119264_length_187283_cov_19.494963:171483-176634	hypothetical protein M569_15936, partial [Genlisea aurea]	0	4.57808	#DIV/0!	#DIV/0!
XLOC_044186	NODE_4912739_length_148157_cov_15.551800:90656-95211	PREDICTED: telomere repeat-binding factor 1-like [Cucumis sativus]	0	4.57843	#DIV/0!	#DIV/0!
XLOC_000419	NODE_1023931_length_1684_cov_63.266628:0-400	PREDICTED: nodulation protein H [Vitis vinifera] >gi|297741312|emb|CBI32443.3| unnamed protein product [Vitis vinifera]	0	4.58469	#DIV/0!	#DIV/0!
XLOC_044938	NODE_5034304_length_338411_cov_16.683130:42594-44033	TPA: hypothetical protein ZEAMMB73_314053 [Zea mays]	0	4.59011	#DIV/0!	#DIV/0!
XLOC_005397	NODE_1284384_length_5323_cov_2.227128:374-770	dihydroflavonol 4-reductase [Bromheadia finlaysoniana]	0	4.59137	#DIV/0!	#DIV/0!
XLOC_057778	NODE_657443_length_310860_cov_18.695124:8999-10564	Leucine-rich repeat (LRR) family protein [Theobroma cacao]	0	4.59253	#DIV/0!	#DIV/0!
XLOC_011459	NODE_1735379_length_196782_cov_17.960068:20604-20877	PREDICTED: putative nuclease HARBI1-like [Fragaria vesca subsp. vesca]	0	4.6001	#DIV/0!	#DIV/0!
XLOC_029907	NODE_3279386_length_14756_cov_15.939414:14561-14775	Lipoxygenase [Medicago truncatula] >gi|355521334|gb|AET01788.1| Lipoxygenase [Medicago truncatula]	0	4.60102	#DIV/0!	#DIV/0!
XLOC_039126	NODE_4323086_length_53889_cov_17.131845:10462-37397	glutathione transferase, putative [Ricinus communis] >gi|223536616|gb|EEF38260.1| glutathione transferase, putative [Ricinus communis]	0	4.60156	#DIV/0!	#DIV/0!
XLOC_047853	NODE_5397802_length_23094_cov_6.271585:49-1010	hypothetical protein VITISV_032776 [Vitis vinifera]	0	4.6021	#DIV/0!	#DIV/0!
XLOC_051387	NODE_584284_length_1072_cov_45.901119:2-585	PREDICTED: methionine--tRNA ligase-like [Cucumis sativus] >gi|449483865|ref|XP_004156716.1| PREDICTED: methionine--tRNA ligase-like [Cucumis sativus]	0	4.6032	#DIV/0!	#DIV/0!
XLOC_093647	NODE_98827_length_24333_cov_19.799820:15045-16919	PREDICTED: uncharacterized protein At4g08330, chloroplastic-like [Solanum lycopersicum]	0	4.60433	#DIV/0!	#DIV/0!
XLOC_022526	NODE_2605468_length_1287_cov_44.114220:694-1306	TPA: hypothetical protein ZEAMMB73_913533 [Zea mays]	0	4.60977	#DIV/0!	#DIV/0!
XLOC_093914	NODE_9890875_length_296684_cov_17.462122:51601-147217	PREDICTED: aldo-keto reductase family 4 member C10-like [Setaria italica]	0	4.61164	#DIV/0!	#DIV/0!
XLOC_049264	NODE_5549803_length_2084_cov_14.833014:959-1980	hypothetical protein OsJ_09640 [Oryza sativa Japonica Group]	0	4.61696	#DIV/0!	#DIV/0!
XLOC_017880	NODE_2203236_length_6591_cov_16.935215:4402-4722	PREDICTED: uncharacterized protein LOC100818654 [Glycine max]	0	4.63202	#DIV/0!	#DIV/0!
XLOC_000201	NODE_1016651_length_376967_cov_17.006191:56076-76917	2-oxoglutarate-dependent dioxygenase [Populus trichocarpa] >gi|222845387|gb|EEE82934.1| 2-oxoglutarate-dependent dioxygenase [Populus trichocarpa]	0	4.63848	#DIV/0!	#DIV/0!
XLOC_082957	NODE_9306271_length_333932_cov_16.344412:29831-38098	hypothetical protein PRUPE_ppa011363mg [Prunus persica]	0	4.63907	#DIV/0!	#DIV/0!
XLOC_020306	NODE_2407635_length_228282_cov_17.502361:1069-1509	hypothetical protein CARUB_v10026665mg [Capsella rubella]	0	4.64231	#DIV/0!	#DIV/0!
XLOC_028023	NODE_3111219_length_263008_cov_14.346571:181388-227824	1-phosphatidylinositol-3-phosphate 5-kinase FAB1 [Triticum urartu]	0	4.64399	#DIV/0!	#DIV/0!
XLOC_002725	NODE_1145702_length_1018_cov_19.392927:0-1080	unknown [Zea mays]	0	4.65088	#DIV/0!	#DIV/0!
XLOC_031939	NODE_3499659_length_159045_cov_16.225275:33348-33653	predicted protein [Populus trichocarpa] >gi|222857112|gb|EEE94659.1| predicted protein [Populus trichocarpa]	0	4.65236	#DIV/0!	#DIV/0!
XLOC_088409	NODE_9614743_length_236021_cov_18.875921:108387-113522	PREDICTED: type I inositol 1,4,5-trisphosphate 5-phosphatase CVP2-like [Fragaria vesca subsp. vesca]	0	4.65814	#DIV/0!	#DIV/0!
XLOC_052811	NODE_6015833_length_247186_cov_17.470909:180345-199008	PREDICTED: uncharacterized protein LOC100821358 [Brachypodium distachyon]	0	4.65855	#DIV/0!	#DIV/0!
XLOC_054844	NODE_6266654_length_154975_cov_13.849441:81681-127387	PREDICTED: uncharacterized protein LOC101249169 [Solanum lycopersicum]	0	4.67006	#DIV/0!	#DIV/0!
XLOC_067141	NODE_7529482_length_125038_cov_18.336658:100987-101285	hypothetical protein RCOM_0453040 [Ricinus communis] >gi|223526804|gb|EEF29026.1| hypothetical protein RCOM_0453040 [Ricinus communis]	0	4.68143	#DIV/0!	#DIV/0!
XLOC_017931	NODE_2205467_length_5177_cov_2.611744:4938-5236	PREDICTED: probable LRR receptor-like serine/threonine-protein kinase At3g47570-like [Cucumis sativus]	0	4.68143	#DIV/0!	#DIV/0!
XLOC_077575	NODE_868040_length_523012_cov_16.584814:406916-412049	hypothetical protein OsI_36442 [Oryza sativa Indica Group]	0	4.6877	#DIV/0!	#DIV/0!
XLOC_040273	NODE_446777_length_326472_cov_18.413187:265833-268790	PREDICTED: probable VAMP-like protein At1g33475-like [Setaria italica]	0	4.69001	#DIV/0!	#DIV/0!
XLOC_077085	NODE_861577_length_45192_cov_16.542707:7064-8157	unnamed protein product [Vitis vinifera]	0	4.69072	#DIV/0!	#DIV/0!
XLOC_008445	NODE_1497457_length_487284_cov_16.401131:404452-409949	Ubiquinone biosynthesis protein COQ9, mitochondrial precursor, putative [Ricinus communis] >gi|223544733|gb|EEF46249.1| Ubiquinone biosynthesis protein COQ9, mitochondrial precursor, putative [Ricinus communis]	0	4.70667	#DIV/0!	#DIV/0!
XLOC_078743	NODE_8795642_length_410590_cov_16.799055:245497-323260	hypothetical protein OsI_27497 [Oryza sativa Indica Group]	0	4.70933	#DIV/0!	#DIV/0!
XLOC_063527	NODE_7197009_length_74931_cov_12.140810:66591-75378	NAD(P)-binding Rossmann-fold superfamily protein isoform 1 [Theobroma cacao] >gi|508778348|gb|EOY25604.1| NAD(P)-binding Rossmann-fold superfamily protein isoform 1 [Theobroma cacao]	0	4.72031	#DIV/0!	#DIV/0!
XLOC_062432	NODE_7070833_length_57881_cov_15.185190:40025-52508	SET domain-containing protein isoform 3 [Theobroma cacao]	0	4.72123	#DIV/0!	#DIV/0!
XLOC_040542	NODE_4502489_length_34091_cov_19.112610:19797-33126	Os01g0253600 [Oryza sativa Japonica Group] >gi|75203398|sp|Q9SDK9.1|RFA3_ORYSJ RecName: Full=Replication protein A 14 kDa subunit; Short=OsRPA14; AltName: Full=Replication factor A protein 3; AltName: Full=Replication protein A 3 >gi|5922606|dbj|BAA84607.1| unknown protein [Oryza sativa Japonica Gro...	0	4.72258	#DIV/0!	#DIV/0!
XLOC_091428	NODE_9776998_length_391012_cov_18.031170:216874-232338	unnamed protein product [Vitis vinifera]	0	4.7238	#DIV/0!	#DIV/0!
XLOC_052359	NODE_596343_length_116477_cov_18.620148:94304-94885	unknown [Glycine max]	0	4.73379	#DIV/0!	#DIV/0!
XLOC_085170	NODE_9428079_length_173296_cov_10.687171:144224-162786	PREDICTED: F-box/kelch-repeat protein At1g51550-like isoform X1 [Setaria italica]	0	4.74094	#DIV/0!	#DIV/0!
XLOC_003853	NODE_1198409_length_252510_cov_14.662097:242050-242262	predicted protein [Populus trichocarpa] >gi|222867988|gb|EEF05119.1| predicted protein [Populus trichocarpa]	0	4.74358	#DIV/0!	#DIV/0!
XLOC_007220	NODE_1418822_length_6714_cov_8.353739:6192-6571	unknown [Lotus japonicus]	0	4.74825	#DIV/0!	#DIV/0!
XLOC_076380	NODE_851590_length_1090076_cov_16.595531:757636-762662	PREDICTED: MATE efflux family protein 1-like [Setaria italica]	0	4.755	#DIV/0!	#DIV/0!
XLOC_026606	NODE_2962897_length_1230_cov_65.264229:449-1151	PREDICTED: acyl-CoA synthetase family member 4 [Vitis vinifera] >gi|296088768|emb|CBI38218.3| unnamed protein product [Vitis vinifera]	0	4.76316	#DIV/0!	#DIV/0!
XLOC_049198	NODE_5540239_length_109866_cov_19.119019:42735-43518	filamentous flower-like yabby protein, partial [Tropaeolum majus]	0	4.77055	#DIV/0!	#DIV/0!
XLOC_066573	NODE_748511_length_505058_cov_16.516232:212494-357696	PREDICTED: cationic amino acid transporter 2, vacuolar-like [Setaria italica]	0	4.77462	#DIV/0!	#DIV/0!
XLOC_090366	NODE_9709282_length_238898_cov_16.764326:43755-197895	PREDICTED: dihydroflavonol-4-reductase-like [Vitis vinifera]	0	4.77551	#DIV/0!	#DIV/0!
XLOC_011002	NODE_1696659_length_1444_cov_29.178671:762-1474	PREDICTED: uncharacterized protein LOC101769602 [Setaria italica]	0	4.79422	#DIV/0!	#DIV/0!
XLOC_070744	NODE_788047_length_1234_cov_74.213936:216-897	PREDICTED: DUF246 domain-containing protein At1g04910-like [Brachypodium distachyon]	0	4.79428	#DIV/0!	#DIV/0!
XLOC_038715	NODE_4280186_length_98921_cov_15.999242:64608-94354	expressed protein [Oryza sativa Japonica Group]	0	4.79585	#DIV/0!	#DIV/0!
XLOC_079322	NODE_8862091_length_44198_cov_11.570025:44313-44715	PREDICTED: uncharacterized protein LOC100266986 [Vitis vinifera]	0	4.8002	#DIV/0!	#DIV/0!
XLOC_055702	NODE_6329721_length_86411_cov_18.734409:74228-84318	predicted protein [Populus trichocarpa] >gi|222851092|gb|EEE88639.1| predicted protein [Populus trichocarpa]	0	4.8023	#DIV/0!	#DIV/0!
XLOC_028201	NODE_313137_length_95407_cov_17.489105:9-2391	PREDICTED: mannan endo-1,4-beta-mannosidase 6-like [Cucumis sativus] >gi|449505699|ref|XP_004162544.1| PREDICTED: mannan endo-1,4-beta-mannosidase 6-like [Cucumis sativus]	0	4.81644	#DIV/0!	#DIV/0!
XLOC_063987	NODE_721696_length_235018_cov_18.983601:192123-198077	PREDICTED: sufE-like protein, chloroplastic-like isoform 1 [Brachypodium distachyon] >gi|357136705|ref|XP_003569944.1| PREDICTED: sufE-like protein, chloroplastic-like isoform 2 [Brachypodium distachyon]	0	4.81805	#DIV/0!	#DIV/0!
XLOC_032549	NODE_3568111_length_269777_cov_15.761907:87260-87689	hypothetical protein OsJ_20049 [Oryza sativa Japonica Group]	0	4.81908	#DIV/0!	#DIV/0!
XLOC_030593	NODE_3371324_length_199590_cov_16.382488:154417-164758	PREDICTED: acyl-protein thioesterase 2 isoform 1 [Vitis vinifera] >gi|296082006|emb|CBI21011.3| unnamed protein product [Vitis vinifera]	0	4.82904	#DIV/0!	#DIV/0!
XLOC_078529	NODE_878613_length_4800_cov_44.503124:1253-4533	predicted protein [Hordeum vulgare subsp. vulgare]	0	4.83461	#DIV/0!	#DIV/0!
XLOC_003908	NODE_1200287_length_7621_cov_18.704107:2479-4781	Class II aminoacyl-tRNA and biotin synthetases superfamily protein isoform 2 [Theobroma cacao]	0	4.83549	#DIV/0!	#DIV/0!
XLOC_021817	NODE_2520506_length_1044_cov_58.568008:29-876	unnamed protein product [Vitis vinifera]	0	4.83902	#DIV/0!	#DIV/0!
XLOC_081681	NODE_9110726_length_131462_cov_18.229048:20090-22629	PREDICTED: probable LRR receptor-like serine/threonine-protein kinase At5g48740-like [Solanum lycopersicum]	0	4.85046	#DIV/0!	#DIV/0!
XLOC_062682	NODE_7086520_length_153590_cov_16.393293:79520-102988	Os05g0118800 [Oryza sativa Japonica Group] >gi|55168347|gb|AAV44212.1| unknow protein [Oryza sativa Japonica Group] >gi|113578029|dbj|BAF16392.1| Os05g0118800 [Oryza sativa Japonica Group] >gi|215767907|dbj|BAH00136.1| unnamed protein product [Oryza sativa Japonica Group]	0	4.85131	#DIV/0!	#DIV/0!
XLOC_032990	NODE_3627005_length_16156_cov_5.169968:4939-9364	predicted protein [Populus trichocarpa] >gi|222870628|gb|EEF07759.1| predicted protein [Populus trichocarpa]	0	4.85407	#DIV/0!	#DIV/0!
XLOC_033003	NODE_3629384_length_10933_cov_7.897100:5599-5925	PREDICTED: pentatricopeptide repeat-containing protein At4g01400, mitochondrial-like [Solanum lycopersicum]	0	4.86651	#DIV/0!	#DIV/0!
XLOC_019521	NODE_2333329_length_259712_cov_16.146917:34523-35710	PREDICTED: alpha-glucosidase 2-like [Solanum lycopersicum]	0	4.87612	#DIV/0!	#DIV/0!
XLOC_052833	NODE_6015927_length_129163_cov_20.959253:44489-49352	PREDICTED: skin secretory protein xP2-like [Setaria italica]	0	4.88069	#DIV/0!	#DIV/0!
XLOC_087105	NODE_9533881_length_214897_cov_16.222134:156309-165551	Soul heme-binding family protein isoform 1 [Theobroma cacao]	0	4.88249	#DIV/0!	#DIV/0!
XLOC_004765	NODE_1245191_length_40032_cov_17.820469:8883-11984	uncharacterized protein LOC100382567 [Zea mays] >gi|223972921|gb|ACN30648.1| unknown [Zea mays]	0	4.88393	#DIV/0!	#DIV/0!
XLOC_055322	NODE_6306461_length_126465_cov_16.994877:51044-62817	hypothetical protein PRUPE_ppa009470mg [Prunus persica]	0	4.88772	#DIV/0!	#DIV/0!
XLOC_030067	NODE_3297211_length_5928_cov_8.987180:331-662	putative ATPase, V1 complex, subunit A protein [Zea mays]	0	4.88939	#DIV/0!	#DIV/0!
XLOC_088151	NODE_9602701_length_138199_cov_17.321993:139925-140702	hypothetical protein VITISV_005430 [Vitis vinifera]	0	4.89166	#DIV/0!	#DIV/0!
XLOC_043158	NODE_481570_length_67283_cov_11.590892:53338-64733	putative reverse transcriptase [Oryza sativa Japonica Group] >gi|108708869|gb|ABF96664.1| retrotransposon protein, putative, unclassified [Oryza sativa Japonica Group]	0	4.8924	#DIV/0!	#DIV/0!
XLOC_077881	NODE_8709594_length_152448_cov_18.508076:7351-8418	Octicosapeptide/Phox/Bem1p family protein, putative isoform 1 [Theobroma cacao] >gi|508781208|gb|EOY28464.1| Octicosapeptide/Phox/Bem1p family protein, putative isoform 1 [Theobroma cacao]	0	4.89468	#DIV/0!	#DIV/0!
XLOC_031922	NODE_349794_length_180858_cov_21.664145:22889-50350	calcium ion binding protein, putative [Ricinus communis] >gi|223535794|gb|EEF37456.1| calcium ion binding protein, putative [Ricinus communis]	0	4.90507	#DIV/0!	#DIV/0!
XLOC_004440	NODE_1226842_length_203755_cov_16.082172:75421-96672	hypothetical protein OsJ_18604 [Oryza sativa Japonica Group]	0	4.91279	#DIV/0!	#DIV/0!
XLOC_033141	NODE_3647032_length_17506_cov_16.854450:3255-3561	PREDICTED: proline synthase co-transcribed bacterial homolog protein [Vitis vinifera] >gi|297737470|emb|CBI26671.3| unnamed protein product [Vitis vinifera]	0	4.91527	#DIV/0!	#DIV/0!
XLOC_047363	NODE_534812_length_285014_cov_17.124075:137614-138148	conserved hypothetical protein [Ricinus communis] >gi|223535393|gb|EEF37067.1| conserved hypothetical protein [Ricinus communis]	0	4.91626	#DIV/0!	#DIV/0!
XLOC_048956	NODE_5516915_length_419592_cov_18.366737:261945-273065	cytochrome b5 [Ananas comosus]	0	4.91961	#DIV/0!	#DIV/0!
XLOC_057242	NODE_6524032_length_170256_cov_20.421448:69785-70160	predicted protein [Hordeum vulgare subsp. vulgare]	0	4.91973	#DIV/0!	#DIV/0!
XLOC_051104	NODE_5784314_length_383539_cov_16.669342:84612-153221	PREDICTED: ATP synthase subunit alpha, chloroplastic-like [Cicer arietinum]	0	4.93433	#DIV/0!	#DIV/0!
XLOC_022549	NODE_2606324_length_204817_cov_16.576202:27965-28667	predicted protein [Populus trichocarpa] >gi|222855999|gb|EEE93546.1| predicted protein [Populus trichocarpa]	0	4.93728	#DIV/0!	#DIV/0!
XLOC_068038	NODE_763070_length_1104_cov_28.011776:510-762	PREDICTED: DNA excision repair protein ERCC-8-like isoform X1 [Setaria italica]	0	4.93811	#DIV/0!	#DIV/0!
XLOC_051333	NODE_5828468_length_19794_cov_14.438517:16561-18426	unnamed protein product [Arabidopsis thaliana] >gi|50253466|gb|AAT71935.1| At5g12160 [Arabidopsis thaliana] >gi|51972096|gb|AAU15152.1| At5g12160 [Arabidopsis thaliana]	0	4.94885	#DIV/0!	#DIV/0!
XLOC_022273	NODE_257705_length_5766_cov_6.014048:1309-5424	hypothetical protein CARUB_v10009255mg [Capsella rubella]	0	4.95129	#DIV/0!	#DIV/0!
XLOC_025944	NODE_290639_length_1044_cov_60.014366:183-1106	PREDICTED: methionyl-tRNA formyltransferase-like [Brachypodium distachyon]	0	4.95228	#DIV/0!	#DIV/0!
XLOC_000486	NODE_1027308_length_268557_cov_15.007384:58842-95687	unnamed protein product [Vitis vinifera]	0	4.95258	#DIV/0!	#DIV/0!
XLOC_013737	NODE_1875768_length_227404_cov_17.748013:87588-89882	Os02g0795000 [Oryza sativa Japonica Group] >gi|47497222|dbj|BAD19267.1| putative hematopoietic-specific IL-2 deubiquitinating enzyme [Oryza sativa Japonica Group] >gi|113537912|dbj|BAF10295.1| Os02g0795000 [Oryza sativa Japonica Group]	0	4.95601	#DIV/0!	#DIV/0!
XLOC_003975	NODE_1203802_length_531979_cov_18.700201:70424-75036	Class I glutamine amidotransferase-like superfamily protein isoform 1 [Theobroma cacao]	0	4.96966	#DIV/0!	#DIV/0!
XLOC_067299	NODE_7537263_length_110487_cov_16.689728:31917-46486	hypothetical protein TRIUR3_28527 [Triticum urartu]	0	4.97566	#DIV/0!	#DIV/0!
XLOC_067912	NODE_7623557_length_33913_cov_15.180992:22463-23737	PREDICTED: peroxisome biogenesis protein 3-2-like isoform 1 [Brachypodium distachyon]	0	4.97822	#DIV/0!	#DIV/0!
XLOC_082540	NODE_9218567_length_158358_cov_8.825521:36313-37368	Telomere-associated protein RIF1, putative [Theobroma cacao]	0	4.9799	#DIV/0!	#DIV/0!
XLOC_069996	NODE_78165_length_138273_cov_17.831196:126015-139925	RecName: Full=DNA-directed RNA polymerase 2A; AltName: Full=NictaRpoT2-syl; AltName: Full=T7 bacteriophage-type single subunit RNA polymerase 2A >gi|21425675|emb|CAC95025.1| mitochondrial and plastid RNA polymerase [Nicotiana tabacum]	0	4.98346	#DIV/0!	#DIV/0!
XLOC_041469	NODE_45906_length_229619_cov_18.526999:225303-226491	RecName: Full=2-isopropylmalate synthase B; AltName: Full=Alpha-IPM synthase B; AltName: Full=Alpha-isopropylmalate synthase B >gi|2213884|gb|AAB61599.1| 2-isopropylmalate synthase [Solanum pennellii]	0	4.98876	#DIV/0!	#DIV/0!
XLOC_051783	NODE_5878681_length_102112_cov_17.828325:63916-97452	Esterase d, s-formylglutathione hydrolase [Theobroma cacao]	0	4.99209	#DIV/0!	#DIV/0!
XLOC_077968	NODE_8711370_length_339131_cov_17.717365:96865-135171	PREDICTED: putative uncharacterized hydrolase YOR131C-like [Solanum lycopersicum]	0	4.99654	#DIV/0!	#DIV/0!
XLOC_080324	NODE_8956815_length_162714_cov_16.253143:39466-163550	predicted protein [Populus trichocarpa] >gi|222840848|gb|EEE78395.1| predicted protein [Populus trichocarpa]	0	5.00001	#DIV/0!	#DIV/0!
XLOC_058944	NODE_6702647_length_45322_cov_13.251203:10928-44297	PREDICTED: centromere/kinetochore protein zw10 homolog [Fragaria vesca subsp. vesca]	0	5.00687	#DIV/0!	#DIV/0!
XLOC_069970	NODE_781379_length_69548_cov_16.829269:45773-56970	astaxanthin synthase KC28 [Adonis aestivalis var. palaestina]	0	5.00693	#DIV/0!	#DIV/0!
XLOC_018577	NODE_2237762_length_24261_cov_19.126457:153-580	PREDICTED: ferric reduction oxidase 2-like [Solanum lycopersicum]	0	5.0149	#DIV/0!	#DIV/0!
XLOC_016772	NODE_2133451_length_201172_cov_14.670153:65387-69392	hypothetical protein PRUPE_ppa009619mg [Prunus persica]	0	5.02187	#DIV/0!	#DIV/0!
XLOC_073794	NODE_8211144_length_390676_cov_16.542255:66285-149859	PREDICTED: beta-galactosidase 9-like [Cucumis sativus]	0	5.02314	#DIV/0!	#DIV/0!
XLOC_022897	NODE_2644048_length_465235_cov_20.359745:445903-446499	PREDICTED: uncharacterized protein LOC101295745 [Fragaria vesca subsp. vesca]	0	5.02346	#DIV/0!	#DIV/0!
XLOC_032634	NODE_3578493_length_511229_cov_14.832146:325667-426253	multisubunit regulator protein COP9 [Hyacinthus orientalis]	0	5.0415	#DIV/0!	#DIV/0!
XLOC_091046	NODE_9757842_length_152163_cov_17.668880:98379-103763	PREDICTED: pentatricopeptide repeat-containing protein At4g37380, chloroplastic-like [Vitis vinifera]	0	5.04797	#DIV/0!	#DIV/0!
XLOC_035884	NODE_3945292_length_42873_cov_16.097754:6741-38876	unknown [Picea sitchensis]	0	5.0502	#DIV/0!	#DIV/0!
XLOC_042135	NODE_468051_length_613581_cov_18.112839:268220-269264	PREDICTED: uncharacterized protein LOC101757138 [Setaria italica]	0	5.051	#DIV/0!	#DIV/0!
XLOC_077547	NODE_867385_length_125284_cov_14.051060:1218-1550	Cell division protein ftsH, putative isoform 1 [Theobroma cacao]	0	5.05401	#DIV/0!	#DIV/0!
XLOC_059914	NODE_680990_length_40266_cov_8.796802:208-8265	Serine/threonine-protein kinase svkA [Triticum urartu]	0	5.05451	#DIV/0!	#DIV/0!
XLOC_052037	NODE_5899823_length_142856_cov_16.122438:85548-86148	PREDICTED: phosphatidylinositol:ceramide inositolphosphotransferase [Vitis vinifera]	0	5.05745	#DIV/0!	#DIV/0!
XLOC_084059	NODE_9386462_length_564247_cov_16.820747:438861-441492	hypothetical protein VITISV_001911 [Vitis vinifera]	0	5.06078	#DIV/0!	#DIV/0!
XLOC_046790	NODE_52726_length_31014_cov_31.265429:1249-30219	PREDICTED: uncharacterized aarF domain-containing protein kinase 1-like [Vitis vinifera]	0	5.06695	#DIV/0!	#DIV/0!
XLOC_086670	NODE_9519681_length_141403_cov_17.563864:132669-143081	PREDICTED: probable trehalose-phosphate phosphatase G-like [Solanum lycopersicum]	0	5.0823	#DIV/0!	#DIV/0!
XLOC_055881	NODE_6368047_length_145558_cov_20.302181:88775-93425	PREDICTED: 65-kDa microtubule-associated protein 3-like [Solanum lycopersicum]	0	5.08239	#DIV/0!	#DIV/0!
XLOC_085552	NODE_9461120_length_186699_cov_19.370998:25276-102127	predicted protein [Populus trichocarpa] >gi|222870594|gb|EEF07725.1| predicted protein [Populus trichocarpa]	0	5.0877	#DIV/0!	#DIV/0!
XLOC_023006	NODE_2658883_length_14614_cov_15.635692:13949-14508	hypothetical protein PRUPE_ppa000040mg [Prunus persica]	0	5.08893	#DIV/0!	#DIV/0!
XLOC_079062	NODE_8836181_length_187517_cov_14.522385:71889-101866	predicted protein [Populus trichocarpa] >gi|222856557|gb|EEE94104.1| predicted protein [Populus trichocarpa]	0	5.08949	#DIV/0!	#DIV/0!
XLOC_004724	NODE_1242317_length_43767_cov_14.177485:40347-43664	Rhodanese-like domain-containing protein / PPIC-type PPIASE domain-containing protein isoform 2 [Theobroma cacao]	0	5.11541	#DIV/0!	#DIV/0!
XLOC_064331	NODE_7280373_length_223195_cov_16.819956:61791-61998	PREDICTED: uncharacterized protein LOC101254824 [Solanum lycopersicum]	0	5.12844	#DIV/0!	#DIV/0!
XLOC_081807	NODE_9124771_length_7271_cov_14.070142:6795-7153	hypothetical protein ZEAMMB73_494140 [Zea mays]	0	5.13619	#DIV/0!	#DIV/0!
XLOC_003337	NODE_1174763_length_185559_cov_14.720967:40502-52179	unknown [Hyacinthus orientalis]	0	5.15123	#DIV/0!	#DIV/0!
XLOC_032261	NODE_3521972_length_26655_cov_12.759445:8195-8750	PREDICTED: sister chromatid cohesion 1 protein 1-like [Glycine max]	0	5.1644	#DIV/0!	#DIV/0!
XLOC_000001	NODE_1000102_length_14791_cov_15.319857:1010-1455	unknown [Medicago truncatula]	0	5.17169	#DIV/0!	#DIV/0!
XLOC_051246	NODE_5816699_length_25699_cov_6.961360:6163-6846	uncharacterized protein LOC100382746 [Zea mays] >gi|223973813|gb|ACN31094.1| unknown [Zea mays]	0	5.17973	#DIV/0!	#DIV/0!
XLOC_088341	NODE_9612807_length_144750_cov_16.208954:99827-126621	unknown [Lotus japonicus]	0	5.18128	#DIV/0!	#DIV/0!
XLOC_045406	NODE_5084270_length_75262_cov_22.145784:51978-62669	PREDICTED: flavin-containing monooxygenase FMO GS-OX-like 3-like [Fragaria vesca subsp. vesca]	0	5.18413	#DIV/0!	#DIV/0!
XLOC_077583	NODE_8680522_length_225737_cov_12.991087:96522-135649	hypothetical protein M569_03731 [Genlisea aurea]	0	5.19201	#DIV/0!	#DIV/0!
XLOC_060922	NODE_6927596_length_170287_cov_17.966751:86074-86473	PREDICTED: 30S ribosomal protein S17-like isoform 1 [Cucumis sativus] >gi|449515672|ref|XP_004164872.1| PREDICTED: 30S ribosomal protein S17-like isoform 1 [Cucumis sativus]	0	5.19622	#DIV/0!	#DIV/0!
XLOC_036682	NODE_406506_length_95903_cov_19.876062:18665-21073	predicted protein [Populus trichocarpa] >gi|222844372|gb|EEE81919.1| predicted protein [Populus trichocarpa]	0	5.20099	#DIV/0!	#DIV/0!
XLOC_062833	NODE_710786_length_83623_cov_17.801477:54691-54897	lipoxygenase, partial [Cymbidium ensifolium]	0	5.21077	#DIV/0!	#DIV/0!
XLOC_086278	NODE_9503398_length_211539_cov_16.923971:184927-187699	Os03g0389400 [Oryza sativa Japonica Group] >gi|37991919|gb|AAR06365.1| putative metacaspase [Oryza sativa Japonica Group] >gi|108708555|gb|ABF96350.1| latex-abundant family protein, putative [Oryza sativa Japonica Group] >gi|113548741|dbj|BAF12184.1| Os03g0389400 [Oryza sativa Japonica Group]	0	5.21416	#DIV/0!	#DIV/0!
XLOC_006548	NODE_1379060_length_62163_cov_20.595499:1546-3974	PREDICTED: TEL2-interacting protein 1 homolog [Vitis vinifera]	0	5.22229	#DIV/0!	#DIV/0!
XLOC_025935	NODE_290452_length_5679_cov_6.745026:5243-5604	hypothetical protein OsJ_28252 [Oryza sativa Japonica Group]	0	5.22432	#DIV/0!	#DIV/0!
XLOC_011408	NODE_1732476_length_117775_cov_15.729416:2451-4891	PREDICTED: amino acid permease 2 [Vitis vinifera] >gi|297744622|emb|CBI37884.3| unnamed protein product [Vitis vinifera]	0	5.23021	#DIV/0!	#DIV/0!
XLOC_093014	NODE_9857363_length_200384_cov_15.207591:89594-94233	unknown [Picea sitchensis]	0	5.23205	#DIV/0!	#DIV/0!
XLOC_085401	NODE_9443258_length_275573_cov_16.972504:195995-197571	alr/erv, putative [Ricinus communis] >gi|223533135|gb|EEF34893.1| alr/erv, putative [Ricinus communis]	0	5.2526	#DIV/0!	#DIV/0!
XLOC_074195	NODE_8252182_length_107535_cov_12.244869:4740-22919	unnamed protein product [Vitis vinifera]	0	5.25337	#DIV/0!	#DIV/0!
XLOC_062142	NODE_70498_length_231518_cov_17.160618:211562-229567	hypothetical protein CARUB_v10008771mg [Capsella rubella]	0	5.26728	#DIV/0!	#DIV/0!
XLOC_061353	NODE_6958611_length_230390_cov_19.297318:40576-62331	PREDICTED: LRR repeats and ubiquitin-like domain-containing protein At2g30105 [Vitis vinifera] >gi|297745853|emb|CBI15909.3| unnamed protein product [Vitis vinifera]	0	5.27021	#DIV/0!	#DIV/0!
XLOC_003186	NODE_1166906_length_1110_cov_87.398201:1-434	conserved hypothetical protein [Ricinus communis] >gi|223551359|gb|EEF52845.1| conserved hypothetical protein [Ricinus communis]	0	5.27111	#DIV/0!	#DIV/0!
XLOC_010792	NODE_1682381_length_323363_cov_16.858568:165094-202199	K(+)/H(+) antiporter 13 [Aegilops tauschii]	0	5.27198	#DIV/0!	#DIV/0!
XLOC_083507	NODE_9355615_length_172933_cov_19.204409:62097-115259	PREDICTED: zinc finger CCCH domain-containing protein ZFN-like isoform 2 [Vitis vinifera]	0	5.29631	#DIV/0!	#DIV/0!
XLOC_070546	NODE_7856730_length_512772_cov_19.255135:407740-409636	PREDICTED: uncharacterized protein LOC100827827, partial [Brachypodium distachyon]	0	5.29694	#DIV/0!	#DIV/0!
XLOC_090303	NODE_9707696_length_257697_cov_17.366873:42725-43301	unnamed protein product [Vitis vinifera]	0	5.33268	#DIV/0!	#DIV/0!
XLOC_004121	NODE_1209686_length_76989_cov_15.908922:67842-68178	PREDICTED: uncharacterized protein LOC101760483 [Setaria italica]	0	5.33569	#DIV/0!	#DIV/0!
XLOC_019537	NODE_2333329_length_259712_cov_16.146917:90232-104135	Fatty acid/sphingolipid desaturase [Theobroma cacao]	0	5.33569	#DIV/0!	#DIV/0!
XLOC_038918	NODE_430035_length_138408_cov_15.729286:0-20241	quinone oxidoreductase, putative [Ricinus communis] >gi|223539326|gb|EEF40917.1| quinone oxidoreductase, putative [Ricinus communis]	0	5.3453	#DIV/0!	#DIV/0!
XLOC_042492	NODE_4713515_length_62554_cov_15.528535:11850-46260	hypothetical protein OsI_35718 [Oryza sativa Indica Group]	0	5.3527	#DIV/0!	#DIV/0!
XLOC_093091	NODE_9859813_length_284211_cov_16.182724:127992-130325	PREDICTED: shikimate kinase 2, chloroplastic-like isoform X4 [Setaria italica]	0	5.36948	#DIV/0!	#DIV/0!
XLOC_093542	NODE_9881170_length_307726_cov_14.848222:145857-257002	PREDICTED: serine/threonine-protein kinase CTR1-like [Glycine max]	0	5.37636	#DIV/0!	#DIV/0!
XLOC_037679	NODE_4151568_length_118306_cov_18.653830:10785-37012	PREDICTED: uncharacterized protein LOC101256951 [Solanum lycopersicum]	0	5.37862	#DIV/0!	#DIV/0!
XLOC_069272	NODE_7737290_length_281042_cov_17.606365:208305-247513	PREDICTED: transcription factor TCP13-like [Glycine max]	0	5.38326	#DIV/0!	#DIV/0!
XLOC_018094	NODE_221158_length_157096_cov_13.897133:30043-69867	Os12g0271600 [Oryza sativa Japonica Group] >gi|77554602|gb|ABA97398.1| myosin heavy chain, putative, expressed [Oryza sativa Japonica Group] >gi|113649058|dbj|BAF29570.1| Os12g0271600 [Oryza sativa Japonica Group] >gi|215687361|dbj|BAG91926.1| unnamed protein product [Oryza sativa Japonica Group]	0	5.38905	#DIV/0!	#DIV/0!
XLOC_082125	NODE_9181352_length_37146_cov_14.396086:1379-1669	hypothetical protein PRUPE_ppa020774mg [Prunus persica]	0	5.40515	#DIV/0!	#DIV/0!
XLOC_087347	NODE_955950_length_1293_cov_33.057232:1-836	predicted protein [Populus trichocarpa] >gi|222861303|gb|EEE98845.1| predicted protein [Populus trichocarpa]	0	5.41117	#DIV/0!	#DIV/0!
XLOC_081130	NODE_9050826_length_132016_cov_19.264158:130738-131217	predicted protein [Populus trichocarpa] >gi|222858123|gb|EEE95670.1| predicted protein [Populus trichocarpa]	0	5.42268	#DIV/0!	#DIV/0!
XLOC_021293	NODE_2491879_length_320465_cov_19.881023:132160-133059	hypothetical protein PRUPE_ppa001360mg [Prunus persica]	0	5.43784	#DIV/0!	#DIV/0!
XLOC_071354	NODE_7942632_length_157848_cov_14.356318:63441-75916	PREDICTED: putative septum site-determining protein minD homolog, chloroplastic [Vitis vinifera]	0	5.43999	#DIV/0!	#DIV/0!
XLOC_051205	NODE_580483_length_10370_cov_9.101446:2456-10742	conserved hypothetical protein [Ricinus communis] >gi|223546627|gb|EEF48125.1| conserved hypothetical protein [Ricinus communis]	0	5.44118	#DIV/0!	#DIV/0!
XLOC_013993	NODE_1891236_length_188705_cov_17.163042:38309-38627	RNA polymerase beta subunit (chloroplast) [Phalaenopsis equestris] >gi|329668864|gb|AEB96311.1| RNA polymerase beta subunit (chloroplast) [Phalaenopsis equestris]	0	5.44956	#DIV/0!	#DIV/0!
XLOC_027454	NODE_303817_length_59032_cov_18.632996:7804-57773	nudix hydrolase 24 [Zea mays]	0	5.45915	#DIV/0!	#DIV/0!
XLOC_040730	NODE_45183_length_1366_cov_56.273060:572-1367	hypothetical protein OsI_17833 [Oryza sativa Indica Group]	0	5.47099	#DIV/0!	#DIV/0!
XLOC_019530	NODE_2333329_length_259712_cov_16.146917:71933-75519	unnamed protein product [Vitis vinifera]	0	5.50192	#DIV/0!	#DIV/0!
XLOC_070936	NODE_7900658_length_338747_cov_18.306917:149341-157943	PREDICTED: 5-formyltetrahydrofolate cyclo-ligase-like [Fragaria vesca subsp. vesca]	0	5.55259	#DIV/0!	#DIV/0!
XLOC_072295	NODE_8042943_length_102717_cov_12.253716:11547-25669	PREDICTED: uncharacterized protein LOC101298524 [Fragaria vesca subsp. vesca]	0	5.55846	#DIV/0!	#DIV/0!
XLOC_092378	NODE_9821685_length_545488_cov_17.214788:19987-20189	PREDICTED: uncharacterized protein LOC101248128 [Solanum lycopersicum]	0	5.56057	#DIV/0!	#DIV/0!
XLOC_003638	NODE_1190322_length_111322_cov_16.435268:52725-53359	hypothetical protein OsI_05628 [Oryza sativa Indica Group]	0	5.57839	#DIV/0!	#DIV/0!
XLOC_094028	NODE_993509_length_224227_cov_16.346243:63471-73389	PREDICTED: uncharacterized protein LOC100260370 [Vitis vinifera] >gi|147771502|emb|CAN66995.1| hypothetical protein VITISV_019167 [Vitis vinifera]	0	5.58478	#DIV/0!	#DIV/0!
XLOC_031839	NODE_348917_length_1699_cov_57.503239:1313-1758	PREDICTED: uncharacterized protein LOC100845421 [Brachypodium distachyon]	0	5.58791	#DIV/0!	#DIV/0!
XLOC_010732	NODE_167853_length_3900_cov_41.076153:115-1596	PREDICTED: microsomal glutathione S-transferase 3-like [Setaria italica]	0	5.59301	#DIV/0!	#DIV/0!
XLOC_008413	NODE_1496214_length_23103_cov_7.755227:36-7914	unknown [Zea mays] >gi|414585426|tpg|DAA35997.1| TPA: UDP-arabinose 4-epimerase 2 [Zea mays]	0	5.5945	#DIV/0!	#DIV/0!
XLOC_069351	NODE_7742580_length_265572_cov_14.747074:260017-261244	Beta-galactosidase [Medicago truncatula] >gi|355523409|gb|AET03863.1| Beta-galactosidase [Medicago truncatula]	0	5.60895	#DIV/0!	#DIV/0!
XLOC_065326	NODE_735376_length_1718_cov_51.352154:7-1427	hypothetical protein OsJ_32380 [Oryza sativa Japonica Group]	0	5.61899	#DIV/0!	#DIV/0!
XLOC_042799	NODE_4763856_length_74288_cov_17.330053:0-75214	PREDICTED: dynamin-related protein 3A-like [Solanum lycopersicum]	0	5.61956	#DIV/0!	#DIV/0!
XLOC_066499	NODE_7480030_length_312404_cov_14.961332:104598-134128	hypothetical protein SORBIDRAFT_09g030890 [Sorghum bicolor] >gi|241946931|gb|EES20076.1| hypothetical protein SORBIDRAFT_09g030890 [Sorghum bicolor]	0	5.61988	#DIV/0!	#DIV/0!
XLOC_079560	NODE_8876231_length_207452_cov_14.329117:12927-56295	hypothetical protein OsJ_23754 [Oryza sativa Japonica Group]	0	5.62469	#DIV/0!	#DIV/0!
XLOC_091598	NODE_978250_length_115325_cov_16.318569:5082-34254	PREDICTED: uncharacterized protein LOC100831527 [Brachypodium distachyon]	0	5.62758	#DIV/0!	#DIV/0!
XLOC_022682	NODE_262519_length_11764_cov_56.358551:235-663	carotenoid cleavage dioxygenase [Oncidium hybrid cultivar]	0	5.62862	#DIV/0!	#DIV/0!
XLOC_030355	NODE_3340798_length_446550_cov_18.120317:192742-212539	3-phosphoinositide-dependent protein kinase-1, putative [Ricinus communis] >gi|223526096|gb|EEF28448.1| 3-phosphoinositide-dependent protein kinase-1, putative [Ricinus communis]	0	5.63564	#DIV/0!	#DIV/0!
XLOC_030668	NODE_3374915_length_357121_cov_17.471264:99339-141786	hypothetical protein SORBIDRAFT_04g004380 [Sorghum bicolor] >gi|241933184|gb|EES06329.1| hypothetical protein SORBIDRAFT_04g004380 [Sorghum bicolor]	0	5.63627	#DIV/0!	#DIV/0!
XLOC_070300	NODE_7846454_length_125856_cov_16.705433:45928-70889	unnamed protein product [Vitis vinifera]	0	5.63768	#DIV/0!	#DIV/0!
XLOC_081739	NODE_911754_length_86332_cov_13.932980:46992-62154	hypothetical protein [Oncidium pardothyrsus] >gi|224982729|gb|ACN74112.1| hypothetical protein [Oncidium cf. abruptum Whitten 2331] >gi|224982799|gb|ACN74147.1| hypothetical protein [Oncidium sp. Whitten 2507]	0	5.64698	#DIV/0!	#DIV/0!
XLOC_040211	NODE_446233_length_196267_cov_16.409121:135644-135845	photosystem II D2 protein [Leymus chinensis]	0	5.65349	#DIV/0!	#DIV/0!
XLOC_039569	NODE_4359914_length_5262_cov_1.467693:5030-5294	uncharacterized protein LOC100383228 [Zea mays] >gi|224028917|gb|ACN33534.1| unknown [Zea mays]	0	5.6543	#DIV/0!	#DIV/0!
XLOC_017596	NODE_2184470_length_1305_cov_79.434486:210-631	hypothetical protein PRUPE_ppa000789mg [Prunus persica]	0	5.65479	#DIV/0!	#DIV/0!
XLOC_052767	NODE_6012455_length_10912_cov_5.314791:934-9926	hypothetical protein OsI_05282 [Oryza sativa Indica Group]	0	5.66014	#DIV/0!	#DIV/0!
XLOC_054997	NODE_628225_length_2059_cov_30.972803:1616-2113	PREDICTED: probable methyltransferase PMT11-like [Setaria italica]	0	5.66854	#DIV/0!	#DIV/0!
XLOC_079907	NODE_89107_length_1189_cov_69.692177:41-1034	hypothetical protein [Zea mays]	0	5.67816	#DIV/0!	#DIV/0!
XLOC_051861	NODE_5882092_length_185886_cov_15.150522:90636-94297	NAC domain protein, IPR003441 [Theobroma cacao]	0	5.67846	#DIV/0!	#DIV/0!
XLOC_076379	NODE_851590_length_1090076_cov_16.595531:734184-749133	PREDICTED: MATE efflux family protein 1-like [Setaria italica]	0	5.68002	#DIV/0!	#DIV/0!
XLOC_005468	NODE_1290793_length_300085_cov_17.829044:61526-61886	ATP synthase F0 subunit 9 (mitochondrion) [Malus domestica] >gi|401661920|emb|CBX33375.1| atp9 (mitochondrion) [Malus domestica]	0	5.68399	#DIV/0!	#DIV/0!
XLOC_053428	NODE_6096161_length_5938_cov_7.532671:0-1249	hypothetical protein ZEAMMB73_303571, partial [Zea mays]	0	5.69288	#DIV/0!	#DIV/0!
XLOC_080596	NODE_897268_length_6246_cov_5.794749:884-1279	PREDICTED: probable serine/threonine-protein kinase At1g54610-like [Brachypodium distachyon]	0	5.72164	#DIV/0!	#DIV/0!
XLOC_022621	NODE_2617691_length_5315_cov_3.393227:0-433	serine-threonine protein kinase, plant-type, putative [Ricinus communis] >gi|223533788|gb|EEF35520.1| serine-threonine protein kinase, plant-type, putative [Ricinus communis]	0	5.72357	#DIV/0!	#DIV/0!
XLOC_042393	NODE_4704325_length_54065_cov_12.630094:9848-26529	PREDICTED: tRNA (cytosine(38)-C(5))-methyltransferase-like [Cucumis sativus] >gi|449514978|ref|XP_004164528.1| PREDICTED: tRNA (cytosine(38)-C(5))-methyltransferase-like [Cucumis sativus]	0	5.73093	#DIV/0!	#DIV/0!
XLOC_061211	NODE_6949348_length_165382_cov_16.696503:136849-164547	unknown [Zea mays] >gi|413922264|gb|AFW62196.1| propionyl-CoA carboxylase beta chain [Zea mays]	0	5.73238	#DIV/0!	#DIV/0!
XLOC_028069	NODE_3116651_length_5090_cov_2.851670:8-284	hypothetical protein ZEAMMB73_460490 [Zea mays]	0	5.74022	#DIV/0!	#DIV/0!
XLOC_034407	NODE_3796366_length_73894_cov_17.089397:22887-23232	hypothetical protein VITISV_025691 [Vitis vinifera]	0	5.74178	#DIV/0!	#DIV/0!
XLOC_073986	NODE_8229104_length_51391_cov_14.296959:27587-49614	NAD-dependent deacetylase sirtuin-6 [Triticum urartu]	0	5.75477	#DIV/0!	#DIV/0!
XLOC_012777	NODE_1819575_length_264449_cov_16.219301:57047-87070	Pinus taeda anonymous locus 0_15354_01 genomic sequence >gi|383150269|gb|AFG57107.1| Pinus taeda anonymous locus 0_15354_01 genomic sequence >gi|383150270|gb|AFG57108.1| Pinus taeda anonymous locus 0_15354_01 genomic sequence >gi|383150271|gb|AFG57109.1| Pinus taeda anonymous locus 0_15354_01 genomi...	0	5.78273	#DIV/0!	#DIV/0!
XLOC_078961	NODE_882077_length_4252_cov_31.610302:557-2516	PREDICTED: uncharacterized protein LOC100244117 [Vitis vinifera]	0	5.78726	#DIV/0!	#DIV/0!
XLOC_077323	NODE_86352_length_1881_cov_73.870811:541-1228	PREDICTED: uncharacterized protein sll0005-like [Glycine max]	0	5.79573	#DIV/0!	#DIV/0!
XLOC_083455	NODE_9348262_length_795696_cov_16.787596:355305-368565	hypothetical protein OsI_09991 [Oryza sativa Indica Group]	0	5.801	#DIV/0!	#DIV/0!
XLOC_020404	NODE_2416636_length_5514_cov_3.762786:4990-5573	PREDICTED: ADP-ribosylation factor 1-like isoform 2 [Fragaria vesca subsp. vesca]	0	5.81363	#DIV/0!	#DIV/0!
XLOC_020108	NODE_2388704_length_220065_cov_17.718710:196824-200115	hypothetical protein OsI_08382 [Oryza sativa Indica Group]	0	5.8159	#DIV/0!	#DIV/0!
XLOC_030329	NODE_33319_length_68952_cov_19.307474:58055-58526	unknown [Zea mays]	0	5.8212	#DIV/0!	#DIV/0!
XLOC_045569	NODE_5097119_length_65936_cov_10.555175:23607-40521	aquaporin sip2.1, putative [Ricinus communis] >gi|223537079|gb|EEF38714.1| aquaporin sip2.1, putative [Ricinus communis]	0	5.84266	#DIV/0!	#DIV/0!
XLOC_064464	NODE_7290108_length_116888_cov_15.428855:46648-46847	unnamed protein product [Vitis vinifera]	0	5.84646	#DIV/0!	#DIV/0!
XLOC_015396	NODE_2017536_length_21869_cov_4.106224:15500-15843	putative heme oxygenase 1 [Momordica charantia]	0	5.87838	#DIV/0!	#DIV/0!
XLOC_000365	NODE_1021659_length_3886_cov_50.237778:29-1246	predicted protein [Physcomitrella patens subsp. patens] >gi|162668955|gb|EDQ55552.1| predicted protein [Physcomitrella patens subsp. patens]	0	5.88106	#DIV/0!	#DIV/0!
XLOC_001113	NODE_1060776_length_12712_cov_10.193282:2039-2781	predicted protein [Populus trichocarpa] >gi|222873716|gb|EEF10847.1| predicted protein [Populus trichocarpa]	0	5.8886	#DIV/0!	#DIV/0!
XLOC_079624	NODE_8877953_length_133180_cov_16.261353:25317-25560	bifunctional sn-glycerol-3-phosphate 2-O-acyltransferase/phosphatase [Arabidopsis thaliana] >gi|71159388|sp|O80437.1|GPAT6_ARATH RecName: Full=Glycerol-3-phosphate 2-O-acyltransferase 6; Short=AtGPAT6; AltName: Full=Glycerol-3-phosphate acyltransferase 6 >gi|3335359|gb|AAC27160.1| unknown protein [A...	0	5.89	#DIV/0!	#DIV/0!
XLOC_082378	NODE_9211462_length_243555_cov_15.606664:132968-142213	unknown [Picea sitchensis] >gi|116793659|gb|ABK26831.1| unknown [Picea sitchensis] >gi|148907696|gb|ABR16976.1| unknown [Picea sitchensis] >gi|224285240|gb|ACN40346.1| unknown [Picea sitchensis]	0	5.91008	#DIV/0!	#DIV/0!
XLOC_039219	NODE_4333306_length_5552_cov_5.180476:4352-4656	hypothetical protein 0_10167_01, partial [Pinus mugo]	0	5.92422	#DIV/0!	#DIV/0!
XLOC_018869	NODE_227172_length_99949_cov_18.515373:54579-55773	hypothetical protein OsJ_03706 [Oryza sativa Japonica Group]	0	5.9246	#DIV/0!	#DIV/0!
XLOC_018887	NODE_227305_length_150122_cov_15.874002:138778-148655	folylpolyglutamate synthase, putative [Ricinus communis] >gi|223536513|gb|EEF38160.1| folylpolyglutamate synthase, putative [Ricinus communis]	0	5.94268	#DIV/0!	#DIV/0!
XLOC_033990	NODE_3731368_length_11135_cov_7.398743:1758-2392	hypothetical protein PRUPE_ppa017684mg [Prunus persica]	0	5.94416	#DIV/0!	#DIV/0!
XLOC_057660	NODE_6564835_length_10640_cov_4.730169:1693-1891	PREDICTED: LOW QUALITY PROTEIN: probable serine/threonine-protein kinase Cx32, chloroplastic-like [Cucumis sativus]	0	5.94665	#DIV/0!	#DIV/0!
XLOC_072612	NODE_8060305_length_320589_cov_19.154875:19958-42493	putative acyl-CoA binding protein [Arabidopsis thaliana]	0	5.94912	#DIV/0!	#DIV/0!
XLOC_041819	NODE_4642196_length_22900_cov_14.564672:1442-2076	MLO-like protein 8 [Triticum urartu]	0	5.95978	#DIV/0!	#DIV/0!
XLOC_060342	NODE_6842885_length_179209_cov_15.502860:155149-156695	hypothetical protein PRUPE_ppa002816mg [Prunus persica]	0	5.97162	#DIV/0!	#DIV/0!
XLOC_051514	NODE_5854679_length_91456_cov_21.178457:17709-91298	hypothetical protein ZEAMMB73_558691, partial [Zea mays]	0	5.97828	#DIV/0!	#DIV/0!
XLOC_028570	NODE_315726_length_15189_cov_7.081638:6432-8661	Endonuclease III, putative [Ricinus communis] >gi|223550571|gb|EEF52058.1| Endonuclease III, putative [Ricinus communis]	0	5.98437	#DIV/0!	#DIV/0!
XLOC_061605	NODE_6971653_length_29660_cov_8.064801:1306-1739	60S ribosomal protein L27C [Hevea brasiliensis]	0	5.98716	#DIV/0!	#DIV/0!
XLOC_010613	NODE_1673131_length_54753_cov_16.905138:2255-2592	hypothetical protein OsJ_34061 [Oryza sativa Japonica Group]	0	5.99919	#DIV/0!	#DIV/0!
XLOC_017116	NODE_215535_length_1626_cov_45.196186:535-1297	MAPepsilon protein kinase, partial [Medicago truncatula] >gi|355508283|gb|AES89425.1| MAPepsilon protein kinase, partial [Medicago truncatula]	0	6.00943	#DIV/0!	#DIV/0!
XLOC_065735	NODE_7408283_length_455051_cov_19.864643:413005-438032	uncharacterized protein LOC100194030 [Zea mays] >gi|194694744|gb|ACF81456.1| unknown [Zea mays]	0	6.01165	#DIV/0!	#DIV/0!
XLOC_073062	NODE_8121288_length_135398_cov_15.583553:93597-96032	PREDICTED: probable inositol transporter 2-like isoform 2 [Glycine max]	0	6.01325	#DIV/0!	#DIV/0!
XLOC_013109	NODE_1840028_length_84031_cov_18.937298:38832-85903	Putative E3 ubiquitin-protein ligase ARI8 [Aegilops tauschii]	0	6.01345	#DIV/0!	#DIV/0!
XLOC_025939	NODE_290573_length_1261_cov_70.851707:51-473	hypothetical protein OsI_26591 [Oryza sativa Indica Group]	0	6.01501	#DIV/0!	#DIV/0!
XLOC_082067	NODE_9159516_length_238590_cov_18.186462:9280-30229	hypothetical protein SORBIDRAFT_10g028760 [Sorghum bicolor] >gi|241917169|gb|EER90313.1| hypothetical protein SORBIDRAFT_10g028760 [Sorghum bicolor]	0	6.02588	#DIV/0!	#DIV/0!
XLOC_017858	NODE_2202226_length_128604_cov_14.933035:58177-58471	hypothetical protein OsJ_12927 [Oryza sativa Japonica Group]	0	6.02779	#DIV/0!	#DIV/0!
XLOC_092988	NODE_9855818_length_308128_cov_17.671818:226162-226594	predicted protein [Populus trichocarpa] >gi|222855333|gb|EEE92880.1| predicted protein [Populus trichocarpa]	0	6.05826	#DIV/0!	#DIV/0!
XLOC_080053	NODE_8934378_length_452993_cov_15.538724:266186-360295	putative serine/threonine kinase [Arabidopsis thaliana] >gi|26450791|dbj|BAC42504.1| unknown protein [Arabidopsis thaliana] >gi|224589491|gb|ACN59279.1| leucine-rich repeat receptor-like protein kinase [Arabidopsis thaliana] >gi|332198152|gb|AEE36273.1| putative serine/threonine kinase [Arabidopsis ...	0	6.05851	#DIV/0!	#DIV/0!
XLOC_004575	NODE_123285_length_2344_cov_61.013226:1719-2384	TPA: putative RWD domain protein kinase [Zea mays]	0	6.06829	#DIV/0!	#DIV/0!
XLOC_008046	NODE_1474477_length_5416_cov_2.951625:63-547	PREDICTED: uncharacterized protein LOC101774281 [Setaria italica]	0	6.0727	#DIV/0!	#DIV/0!
XLOC_002764	NODE_1147803_length_301572_cov_14.847725:31463-136595	PREDICTED: uncharacterized protein LOC101770335 isoform X4 [Setaria italica]	0	6.07465	#DIV/0!	#DIV/0!
XLOC_063803	NODE_720956_length_95738_cov_16.638033:94314-94618	DNA binding protein, putative [Ricinus communis] >gi|223531373|gb|EEF33209.1| DNA binding protein, putative [Ricinus communis]	0	6.08216	#DIV/0!	#DIV/0!
XLOC_057559	NODE_655722_length_445534_cov_17.826374:44195-125110	Poly(A) binding protein 8 [Theobroma cacao]	0	6.08539	#DIV/0!	#DIV/0!
XLOC_066602	NODE_7485223_length_47840_cov_19.021467:33416-33808	predicted protein [Populus trichocarpa] >gi|222842657|gb|EEE80204.1| predicted protein [Populus trichocarpa]	0	6.09126	#DIV/0!	#DIV/0!
XLOC_087180	NODE_9545489_length_569649_cov_17.836151:480326-484486	mitochondrial galactono-1,4-lactone dehydrogenase [Oncidium hybrid cultivar]	0	6.14997	#DIV/0!	#DIV/0!
XLOC_006189	NODE_135161_length_79499_cov_10.967685:10442-10638	PREDICTED: 4-coumarate--CoA ligase-like 7-like [Cucumis sativus] >gi|449528351|ref|XP_004171168.1| PREDICTED: 4-coumarate--CoA ligase-like 7-like [Cucumis sativus]	0	6.15503	#DIV/0!	#DIV/0!
XLOC_005255	NODE_1272472_length_308803_cov_17.102848:130409-130605	PREDICTED: uncharacterized protein LOC100824075 [Brachypodium distachyon]	0	6.15503	#DIV/0!	#DIV/0!
XLOC_066430	NODE_746569_length_6005_cov_12.641132:26-869	hypothetical protein VITISV_011556 [Vitis vinifera]	0	6.16916	#DIV/0!	#DIV/0!
XLOC_043392	NODE_4848200_length_557475_cov_17.842121:4054-8639	unknown [Zea mays]	0	6.18106	#DIV/0!	#DIV/0!
XLOC_005329	NODE_1277368_length_172770_cov_12.186028:153664-165243	PREDICTED: ribosomal RNA large subunit methyltransferase N-like [Brachypodium distachyon]	0	6.18872	#DIV/0!	#DIV/0!
XLOC_008370	NODE_1494_length_19222_cov_43.370876:0-14610	ABC-transporter [Cucumis melo subsp. melo]	0	6.21176	#DIV/0!	#DIV/0!
XLOC_017515	NODE_2180554_length_82119_cov_16.200148:22374-65937	PREDICTED: hydroxyethylthiazole kinase-like [Cucumis sativus]	0	6.22351	#DIV/0!	#DIV/0!
XLOC_077065	NODE_8614557_length_264227_cov_15.207352:138932-155115	hypothetical protein VITISV_026249 [Vitis vinifera]	0	6.23179	#DIV/0!	#DIV/0!
XLOC_056762	NODE_644829_length_13214_cov_12.534357:1856-5590	unnamed protein product [Vitis vinifera]	0	6.23627	#DIV/0!	#DIV/0!
XLOC_088966	NODE_9649249_length_711066_cov_15.312005:705981-706463	phytoene synthase [Oncidium hybrid cultivar] >gi|227343606|gb|ACP27623.1| phytoene synthase [Oncidium hybrid cultivar]	0	6.23893	#DIV/0!	#DIV/0!
XLOC_085729	NODE_9475705_length_496257_cov_15.760630:162916-172062	DNA-binding bromodomain-containing protein, putative [Theobroma cacao]	0	6.24707	#DIV/0!	#DIV/0!
XLOC_001613	NODE_108657_length_2064_cov_49.868217:1079-1834	hypothetical protein M569_13918, partial [Genlisea aurea]	0	6.26382	#DIV/0!	#DIV/0!
XLOC_050706	NODE_5720817_length_11298_cov_3.682422:6627-7338	PREDICTED: long chain acyl-CoA synthetase 4 [Vitis vinifera] >gi|297742330|emb|CBI34479.3| unnamed protein product [Vitis vinifera]	0	6.27842	#DIV/0!	#DIV/0!
XLOC_053057	NODE_6026337_length_5778_cov_2.632399:111-842	PREDICTED: uncharacterized protein LOC101513176 [Cicer arietinum]	0	6.29711	#DIV/0!	#DIV/0!
XLOC_091548	NODE_9780132_length_744002_cov_18.376074:190847-191474	Arabinogalactan protein 20 [Theobroma cacao]	0	6.30539	#DIV/0!	#DIV/0!
XLOC_007662	NODE_1448779_length_75981_cov_15.184678:3312-21782	PREDICTED: uncharacterized LOC101208715 [Cucumis sativus]	0	6.31059	#DIV/0!	#DIV/0!
XLOC_049680	NODE_557495_length_1187_cov_66.299072:564-803	unknown [Zea mays] >gi|414883646|tpg|DAA59660.1| TPA: hypothetical protein ZEAMMB73_630714 [Zea mays]	0	6.31064	#DIV/0!	#DIV/0!
XLOC_032729	NODE_358585_length_1328_cov_46.170181:754-1390	unnamed protein product [Vitis vinifera]	0	6.31739	#DIV/0!	#DIV/0!
XLOC_049606	NODE_5571158_length_63151_cov_16.018574:997-7108	beta-carotene hydroxylase [Crocus sativus]	0	6.31917	#DIV/0!	#DIV/0!
XLOC_023101	NODE_2666261_length_10855_cov_7.341225:6408-9990	DNA-dependent ATPase A-like protein [Oryza sativa Japonica Group]	0	6.32357	#DIV/0!	#DIV/0!
XLOC_084833	NODE_9418684_length_669616_cov_17.848381:286801-290023	predicted protein [Populus trichocarpa] >gi|222849862|gb|EEE87409.1| predicted protein [Populus trichocarpa]	0	6.33329	#DIV/0!	#DIV/0!
XLOC_080525	NODE_8969316_length_130534_cov_14.036718:40400-121086	unknown [Zea mays]	0	6.34071	#DIV/0!	#DIV/0!
XLOC_076206	NODE_8494774_length_360501_cov_18.799753:185458-185766	TPA: hypothetical protein ZEAMMB73_724144 [Zea mays]	0	6.34716	#DIV/0!	#DIV/0!
XLOC_027996	NODE_310952_length_2818_cov_44.429028:2523-2879	GDSL-motif lipase/hydrolase-like protein [Arabidopsis thaliana]	0	6.34979	#DIV/0!	#DIV/0!
XLOC_027808	NODE_3090052_length_178840_cov_15.489919:164840-166603	starch branching enzyme 3 [Oryza sativa Japonica Group] >gi|262286600|gb|ACY41384.1| starch branching enzyme 3 [Oryza sativa Indica Group] >gi|262286602|gb|ACY41385.1| starch branching enzyme 3 [Oryza sativa Japonica Group] >gi|262286604|gb|ACY41386.1| starch branching enzyme 3 [Oryza sativa Japonic...	0	6.35979	#DIV/0!	#DIV/0!
XLOC_081272	NODE_9055483_length_359421_cov_17.395460:69580-69871	Uncharacterized protein TCM_042130 [Theobroma cacao]	0	6.3666	#DIV/0!	#DIV/0!
XLOC_039370	NODE_4347677_length_55744_cov_13.620354:55025-55219	PREDICTED: probable receptor-like protein kinase At5g47070 [Vitis vinifera] >gi|297734656|emb|CBI16707.3| unnamed protein product [Vitis vinifera]	0	6.37461	#DIV/0!	#DIV/0!
XLOC_088682	NODE_9633859_length_501642_cov_18.574131:362160-366219	PREDICTED: probable S-acyltransferase At5g05070-like [Vitis vinifera]	0	6.38733	#DIV/0!	#DIV/0!
XLOC_022992	NODE_2657091_length_10721_cov_7.351367:26-10840	CBL-interacting serine/threonine-protein kinase, putative [Ricinus communis] >gi|223536296|gb|EEF37948.1| CBL-interacting serine/threonine-protein kinase, putative [Ricinus communis]	0	6.40113	#DIV/0!	#DIV/0!
XLOC_006922	NODE_1405127_length_1423_cov_35.439213:821-1197	hypothetical protein TRIUR3_31846 [Triticum urartu]	0	6.40617	#DIV/0!	#DIV/0!
XLOC_033223	NODE_3656893_length_5813_cov_2.950456:5179-5494	hypothetical protein VITISV_007120 [Vitis vinifera]	0	6.40931	#DIV/0!	#DIV/0!
XLOC_034848	NODE_384765_length_158975_cov_15.309640:105794-106234	unnamed protein product [Vitis vinifera]	0	6.4108	#DIV/0!	#DIV/0!
XLOC_044157	NODE_4910943_length_5324_cov_1.148385:226-464	PREDICTED: photosystem I P700 chlorophyll a apoprotein A1-like [Cucumis sativus]	0	6.4155	#DIV/0!	#DIV/0!
XLOC_009446	NODE_156706_length_108024_cov_13.363188:23263-23501	chlorophyll-A binding protein P5 [Tetracera asiatica]	0	6.4155	#DIV/0!	#DIV/0!
XLOC_017246	NODE_21619_length_10915_cov_8.334677:4437-5074	unnamed protein product [Vitis vinifera]	0	6.43007	#DIV/0!	#DIV/0!
XLOC_090860	NODE_9749452_length_321073_cov_15.517209:211140-218845	PREDICTED: 4,5-DOPA dioxygenase extradiol-like protein-like [Solanum lycopersicum]	0	6.43847	#DIV/0!	#DIV/0!
XLOC_005485	NODE_1291686_length_4538_cov_19.681137:1110-4600	Os05g0110800 [Oryza sativa Japonica Group] >gi|52353637|gb|AAU44203.1| unknown protein [Oryza sativa Japonica Group] >gi|215695385|dbj|BAG90576.1| unnamed protein product [Oryza sativa Japonica Group] >gi|255675951|dbj|BAF16357.2| Os05g0110800 [Oryza sativa Japonica Group]	0	6.4524	#DIV/0!	#DIV/0!
XLOC_067045	NODE_7522775_length_106639_cov_20.844992:95076-97318	PREDICTED: uncharacterized protein LOC100259487 [Vitis vinifera]	0	6.47348	#DIV/0!	#DIV/0!
XLOC_067262	NODE_7535818_length_30748_cov_7.093339:30525-30718	ORF170 [Phalaenopsis aphrodite subsp. formosana] >gi|58802851|gb|AAW82571.1| ORF170 [Phalaenopsis aphrodite subsp. formosana]	0	6.48889	#DIV/0!	#DIV/0!
XLOC_036573	NODE_4047992_length_11043_cov_16.321199:3988-4246	hypothetical protein PRUPE_ppa003088mg [Prunus persica]	0	6.49167	#DIV/0!	#DIV/0!
XLOC_085972	NODE_9487822_length_397730_cov_18.062546:184490-192758	hypothetical protein SORBIDRAFT_06g002240 [Sorghum bicolor] >gi|241937322|gb|EES10467.1| hypothetical protein SORBIDRAFT_06g002240 [Sorghum bicolor]	0	6.49345	#DIV/0!	#DIV/0!
XLOC_033460	NODE_3677985_length_124421_cov_17.907146:35924-36658	hypothetical protein VITISV_020389 [Vitis vinifera]	0	6.50421	#DIV/0!	#DIV/0!
XLOC_085091	NODE_9425947_length_174640_cov_15.862174:16975-148057	Ocs element-binding factor, putative [Ricinus communis] >gi|223551136|gb|EEF52622.1| Ocs element-binding factor, putative [Ricinus communis]	0	6.51329	#DIV/0!	#DIV/0!
XLOC_022821	NODE_26396_length_216544_cov_16.148052:127999-197051	hypothetical protein PRUPE_ppa013224mg [Prunus persica]	0	6.52296	#DIV/0!	#DIV/0!
XLOC_034807	NODE_384279_length_1095_cov_58.867580:609-1126	Os07g0229800 [Oryza sativa Japonica Group] >gi|34395370|dbj|BAC84439.1| putative glycerol-3-phosphate dehydrogenase [Oryza sativa Japonica Group] >gi|113610764|dbj|BAF21142.1| Os07g0229800 [Oryza sativa Japonica Group] >gi|215686726|dbj|BAG89576.1| unnamed protein product [Oryza sativa Japonica Grou...	0	6.53546	#DIV/0!	#DIV/0!
XLOC_014166	NODE_1901516_length_61084_cov_15.826174:13295-23494	beta-galactosidase [Sandersonia aurantiaca]	0	6.53655	#DIV/0!	#DIV/0!
XLOC_037824	NODE_4163972_length_2742_cov_17.746901:616-1117	nodulin MtN21 family protein [Arabidopsis lyrata subsp. lyrata] >gi|297321377|gb|EFH51798.1| nodulin MtN21 family protein [Arabidopsis lyrata subsp. lyrata]	0	6.55575	#DIV/0!	#DIV/0!
XLOC_093193	NODE_9865726_length_11210_cov_3.375557:0-2440	hypothetical protein OsJ_36746 [Oryza sativa Japonica Group]	0	6.56075	#DIV/0!	#DIV/0!
XLOC_003363	NODE_1176747_length_111233_cov_12.899562:58112-58471	PREDICTED: short-chain type dehydrogenase/reductase-like [Cicer arietinum]	0	6.56331	#DIV/0!	#DIV/0!
XLOC_093823	NODE_9888019_length_363590_cov_16.860825:242328-255671	PREDICTED: condensin complex subunit 2-like [Setaria italica]	0	6.56396	#DIV/0!	#DIV/0!
XLOC_066965	NODE_7514088_length_158063_cov_14.377406:114707-115485	hypothetical protein PRUPE_ppa006302mg [Prunus persica] >gi|462419541|gb|EMJ23804.1| hypothetical protein PRUPE_ppa006302mg [Prunus persica]	0	6.58088	#DIV/0!	#DIV/0!
XLOC_071199	NODE_793230_length_86635_cov_14.327616:67696-69144	PREDICTED: P24 oleosin isoform A-like [Cicer arietinum]	0	6.5896	#DIV/0!	#DIV/0!
XLOC_087068	NODE_95291_length_187131_cov_14.821061:96566-98512	fiber protein Fb11 [Solanum tuberosum]	0	6.61087	#DIV/0!	#DIV/0!
XLOC_086044	NODE_9492938_length_397675_cov_15.234641:332593-400933	PREDICTED: U3 small nucleolar RNA-interacting protein 2-like [Setaria italica]	0	6.63298	#DIV/0!	#DIV/0!
XLOC_039652	NODE_438293_length_6975_cov_51.156128:103-507	PREDICTED: mitochondrial substrate carrier family protein W [Vitis vinifera] >gi|302143540|emb|CBI22101.3| unnamed protein product [Vitis vinifera]	0	6.63913	#DIV/0!	#DIV/0!
XLOC_070114	NODE_783067_length_1697_cov_56.612846:424-830	unknown [Glycine max]	0	6.64113	#DIV/0!	#DIV/0!
XLOC_034356	NODE_3794626_length_84975_cov_16.024937:7327-67283	PREDICTED: nardilysin-like [Setaria italica]	0	6.66629	#DIV/0!	#DIV/0!
XLOC_051507	NODE_5854351_length_21996_cov_18.664165:1085-7492	Nephrocystin-3 [Aegilops tauschii]	0	6.66693	#DIV/0!	#DIV/0!
XLOC_027859	NODE_3096290_length_23350_cov_10.086210:10579-12016	Os03g0426800 [Oryza sativa Japonica Group] >gi|75137427|sp|Q75GT2.1|MUB1_ORYSJ RecName: Full=Membrane-anchored ubiquitin-fold protein 1; Short=Membrane-anchored ub-fold protein 1; AltName: Full=OsMUB1; Flags: Precursor >gi|41469372|gb|AAS07214.1| expressed protein [Oryza sativa Japonica Group] >gi|1...	0	6.68453	#DIV/0!	#DIV/0!
XLOC_071102	NODE_7919037_length_33726_cov_15.984730:17699-25197	hypothetical protein SORBIDRAFT_06g004040 [Sorghum bicolor] >gi|241937389|gb|EES10534.1| hypothetical protein SORBIDRAFT_06g004040 [Sorghum bicolor]	0	6.68808	#DIV/0!	#DIV/0!
XLOC_076867	NODE_859256_length_8288_cov_21.195826:5755-6225	Os10g0410700 [Oryza sativa Japonica Group] >gi|78708616|gb|ABB47591.1| SET domain protein 123, putative, expressed [Oryza sativa Japonica Group] >gi|113639188|dbj|BAF26493.1| Os10g0410700 [Oryza sativa Japonica Group] >gi|215767244|dbj|BAG99472.1| unnamed protein product [Oryza sativa Japonica Group...	0	6.69569	#DIV/0!	#DIV/0!
XLOC_064297	NODE_7275577_length_53988_cov_7.264540:9755-10074	Os01g0869500 [Oryza sativa Japonica Group] >gi|56784211|dbj|BAD81706.1| putative nuclear matrix protein 1 [Oryza sativa Japonica Group] >gi|56784790|dbj|BAD82011.1| putative nuclear matrix protein 1 [Oryza sativa Japonica Group] >gi|113534458|dbj|BAF06841.1| Os01g0869500 [Oryza sativa Japonica Group...	0	6.71345	#DIV/0!	#DIV/0!
XLOC_047675	NODE_5378819_length_247312_cov_17.082476:199666-199935	PREDICTED: uncharacterized protein LOC100244375 [Vitis vinifera]	0	6.71587	#DIV/0!	#DIV/0!
XLOC_076694	NODE_8557586_length_212036_cov_17.376860:15577-39114	P4H isoform 1 [Theobroma cacao]	0	6.7215	#DIV/0!	#DIV/0!
XLOC_085565	NODE_946160_length_692274_cov_19.166790:137947-145832	Non-imprinted in Prader-Willi/Angelman syndrome region protein, putative [Ricinus communis] >gi|223531545|gb|EEF33375.1| Non-imprinted in Prader-Willi/Angelman syndrome region protein, putative [Ricinus communis]	0	6.73087	#DIV/0!	#DIV/0!
XLOC_005790	NODE_1323857_length_51557_cov_15.188122:28915-37530	PREDICTED: 37 kDa inner envelope membrane protein, chloroplastic-like [Fragaria vesca subsp. vesca]	0	6.75643	#DIV/0!	#DIV/0!
XLOC_094077	NODE_99384_length_365464_cov_16.648510:354110-365361	unnamed protein product [Vitis vinifera]	0	6.76985	#DIV/0!	#DIV/0!
XLOC_084399	NODE_9401834_length_115391_cov_12.200657:2360-29611	cellulose synthase, putative [Ricinus communis] >gi|223546498|gb|EEF47997.1| cellulose synthase, putative [Ricinus communis]	0	6.79052	#DIV/0!	#DIV/0!
XLOC_034647	NODE_3827116_length_377831_cov_15.876455:138876-259235	PREDICTED: vacuolar protein sorting-associated protein 8 homolog [Vitis vinifera]	0	6.8021	#DIV/0!	#DIV/0!
XLOC_047112	NODE_5326098_length_155736_cov_16.700634:93222-100940	PREDICTED: cytosolic purine 5'-nucleotidase-like [Fragaria vesca subsp. vesca]	0	6.81557	#DIV/0!	#DIV/0!
XLOC_054116	NODE_6166926_length_10049_cov_13.542044:5505-7975	brain protein 44 [Zea mays] >gi|194704632|gb|ACF86400.1| unknown [Zea mays] >gi|195618440|gb|ACG31050.1| brain protein 44 [Zea mays] >gi|413921043|gb|AFW60975.1| brain protein 44 [Zea mays]	0	6.82387	#DIV/0!	#DIV/0!
XLOC_032007	NODE_3506120_length_20985_cov_10.375888:6433-21263	cytochrome b5 [Ananas comosus]	0	6.83419	#DIV/0!	#DIV/0!
XLOC_088109	NODE_9601642_length_981745_cov_17.489519:741835-752818	ribosomal protein S2 (chloroplast) [Phalaenopsis equestris] >gi|329668876|gb|AEB96323.1| ribosomal protein S2 (chloroplast) [Phalaenopsis equestris]	0	6.83586	#DIV/0!	#DIV/0!
XLOC_071153	NODE_7927176_length_205245_cov_20.895891:70581-72065	hypothetical protein PRUPE_ppa000016mg [Prunus persica]	0	6.85032	#DIV/0!	#DIV/0!
XLOC_086597	NODE_9515341_length_171693_cov_16.616222:60087-60277	PREDICTED: disease resistance protein RPM1-like [Setaria italica]	0	6.85122	#DIV/0!	#DIV/0!
XLOC_055278	NODE_6303532_length_574976_cov_17.850029:271497-294620	PREDICTED: uncharacterized protein LOC100261047 [Vitis vinifera]	0	6.85509	#DIV/0!	#DIV/0!
XLOC_021684	NODE_251366_length_275626_cov_14.893076:172065-198667	Os03g0167400 [Oryza sativa Japonica Group] >gi|113547552|dbj|BAF10995.1| Os03g0167400 [Oryza sativa Japonica Group] >gi|218192159|gb|EEC74586.1| hypothetical protein OsI_10166 [Oryza sativa Indica Group]	0	6.87093	#DIV/0!	#DIV/0!
XLOC_032958	NODE_3622124_length_134866_cov_17.578463:43975-45091	Os02g0631700 [Oryza sativa Japonica Group] >gi|49389191|dbj|BAD26481.1| putative response regulator [Oryza sativa Japonica Group] >gi|87116382|dbj|BAE79350.1| typeA response regulator 11 [Oryza sativa Japonica Group] >gi|113537032|dbj|BAF09415.1| Os02g0631700 [Oryza sativa Japonica Group] >gi|118790...	0	6.87473	#DIV/0!	#DIV/0!
XLOC_033291	NODE_366068_length_88741_cov_15.433227:54760-58136	PREDICTED: INO80 complex subunit C-like [Setaria italica]	0	6.90515	#DIV/0!	#DIV/0!
XLOC_022530	NODE_2605975_length_279003_cov_16.709717:156838-168330	predicted protein [Populus trichocarpa] >gi|222852551|gb|EEE90098.1| predicted protein [Populus trichocarpa]	0	6.93108	#DIV/0!	#DIV/0!
XLOC_001894	NODE_1099774_length_6710_cov_12.523249:54-387	cytochrome P450 CYP90B14v1 [Zea mays] >gi|414865683|tpg|DAA44240.1| TPA: putative cytochrome P450 superfamily protein [Zea mays]	0	6.93344	#DIV/0!	#DIV/0!
XLOC_012447	NODE_1794697_length_1066_cov_59.397747:282-839	hypothetical protein SORBIDRAFT_09g016230 [Sorghum bicolor] >gi|241946196|gb|EES19341.1| hypothetical protein SORBIDRAFT_09g016230 [Sorghum bicolor]	0	6.9542	#DIV/0!	#DIV/0!
XLOC_002934	NODE_1155242_length_478731_cov_17.322153:78890-79079	hypothetical protein M569_00251, partial [Genlisea aurea]	0	6.97888	#DIV/0!	#DIV/0!
XLOC_013046	NODE_183686_length_287516_cov_19.884703:74905-81342	PREDICTED: HMG-Y-related protein A-like [Cicer arietinum]	0	7.00734	#DIV/0!	#DIV/0!
XLOC_016779	NODE_2133451_length_201172_cov_14.670153:141722-142038	hypothetical protein OsI_04151 [Oryza sativa Indica Group]	0	7.0159	#DIV/0!	#DIV/0!
XLOC_051710	NODE_5875177_length_57213_cov_13.946708:41182-41590	hypothetical protein PRUPE_ppa006697mg [Prunus persica]	0	7.03368	#DIV/0!	#DIV/0!
XLOC_091917	NODE_9793347_length_5718_cov_2.064883:5286-5712	PREDICTED: uncharacterized protein LOC101262196 [Solanum lycopersicum]	0	7.03935	#DIV/0!	#DIV/0!
XLOC_066276	NODE_745126_length_222859_cov_16.711575:11810-26972	unnamed protein product [Vitis vinifera]	0	7.05841	#DIV/0!	#DIV/0!
XLOC_007792	NODE_1455446_length_161664_cov_19.065420:71843-120321	PREDICTED: uncharacterized protein LOC101308114 [Fragaria vesca subsp. vesca]	0	7.06437	#DIV/0!	#DIV/0!
XLOC_003118	NODE_1163424_length_1290_cov_60.537983:431-1334	unknown [Glycine max]	0	7.08875	#DIV/0!	#DIV/0!
XLOC_020474	NODE_2421840_length_352173_cov_15.325255:44422-44985	membrane protein [Oryza brachyantha]	0	7.09005	#DIV/0!	#DIV/0!
XLOC_007483	NODE_1436840_length_8118_cov_19.990391:77-913	hypothetical protein ZEAMMB73_936886 [Zea mays]	0	7.09604	#DIV/0!	#DIV/0!
XLOC_014877	NODE_1964456_length_42007_cov_14.948771:33667-34295	predicted protein [Hordeum vulgare subsp. vulgare]	0	7.10423	#DIV/0!	#DIV/0!
XLOC_054419	NODE_6190300_length_747319_cov_14.284209:643663-643851	Root hair specific 8 [Theobroma cacao]	0	7.11022	#DIV/0!	#DIV/0!
XLOC_000487	NODE_1027308_length_268557_cov_15.007384:142501-143827	PREDICTED: uncharacterized protein LOC100789333 [Glycine max]	0	7.11364	#DIV/0!	#DIV/0!
XLOC_052910	NODE_6020227_length_35107_cov_13.134048:29231-29723	Os12g0562400 [Oryza sativa Japonica Group] >gi|113649535|dbj|BAF30047.1| Os12g0562400 [Oryza sativa Japonica Group]	0	7.15667	#DIV/0!	#DIV/0!
XLOC_054471	NODE_620228_length_13171_cov_12.815504:8255-13211	PREDICTED: DNA excision repair protein ERCC-8-like [Fragaria vesca subsp. vesca]	0	7.17136	#DIV/0!	#DIV/0!
XLOC_091687	NODE_9786138_length_479646_cov_17.176554:202221-313009	H0105C05.7 [Oryza sativa Indica Group] >gi|125549863|gb|EAY95685.1| hypothetical protein OsI_17549 [Oryza sativa Indica Group]	0	7.17527	#DIV/0!	#DIV/0!
XLOC_086538	NODE_9511003_length_152060_cov_17.452841:31504-139500	Os07g0598500 [Oryza sativa Japonica Group] >gi|34393591|dbj|BAC83218.1| putative DNA-binding protein [Oryza sativa Japonica Group] >gi|113611719|dbj|BAF22097.1| Os07g0598500 [Oryza sativa Japonica Group] >gi|215706491|dbj|BAG93347.1| unnamed protein product [Oryza sativa Japonica Group]	0	7.18961	#DIV/0!	#DIV/0!
XLOC_012765	NODE_1819114_length_3319_cov_20.311239:2704-3060	B0414F07.2 [Oryza sativa Indica Group]	0	7.19643	#DIV/0!	#DIV/0!
XLOC_004208	NODE_1214078_length_442456_cov_14.614890:9200-9466	Serine/threonine-protein kinase PBS1, putative [Ricinus communis] >gi|223528994|gb|EEF30985.1| Serine/threonine-protein kinase PBS1, putative [Ricinus communis]	0	7.19728	#DIV/0!	#DIV/0!
XLOC_006511	NODE_1377213_length_274048_cov_15.160224:162083-163347	PREDICTED: asparaginyl-tRNA synthetase, cytoplasmic 1-like [Vitis vinifera]	0	7.20114	#DIV/0!	#DIV/0!
XLOC_079104	NODE_8840372_length_194254_cov_17.360100:167642-168188	PREDICTED: uncharacterized protein LOC100255874 [Vitis vinifera]	0	7.21574	#DIV/0!	#DIV/0!
XLOC_045053	NODE_5043214_length_227082_cov_14.680397:172501-225355	PREDICTED: uncharacterized protein LOC100844828, partial [Brachypodium distachyon]	0	7.22699	#DIV/0!	#DIV/0!
XLOC_036067	NODE_39576_length_1069367_cov_17.475876:917287-918555	hypothetical protein OsJ_00302 [Oryza sativa Japonica Group]	0	7.22825	#DIV/0!	#DIV/0!
XLOC_005936	NODE_1333523_length_50205_cov_12.149427:37760-38121	Os01g0941800 [Oryza sativa Japonica Group] >gi|18844963|dbj|BAB85431.1| purple acid phosphatase-like [Oryza sativa Japonica Group] >gi|113534892|dbj|BAF07275.1| Os01g0941800 [Oryza sativa Japonica Group] >gi|125529062|gb|EAY77176.1| hypothetical protein OsI_05146 [Oryza sativa Indica Group] >gi|1255...	0	7.23368	#DIV/0!	#DIV/0!
XLOC_010390	NODE_165647_length_7357_cov_55.320919:1797-2752	PREDICTED: 6,7-dimethyl-8-ribityllumazine synthase, chloroplastic-like [Fragaria vesca subsp. vesca]	0	7.25676	#DIV/0!	#DIV/0!
XLOC_077603	NODE_8684622_length_62121_cov_19.041998:30630-30996	Sphingosine kinase 1 [Triticum urartu]	0	7.26466	#DIV/0!	#DIV/0!
XLOC_034963	NODE_3859366_length_631519_cov_17.131823:412258-497780	prenyl-dependent CAAX protease, putative [Ricinus communis] >gi|223542918|gb|EEF44454.1| prenyl-dependent CAAX protease, putative [Ricinus communis]	0	7.27917	#DIV/0!	#DIV/0!
XLOC_063243	NODE_7174758_length_217796_cov_19.749908:192161-192453	predicted protein [Populus trichocarpa] >gi|222847811|gb|EEE85358.1| predicted protein [Populus trichocarpa]	0	7.29217	#DIV/0!	#DIV/0!
XLOC_016176	NODE_2092644_length_54305_cov_14.782414:6467-6742	PREDICTED: NAD(P)H-quinone oxidoreductase chain 4, chloroplastic-like [Cicer arietinum]	0	7.3341	#DIV/0!	#DIV/0!
XLOC_005161	NODE_1266267_length_146809_cov_17.174097:127810-130473	hypothetical protein VITISV_008668 [Vitis vinifera]	0	7.36461	#DIV/0!	#DIV/0!
XLOC_003263	NODE_1169733_length_1038_cov_27.841040:4-471	predicted protein [Populus trichocarpa] >gi|222854863|gb|EEE92410.1| predicted protein [Populus trichocarpa]	0	7.3859	#DIV/0!	#DIV/0!
XLOC_057881	NODE_6580596_length_106860_cov_10.688518:12437-74693	PREDICTED: histidine triad nucleotide-binding protein 3-like [Solanum lycopersicum]	0	7.39001	#DIV/0!	#DIV/0!
XLOC_056507	NODE_6434432_length_122896_cov_13.279399:63458-63741	Universal stress protein [Medicago truncatula] >gi|355480590|gb|AES61793.1| Universal stress protein [Medicago truncatula] >gi|388501996|gb|AFK39064.1| unknown [Medicago truncatula]	0	7.43225	#DIV/0!	#DIV/0!
XLOC_025583	NODE_287909_length_696347_cov_16.833376:170880-200823	PREDICTED: uncharacterized protein LOC101204931 [Cucumis sativus] >gi|449483653|ref|XP_004156650.1| PREDICTED: uncharacterized protein LOC101224842 [Cucumis sativus]	0	7.43808	#DIV/0!	#DIV/0!
XLOC_071702	NODE_79594_length_5266_cov_4.064375:206-699	Separin [Triticum urartu]	0	7.4481	#DIV/0!	#DIV/0!
XLOC_051199	NODE_5802927_length_17200_cov_8.315290:17567-18247	Auxin-induced protein 5NG4 [Aegilops tauschii]	0	7.44814	#DIV/0!	#DIV/0!
XLOC_043949	NODE_4894196_length_162638_cov_17.005613:82174-112870	Pleiotropic drug resistance protein 2 [Triticum urartu]	0	7.47759	#DIV/0!	#DIV/0!
XLOC_076025	NODE_84798_length_157633_cov_18.378759:23358-26521	Os08g0455800 [Oryza sativa Japonica Group] >gi|42409139|dbj|BAD10407.1| unknown protein [Oryza sativa Japonica Group] >gi|113623932|dbj|BAF23877.1| Os08g0455800 [Oryza sativa Japonica Group] >gi|125561770|gb|EAZ07218.1| hypothetical protein OsI_29463 [Oryza sativa Indica Group] >gi|125603639|gb|EAZ4...	0	7.47996	#DIV/0!	#DIV/0!
XLOC_079625	NODE_8877953_length_133180_cov_16.261353:43755-43983	predicted protein [Arabidopsis lyrata subsp. lyrata] >gi|297309138|gb|EFH39563.1| predicted protein [Arabidopsis lyrata subsp. lyrata]	0	7.48101	#DIV/0!	#DIV/0!
XLOC_067503	NODE_7544163_length_171342_cov_16.165773:28466-28740	PREDICTED: uncharacterized protein LOC101784732 [Setaria italica]	0	7.49791	#DIV/0!	#DIV/0!
XLOC_073984	NODE_8229104_length_51391_cov_14.296959:1205-13040	hypothetical protein OsJ_00609 [Oryza sativa Japonica Group]	0	7.51584	#DIV/0!	#DIV/0!
XLOC_031998	NODE_3505648_length_1016_cov_14.944881:296-560	PREDICTED: nucleolar GTP-binding protein 2-like [Solanum lycopersicum]	0	7.53907	#DIV/0!	#DIV/0!
XLOC_075276	NODE_838739_length_11743_cov_14.360129:1103-3594	Nicotinate phosphoribosyltransferase 2 isoform 2 [Theobroma cacao]	0	7.54146	#DIV/0!	#DIV/0!
XLOC_082567	NODE_922161_length_1482_cov_66.234146:353-1511	Minichromosome maintenance (MCM2/3/5) family protein isoform 7 [Theobroma cacao]	0	7.54876	#DIV/0!	#DIV/0!
XLOC_059829	NODE_680115_length_3587_cov_53.633400:1189-2701	PREDICTED: uncharacterized protein LOC101257359 [Solanum lycopersicum]	0	7.5492	#DIV/0!	#DIV/0!
XLOC_023128	NODE_2668250_length_6224_cov_10.394602:4879-5762	PREDICTED: succinate-semialdehyde dehydrogenase (acetylating)-like [Cucumis sativus]	0	7.55295	#DIV/0!	#DIV/0!
XLOC_080652	NODE_8992966_length_174709_cov_16.835011:14441-57947	Os07g0299600 [Oryza sativa Japonica Group] >gi|34394297|dbj|BAC84779.1| hypothetical protein [Oryza sativa Japonica Group] >gi|125558028|gb|EAZ03564.1| hypothetical protein OsI_25700 [Oryza sativa Indica Group] >gi|255677683|dbj|BAH93878.1| Os07g0299600 [Oryza sativa Japonica Group]	0	7.55858	#DIV/0!	#DIV/0!
XLOC_008172	NODE_1485280_length_2014_cov_34.574478:224-542	PREDICTED: LOW QUALITY PROTEIN: integrator complex subunit 9 homolog [Brachypodium distachyon]	0	7.56022	#DIV/0!	#DIV/0!
XLOC_023191	NODE_2671116_length_130906_cov_14.865033:22958-24085	hypothetical protein F775_06181 [Aegilops tauschii]	0	7.56114	#DIV/0!	#DIV/0!
XLOC_060549	NODE_686963_length_375430_cov_17.276491:151382-174847	PREDICTED: autophagy-related protein 14-like [Setaria italica]	0	7.5906	#DIV/0!	#DIV/0!
XLOC_032788	NODE_359594_length_79545_cov_17.386448:11574-11801	ribosomal protein S4 (chloroplast) [Phalaenopsis equestris] >gi|329668878|gb|AEB96325.1| ribosomal protein S4 (chloroplast) [Phalaenopsis equestris]	0	7.59194	#DIV/0!	#DIV/0!
XLOC_037167	NODE_410557_length_309509_cov_15.643975:243393-244923	hypothetical protein OsI_22316 [Oryza sativa Indica Group]	0	7.59432	#DIV/0!	#DIV/0!
XLOC_077416	NODE_8649657_length_224158_cov_15.510350:147524-173058	Putative flavanone 3-hydroxylase [Oryza sativa Japonica Group]	0	7.60034	#DIV/0!	#DIV/0!
XLOC_046565	NODE_5243758_length_21692_cov_9.229531:16368-17963	helicase FANCM-like protein [Arabidopsis thaliana] >gi|332193686|gb|AEE31807.1| helicase FANCM-like protein [Arabidopsis thaliana]	0	7.61171	#DIV/0!	#DIV/0!
XLOC_046802	NODE_5279968_length_111783_cov_18.347933:94706-95003	unknown [Zea mays] >gi|414584918|tpg|DAA35489.1| TPA: putative transport protein particle component [Zea mays]	0	7.6215	#DIV/0!	#DIV/0!
XLOC_022531	NODE_2605975_length_279003_cov_16.709717:180095-180706	predicted protein [Populus trichocarpa] >gi|222836496|gb|EEE74903.1| predicted protein [Populus trichocarpa]	0	7.62724	#DIV/0!	#DIV/0!
XLOC_009323	NODE_1557402_length_157490_cov_17.156811:108204-110761	MYB4 [Salvia miltiorrhiza]	0	7.63952	#DIV/0!	#DIV/0!
XLOC_041538	NODE_460756_length_1581_cov_42.988613:4-1509	PREDICTED: uncharacterized protein LOC100253777 [Vitis vinifera] >gi|297743993|emb|CBI36963.3| unnamed protein product [Vitis vinifera]	0	7.64782	#DIV/0!	#DIV/0!
XLOC_044096	NODE_4906652_length_25691_cov_15.080807:7265-25497	hypothetical protein PRUPE_ppa005422mg [Prunus persica]	0	7.65238	#DIV/0!	#DIV/0!
XLOC_053308	NODE_6079498_length_359754_cov_16.638325:1788-3196	OTU domain-containing protein 6B, putative [Ricinus communis] >gi|223533728|gb|EEF35462.1| OTU domain-containing protein 6B, putative [Ricinus communis]	0	7.66583	#DIV/0!	#DIV/0!
XLOC_080133	NODE_8942248_length_594211_cov_17.638870:208377-208687	PREDICTED: DNA polymerase epsilon subunit 2-like [Brachypodium distachyon]	0	7.68791	#DIV/0!	#DIV/0!
XLOC_007641	NODE_144663_length_1826_cov_48.010406:0-662	PREDICTED: ethylene receptor 2-like isoform X1 [Setaria italica] >gi|514720197|ref|XP_004954424.1| PREDICTED: ethylene receptor 2-like isoform X2 [Setaria italica] >gi|514720201|ref|XP_004954425.1| PREDICTED: ethylene receptor 2-like isoform X3 [Setaria italica] >gi|514720205|ref|XP_004954426.1| PRE...	0	7.69389	#DIV/0!	#DIV/0!
XLOC_055812	NODE_6357022_length_147384_cov_13.609910:44476-48288	hypothetical protein POPTRDRAFT_572862 [Populus trichocarpa] >gi|222861850|gb|EEE99392.1| hypothetical protein POPTRDRAFT_572862 [Populus trichocarpa]	0	7.70172	#DIV/0!	#DIV/0!
XLOC_087532	NODE_9573350_length_459157_cov_16.930304:186238-194138	Uncharacterized protein isoform 2 [Theobroma cacao]	0	7.70572	#DIV/0!	#DIV/0!
XLOC_024644	NODE_2786581_length_1312_cov_15.843750:658-1026	PREDICTED: pathogenesis-related homeodomain protein-like [Cucumis sativus]	0	7.71639	#DIV/0!	#DIV/0!
XLOC_006643	NODE_1387609_length_7306_cov_14.752122:5605-5878	PREDICTED: uncharacterized protein LOC101252078 [Solanum lycopersicum]	0	7.72783	#DIV/0!	#DIV/0!
XLOC_041932	NODE_465668_length_12950_cov_18.567181:3360-11663	TPA: hypothetical protein ZEAMMB73_624885 [Zea mays]	0	7.78641	#DIV/0!	#DIV/0!
XLOC_081040	NODE_904102_length_1458_cov_14.082991:205-1247	PREDICTED: endoplasmic reticulum metallopeptidase 1-like [Fragaria vesca subsp. vesca]	0	7.78708	#DIV/0!	#DIV/0!
XLOC_002409	NODE_1131562_length_1359_cov_45.833702:735-1393	Phosphate transporter traffic facilitator1 isoform 2 [Theobroma cacao]	0	7.80449	#DIV/0!	#DIV/0!
XLOC_062964	NODE_7146301_length_177239_cov_17.969894:17428-17653	ribosomal protein S3 [Oncidium sphacelatum]	0	7.81788	#DIV/0!	#DIV/0!
XLOC_038702	NODE_42765_length_10552_cov_51.195980:8982-10061	unknown [Lotus japonicus]	0	7.82888	#DIV/0!	#DIV/0!
XLOC_056950	NODE_6482485_length_422954_cov_16.485041:39025-62580	putative monosaccharide transporter [Vitis vinifera]	0	7.8329	#DIV/0!	#DIV/0!
XLOC_026249	NODE_2930333_length_1122_cov_34.770947:859-1131	hypothetical protein OsJ_23581 [Oryza sativa Japonica Group]	0	7.84095	#DIV/0!	#DIV/0!
XLOC_075573	NODE_8417696_length_338004_cov_17.645460:321007-321498	SKP1-like protein [Medicago truncatula] >gi|355502399|gb|AES83602.1| SKP1-like protein [Medicago truncatula]	0	7.87297	#DIV/0!	#DIV/0!
XLOC_068335	NODE_7644890_length_521629_cov_17.443962:38825-55633	PREDICTED: uncharacterized protein LOC100806791 [Glycine max]	0	7.87341	#DIV/0!	#DIV/0!
XLOC_001023	NODE_1056367_length_10978_cov_9.718346:742-1802	Myosin heavy chain, striated muscle, putative [Ricinus communis] >gi|223551213|gb|EEF52699.1| Myosin heavy chain, striated muscle, putative [Ricinus communis]	0	7.88743	#DIV/0!	#DIV/0!
XLOC_056448	NODE_6432782_length_16562_cov_5.645333:2250-12703	PREDICTED: protein furry homolog-like, partial [Cucumis sativus]	0	7.89615	#DIV/0!	#DIV/0!
XLOC_064603	NODE_7298842_length_68462_cov_20.245947:25295-26202	hypothetical protein MTR_5g079680 [Medicago truncatula] >gi|355517724|gb|AES99347.1| hypothetical protein MTR_5g079680 [Medicago truncatula]	0	7.91295	#DIV/0!	#DIV/0!
XLOC_053853	NODE_6147933_length_187281_cov_12.939423:152262-188810	hypothetical protein POPTRDRAFT_832445 [Populus trichocarpa] >gi|222853813|gb|EEE91360.1| hypothetical protein POPTRDRAFT_832445 [Populus trichocarpa]	0	7.91356	#DIV/0!	#DIV/0!
XLOC_050449	NODE_5702306_length_128839_cov_14.987737:21118-21614	predicted protein [Populus trichocarpa] >gi|118482296|gb|ABK93075.1| unknown [Populus trichocarpa] >gi|222858381|gb|EEE95928.1| predicted protein [Populus trichocarpa]	0	7.91967	#DIV/0!	#DIV/0!
XLOC_036080	NODE_39576_length_1069367_cov_17.475876:188077-188301	NADH dehydrogenase subunit K [Acorus calamus] >gi|161622314|ref|YP_001586186.1| NADH dehydrogenase subunit K [Acorus americanus] >gi|218527878|sp|A9LYA5.1|NDHK_ACOAM RecName: Full=NAD(P)H-quinone oxidoreductase subunit K, chloroplastic; AltName: Full=NAD(P)H dehydrogenase subunit K; AltName: Full=NA...	0	7.93316	#DIV/0!	#DIV/0!
XLOC_008280	NODE_1491574_length_143143_cov_14.300092:124657-125181	LOC100037813 precursor [Zea mays] >gi|125719332|gb|ABN54444.1| putative serine type endopeptidase inhibitor [Zea mays] >gi|414876804|tpg|DAA53935.1| TPA: putative serine type endopeptidase inhibitor [Zea mays]	0	7.93524	#DIV/0!	#DIV/0!
XLOC_055314	NODE_6306371_length_113071_cov_19.929655:71211-71962	RNA recognition motif (RRM)-containing protein-like protein [Medicago truncatula] >gi|355514662|gb|AES96285.1| RNA recognition motif (RRM)-containing protein-like protein [Medicago truncatula]	0	7.94152	#DIV/0!	#DIV/0!
XLOC_033773	NODE_371031_length_11766_cov_9.152048:4570-6021	PREDICTED: nucleolar protein 10-like [Solanum lycopersicum]	0	7.95202	#DIV/0!	#DIV/0!
XLOC_020755	NODE_244726_length_1646_cov_56.574726:702-1032	PREDICTED: phospholipase D delta-like isoform 2 [Brachypodium distachyon]	0	7.95701	#DIV/0!	#DIV/0!
XLOC_059544	NODE_6769936_length_7085_cov_13.549189:2182-4321	PREDICTED: monothiol glutaredoxin-S15, mitochondrial isoform 1 [Vitis vinifera] >gi|297743395|emb|CBI36262.3| unnamed protein product [Vitis vinifera]	0	7.97694	#DIV/0!	#DIV/0!
XLOC_048167	NODE_5426570_length_56301_cov_16.464378:16043-17542	predicted protein [Physcomitrella patens subsp. patens] >gi|162682282|gb|EDQ68701.1| predicted protein [Physcomitrella patens subsp. patens]	0	7.98009	#DIV/0!	#DIV/0!
XLOC_063392	NODE_7188417_length_21183_cov_20.110796:21115-21297	predicted protein [Populus trichocarpa] >gi|222870511|gb|EEF07642.1| predicted protein [Populus trichocarpa]	0	7.98622	#DIV/0!	#DIV/0!
XLOC_003063	NODE_116092_length_1712_cov_63.413551:305-487	phospholipase C [Oryza sativa]	0	7.98622	#DIV/0!	#DIV/0!
XLOC_079177	NODE_8851013_length_56228_cov_10.808014:3819-15611	histone mRNA exonuclease 1 [Zea mays]	0	7.9904	#DIV/0!	#DIV/0!
XLOC_059182	NODE_6714619_length_66830_cov_17.278633:28665-30775	hypothetical protein PRUPE_ppa002868mg [Prunus persica]	0	7.998	#DIV/0!	#DIV/0!
XLOC_043784	NODE_488317_length_183320_cov_17.961067:154087-174494	Disulfide isomerase-like protein [Theobroma cacao]	0	7.99942	#DIV/0!	#DIV/0!
XLOC_006020	NODE_1339448_length_579250_cov_17.115458:468957-489008	PREDICTED: myb family transcription factor APL-like isoform X1 [Cicer arietinum] >gi|502079876|ref|XP_004486395.1| PREDICTED: myb family transcription factor APL-like isoform X2 [Cicer arietinum]	0	8.01418	#DIV/0!	#DIV/0!
XLOC_020297	NODE_240690_length_10441_cov_57.617661:8774-9161	PREDICTED: phospholipid-transporting ATPase 3-like [Fragaria vesca subsp. vesca]	0	8.03751	#DIV/0!	#DIV/0!
XLOC_062104	NODE_704284_length_1310_cov_59.558777:23-461	PREDICTED: G-type lectin S-receptor-like serine/threonine-protein kinase At5g24080-like [Fragaria vesca subsp. vesca]	0	8.05027	#DIV/0!	#DIV/0!
XLOC_066284	NODE_745126_length_222859_cov_16.711575:174930-211857	predicted protein [Populus trichocarpa] >gi|222868182|gb|EEF05313.1| predicted protein [Populus trichocarpa]	0	8.05751	#DIV/0!	#DIV/0!
XLOC_092459	NODE_9825796_length_470684_cov_15.868668:432072-436776	PREDICTED: uncharacterized protein LOC100244357 [Vitis vinifera] >gi|296089782|emb|CBI39601.3| unnamed protein product [Vitis vinifera]	0	8.11376	#DIV/0!	#DIV/0!
XLOC_059176	NODE_6714361_length_49157_cov_18.991333:34438-47654	PREDICTED: uncharacterized protein LOC100806376 [Glycine max]	0	8.12517	#DIV/0!	#DIV/0!
XLOC_034988	NODE_386266_length_7222_cov_10.755054:199-1614	annexin [Nelumbo nucifera]	0	8.14174	#DIV/0!	#DIV/0!
XLOC_033507	NODE_3682261_length_199087_cov_18.362158:59898-63289	PREDICTED: uncharacterized protein LOC101210251 [Cucumis sativus]	0	8.15674	#DIV/0!	#DIV/0!
XLOC_081000	NODE_9040320_length_429329_cov_16.540487:119201-119423	PREDICTED: uncharacterized protein LOC100852985 [Vitis vinifera] >gi|297733935|emb|CBI15182.3| unnamed protein product [Vitis vinifera]	0	8.16905	#DIV/0!	#DIV/0!
XLOC_081301	NODE_9056858_length_539632_cov_15.420979:142280-318349	urate oxidase [Sorghum bicolor]	0	8.17163	#DIV/0!	#DIV/0!
XLOC_080088	NODE_893670_length_3502_cov_44.903484:2976-3563	hypothetical protein F775_04457 [Aegilops tauschii]	0	8.20106	#DIV/0!	#DIV/0!
XLOC_089681	NODE_9687882_length_219016_cov_17.552608:1543-10993	unnamed protein product [Vitis vinifera]	0	8.20161	#DIV/0!	#DIV/0!
XLOC_064887	NODE_730953_length_1077_cov_67.168060:57-327	PREDICTED: uncharacterized protein LOC101310719 [Fragaria vesca subsp. vesca]	0	8.20491	#DIV/0!	#DIV/0!
XLOC_022361	NODE_258324_length_1551_cov_49.613796:0-954	PREDICTED: TEL2-interacting protein 1 homolog [Vitis vinifera]	0	8.22319	#DIV/0!	#DIV/0!
XLOC_009271	NODE_1555353_length_10902_cov_12.779857:9524-10495	PREDICTED: U-box domain-containing protein 4-like [Setaria italica]	0	8.22714	#DIV/0!	#DIV/0!
XLOC_024716	NODE_279421_length_181602_cov_13.766247:7488-61756	PREDICTED: phospholipase D p1-like [Vitis vinifera]	0	8.33717	#DIV/0!	#DIV/0!
XLOC_052074	NODE_591283_length_366323_cov_18.877588:37262-42058	unnamed protein product [Vitis vinifera]	0	8.35193	#DIV/0!	#DIV/0!
XLOC_034322	NODE_378655_length_220513_cov_15.552856:172713-190062	PREDICTED: uncharacterized protein LOC101248551 [Solanum lycopersicum]	0	8.36929	#DIV/0!	#DIV/0!
XLOC_033159	NODE_3649540_length_111742_cov_12.101395:23141-24948	Pentatricopeptide repeat (PPR) superfamily protein [Theobroma cacao]	0	8.38161	#DIV/0!	#DIV/0!
XLOC_013077	NODE_1838642_length_249773_cov_19.282261:133552-134512	hypothetical protein PRUPE_ppa001580mg [Prunus persica]	0	8.39751	#DIV/0!	#DIV/0!
XLOC_014355	NODE_191393_length_72929_cov_18.552469:20175-20540	RecName: Full=1,2-dihydroxy-3-keto-5-methylthiopentene dioxygenase 3; AltName: Full=Acireductone dioxygenase (Fe(2+)-requiring) 3; Short=ARD 3; Short=Fe-ARD 3	0	8.39966	#DIV/0!	#DIV/0!
XLOC_073284	NODE_8133219_length_377426_cov_17.562296:158229-190859	EF hand family [Zea mays] >gi|194708458|gb|ACF88313.1| unknown [Zea mays] >gi|195622626|gb|ACG33143.1| EF hand family protein [Zea mays] >gi|414589674|tpg|DAA40245.1| TPA: EF hand family [Zea mays]	0	8.41579	#DIV/0!	#DIV/0!
XLOC_028926	NODE_318829_length_132866_cov_14.215661:86805-87142	PREDICTED: pentatricopeptide repeat-containing protein At5g08510-like [Setaria italica]	0	8.43092	#DIV/0!	#DIV/0!
XLOC_081029	NODE_9040912_length_439384_cov_17.602747:187214-187612	hypothetical protein VITISV_037882 [Vitis vinifera]	0	8.43455	#DIV/0!	#DIV/0!
XLOC_056825	NODE_645312_length_12780_cov_9.258842:0-319	hypothetical protein M569_14243 [Genlisea aurea]	0	8.44798	#DIV/0!	#DIV/0!
XLOC_071516	NODE_7953140_length_398147_cov_16.547913:352139-398522	hypothetical protein OsI_27900 [Oryza sativa Indica Group]	0	8.46039	#DIV/0!	#DIV/0!
XLOC_062954	NODE_7146201_length_181110_cov_16.699873:86211-86470	PREDICTED: subtilisin-like protease SDD1-like [Vitis vinifera]	0	8.46099	#DIV/0!	#DIV/0!
XLOC_083636	NODE_93625_length_44757_cov_8.271220:16361-16682	PREDICTED: AMSH-like ubiquitin thiolesterase 1-like [Glycine max]	0	8.47999	#DIV/0!	#DIV/0!
XLOC_008935	NODE_1527548_length_55278_cov_19.341763:40320-41480	Plastid transcriptionally active 5 isoform 1 [Theobroma cacao] >gi|508783724|gb|EOY30980.1| Plastid transcriptionally active 5 isoform 1 [Theobroma cacao]	0	8.51624	#DIV/0!	#DIV/0!
XLOC_055467	NODE_6311715_length_18287_cov_13.699021:786-1031	hypothetical protein VITISV_015759 [Vitis vinifera]	0	8.5176	#DIV/0!	#DIV/0!
XLOC_030436	NODE_335098_length_5685_cov_8.485488:661-2450	hypothetical protein OsJ_32527 [Oryza sativa Japonica Group]	0	8.53671	#DIV/0!	#DIV/0!
XLOC_022459	NODE_259701_length_10450_cov_23.265551:1040-10276	Glycosyl hydrolase family 10 protein isoform 1 [Theobroma cacao]	0	8.54503	#DIV/0!	#DIV/0!
XLOC_005856	NODE_1327038_length_186730_cov_16.407139:29185-29572	TPA: putative histone-lysine N-methyltransferase family protein [Zea mays]	0	8.55933	#DIV/0!	#DIV/0!
XLOC_001644	NODE_1087529_length_253610_cov_15.802587:15094-110033	splicing factor, arginine/serine-rich 2,rnap interacting protein, putative [Ricinus communis] >gi|223546200|gb|EEF47702.1| splicing factor, arginine/serine-rich 2,rnap interacting protein, putative [Ricinus communis]	0	8.61115	#DIV/0!	#DIV/0!
XLOC_015219	NODE_1998732_length_1317_cov_52.387245:613-1041	PREDICTED: CRS2-associated factor 1, mitochondrial-like [Brachypodium distachyon]	0	8.61694	#DIV/0!	#DIV/0!
XLOC_035060	NODE_3871753_length_1391_cov_51.994247:0-669	PREDICTED: TPR repeat-containing thioredoxin TTL1-like [Glycine max]	0	8.62414	#DIV/0!	#DIV/0!
XLOC_093760	NODE_9886000_length_195477_cov_16.709295:58723-59214	hypothetical protein [Zea mays] >gi|224032953|gb|ACN35552.1| unknown [Zea mays] >gi|413918893|gb|AFW58825.1| hypothetical protein ZEAMMB73_790016 [Zea mays]	0	8.66043	#DIV/0!	#DIV/0!
XLOC_014611	NODE_193008_length_97917_cov_14.884034:14192-50113	iron-sulfer cluster scaffold protein NFS1, partial [Eucalyptus grandis]	0	8.68602	#DIV/0!	#DIV/0!
XLOC_041089	NODE_455009_length_126623_cov_16.179193:0-30513	PREDICTED: uncharacterized protein LOC100244375 [Vitis vinifera]	0	8.70275	#DIV/0!	#DIV/0!
XLOC_087665	NODE_9586103_length_2960_cov_17.418243:5-3023	hypothetical protein SORBIDRAFT_01g039850 [Sorghum bicolor] >gi|241921971|gb|EER95115.1| hypothetical protein SORBIDRAFT_01g039850 [Sorghum bicolor]	0	8.70423	#DIV/0!	#DIV/0!
XLOC_056869	NODE_6454793_length_144303_cov_18.396049:34492-76029	RNA polymerase beta'' subunit [Phalaenopsis aphrodite subsp. formosana]	0	8.72972	#DIV/0!	#DIV/0!
XLOC_023057	NODE_2664326_length_82380_cov_17.080505:46274-47008	hypothetical protein MA4_112I10.44 [Musa acuminata]	0	8.73775	#DIV/0!	#DIV/0!
XLOC_006113	NODE_1348265_length_1550_cov_40.407097:634-1558	uncharacterized LOC100381527 [Zea mays] >gi|223944291|gb|ACN26229.1| unknown [Zea mays] >gi|414591012|tpg|DAA41583.1| TPA: putative protein kinase superfamily protein [Zea mays]	0	8.73802	#DIV/0!	#DIV/0!
XLOC_018149	NODE_2213037_length_273642_cov_18.549316:15985-93234	TPA: putative leucine-rich repeat transmembrane protein kinase family protein [Zea mays]	0	8.75287	#DIV/0!	#DIV/0!
XLOC_070687	NODE_786767_length_67750_cov_17.597195:49650-51200	unknown [Lotus japonicus]	0	8.76843	#DIV/0!	#DIV/0!
XLOC_040838	NODE_452892_length_1002_cov_71.625748:558-976	predicted protein [Populus trichocarpa] >gi|222836982|gb|EEE75375.1| predicted protein [Populus trichocarpa]	0	8.8082	#DIV/0!	#DIV/0!
XLOC_071267	NODE_7937152_length_190152_cov_16.095934:106450-115484	putative receptor protein kinase [Phyllostachys edulis]	0	8.83438	#DIV/0!	#DIV/0!
XLOC_004395	NODE_1225087_length_2928_cov_49.645149:1660-2573	hypothetical protein CARUB_v10020459mg [Capsella rubella]	0	8.85087	#DIV/0!	#DIV/0!
XLOC_042707	NODE_473404_length_1577_cov_65.879517:1381-1638	Serine-threonine protein kinase, plant-type, putative [Theobroma cacao]	0	8.85307	#DIV/0!	#DIV/0!
XLOC_055260	NODE_6302787_length_287161_cov_19.681948:77143-88282	Kinase superfamily protein isoform 1 [Theobroma cacao]	0	8.87817	#DIV/0!	#DIV/0!
XLOC_056753	NODE_644734_length_1575_cov_53.685078:402-1481	geranyl diphosphate synthase [Salvia miltiorrhiza]	0	8.89315	#DIV/0!	#DIV/0!
XLOC_076979	NODE_8606106_length_83308_cov_10.692082:3853-4069	unnamed protein product [Vitis vinifera]	0	8.92849	#DIV/0!	#DIV/0!
XLOC_036756	NODE_406948_length_1833_cov_24.507364:281-1285	hypothetical protein OsJ_08874 [Oryza sativa Japonica Group]	0	8.9657	#DIV/0!	#DIV/0!
XLOC_054771	NODE_6254446_length_127802_cov_17.286968:70861-93771	hypothetical protein VITISV_021571 [Vitis vinifera]	0	9.0013	#DIV/0!	#DIV/0!
XLOC_059870	NODE_6806449_length_86167_cov_14.540683:11633-11933	PREDICTED: U11/U12 small nuclear ribonucleoprotein 35 kDa protein-like [Cucumis sativus] >gi|449498819|ref|XP_004160643.1| PREDICTED: U11/U12 small nuclear ribonucleoprotein 35 kDa protein-like [Cucumis sativus]	0	9.04748	#DIV/0!	#DIV/0!
XLOC_084327	NODE_9400994_length_381613_cov_16.056885:122605-124924	trans-2-enoyl-CoA reductase [Phalaenopsis amabilis]	0	9.05754	#DIV/0!	#DIV/0!
XLOC_029589	NODE_3251298_length_5643_cov_10.123161:557-868	zinc ion binding/nucleic acid binding [Arabidopsis thaliana] >gi|330255706|gb|AEC10800.1| zinc ion binding/nucleic acid binding [Arabidopsis thaliana]	0	9.08305	#DIV/0!	#DIV/0!
XLOC_056943	NODE_648150_length_1752_cov_42.163815:65-325	unknown [Zea mays]	0	9.08693	#DIV/0!	#DIV/0!
XLOC_037442	NODE_4128475_length_229016_cov_19.462875:37214-38182	PREDICTED: thioredoxin-like 4, chloroplastic-like [Fragaria vesca subsp. vesca]	0	9.11872	#DIV/0!	#DIV/0!
XLOC_081500	NODE_9091823_length_265610_cov_17.496969:229592-255875	PREDICTED: ATP-dependent DNA helicase RecQ-like [Solanum lycopersicum]	0	9.1392	#DIV/0!	#DIV/0!
XLOC_084981	NODE_9422442_length_824996_cov_18.561033:242532-353571	hypothetical protein OsI_35917 [Oryza sativa Indica Group]	0	9.14142	#DIV/0!	#DIV/0!
XLOC_039216	NODE_433301_length_10121_cov_48.487106:8377-8618	hypothetical protein M569_00185, partial [Genlisea aurea]	0	9.15117	#DIV/0!	#DIV/0!
XLOC_068502	NODE_766417_length_1027_cov_47.378773:625-1080	hypothetical protein OsI_01118 [Oryza sativa Indica Group]	0	9.16215	#DIV/0!	#DIV/0!
XLOC_072797	NODE_8089705_length_327641_cov_17.308691:213491-214684	kinesin light chain-related [Musa acuminata]	0	9.19703	#DIV/0!	#DIV/0!
XLOC_062248	NODE_705736_length_509694_cov_17.858910:145571-148821	predicted protein [Hordeum vulgare subsp. vulgare]	0	9.21992	#DIV/0!	#DIV/0!
XLOC_043456	NODE_4854418_length_47291_cov_13.465353:0-5509	hypothetical protein ZEAMMB73_446753 [Zea mays]	0	9.23739	#DIV/0!	#DIV/0!
XLOC_045878	NODE_5158384_length_48507_cov_19.215536:7437-37325	PREDICTED: uncharacterized protein LOC100827455 [Brachypodium distachyon]	0	9.2416	#DIV/0!	#DIV/0!
XLOC_047889	NODE_5401468_length_241305_cov_17.527872:78693-125821	hypothetical protein OsI_24310 [Oryza sativa Indica Group]	0	9.28158	#DIV/0!	#DIV/0!
XLOC_066584	NODE_748511_length_505058_cov_16.516232:212494-357696	hypothetical protein VITISV_006322 [Vitis vinifera]	0	9.33707	#DIV/0!	#DIV/0!
XLOC_027299	NODE_302149_length_1130_cov_44.479645:0-329	unknown [Lotus japonicus]	0	9.34676	#DIV/0!	#DIV/0!
XLOC_033198	NODE_365430_length_2561_cov_58.846153:1692-2114	Uncharacterized protein TCM_000771 [Theobroma cacao]	0	9.36358	#DIV/0!	#DIV/0!
XLOC_088036	NODE_9601106_length_460315_cov_15.556605:66310-67034	GHMYB9 [Gossypium hirsutum] >gi|207298825|gb|ACI23564.1| MYB-like protein 3 [Gossypium barbadense]	0	9.37567	#DIV/0!	#DIV/0!
XLOC_072096	NODE_80236_length_126086_cov_18.109140:85559-126712	PREDICTED: aspartic proteinase-like protein 2 [Vitis vinifera] >gi|302142232|emb|CBI19435.3| unnamed protein product [Vitis vinifera]	0	9.41106	#DIV/0!	#DIV/0!
XLOC_066478	NODE_747594_length_1158_cov_60.765114:10-579	catalytic, putative [Ricinus communis] >gi|223543352|gb|EEF44883.1| catalytic, putative [Ricinus communis]	0	9.41457	#DIV/0!	#DIV/0!
XLOC_045833	NODE_5146551_length_340401_cov_15.154203:183125-184508	PREDICTED: uncharacterized protein LOC101773101 [Setaria italica]	0	9.44239	#DIV/0!	#DIV/0!
XLOC_087977	NODE_9600375_length_1390287_cov_16.559763:90915-95865	hypothetical protein SORBIDRAFT_03g008200 [Sorghum bicolor] >gi|241927285|gb|EES00430.1| hypothetical protein SORBIDRAFT_03g008200 [Sorghum bicolor]	0	9.46023	#DIV/0!	#DIV/0!
XLOC_025125	NODE_282224_length_1261_cov_75.551941:905-1159	AAA-type ATPase family protein isoform 3 [Theobroma cacao]	0	9.46094	#DIV/0!	#DIV/0!
XLOC_024577	NODE_2783721_length_9965_cov_1.862418:5729-6701	predicted protein [Populus trichocarpa] >gi|222856993|gb|EEE94540.1| predicted protein [Populus trichocarpa]	0	9.46398	#DIV/0!	#DIV/0!
XLOC_023185	NODE_2670371_length_16620_cov_15.475812:5519-13401	PREDICTED: uncharacterized protein LOC101763619 isoform X1 [Setaria italica]	0	9.50832	#DIV/0!	#DIV/0!
XLOC_010661	NODE_1674396_length_96612_cov_16.171553:22886-52643	unnamed protein product [Thellungiella halophila]	0	9.52714	#DIV/0!	#DIV/0!
XLOC_077809	NODE_8705543_length_206461_cov_18.307516:96338-122071	Uncharacterized protein TCM_029556 [Theobroma cacao]	0	9.56433	#DIV/0!	#DIV/0!
XLOC_092686	NODE_9837970_length_576409_cov_15.530656:21201-24227	actin - like protein [Arabidopsis thaliana]	0	9.56753	#DIV/0!	#DIV/0!
XLOC_036561	NODE_4047883_length_120547_cov_10.643674:39405-39712	PREDICTED: uncharacterized protein LOC101776542 [Setaria italica]	0	9.64515	#DIV/0!	#DIV/0!
XLOC_055980	NODE_6378466_length_37182_cov_19.792776:1568-1741	ribosomal protein S7 (chloroplast) [Allium fistulosum] >gi|372480928|gb|AEX94143.1| ribosomal protein S7 (chloroplast) [Allium cepa]	0	9.66083	#DIV/0!	#DIV/0!
XLOC_093600	NODE_9882526_length_539267_cov_18.131371:37540-37713	hypothetical protein PRUPE_ppa011394mg [Prunus persica]	0	9.66083	#DIV/0!	#DIV/0!
XLOC_088124	NODE_9601642_length_981745_cov_17.489519:788626-788799	ribosomal protein S2 (chloroplast) [Phalaenopsis equestris] >gi|329668876|gb|AEB96323.1| ribosomal protein S2 (chloroplast) [Phalaenopsis equestris]	0	9.66083	#DIV/0!	#DIV/0!
XLOC_060135	NODE_6828578_length_157964_cov_17.829962:37675-37928	hypothetical protein VITISV_009255 [Vitis vinifera]	0	9.66777	#DIV/0!	#DIV/0!
XLOC_077374	NODE_8643711_length_1128233_cov_17.951977:211799-252685	Anaphase promoting complex 6 isoform 4 [Theobroma cacao]	0	9.77138	#DIV/0!	#DIV/0!
XLOC_041223	NODE_455857_length_71278_cov_13.508348:13874-42255	Glucuronidase 3 isoform 1 [Theobroma cacao]	0	9.78059	#DIV/0!	#DIV/0!
XLOC_057358	NODE_653745_length_1230_cov_38.197559:1080-1290	predicted protein [Populus trichocarpa] >gi|222833707|gb|EEE72184.1| predicted protein [Populus trichocarpa]	0	9.78479	#DIV/0!	#DIV/0!
XLOC_011393	NODE_1731528_length_41408_cov_12.926488:17986-18329	PREDICTED: uncharacterized protein LOC101491135 isoform X2 [Cicer arietinum]	0	9.7973	#DIV/0!	#DIV/0!
XLOC_067106	NODE_7528588_length_300004_cov_16.596298:70949-71381	short-chain dehydrogenase/reductase family protein [Arabidopsis lyrata subsp. lyrata] >gi|297330211|gb|EFH60630.1| short-chain dehydrogenase/reductase family protein [Arabidopsis lyrata subsp. lyrata]	0	9.81843	#DIV/0!	#DIV/0!
XLOC_092180	NODE_9799791_length_213384_cov_14.898441:67131-67486	unnamed protein product [Vitis vinifera]	0	9.84079	#DIV/0!	#DIV/0!
XLOC_033740	NODE_37072_length_5823_cov_6.906921:4789-5458	PREDICTED: acetyl-coenzyme A synthetase, cytoplasmic [Vitis vinifera]	0	9.85366	#DIV/0!	#DIV/0!
XLOC_021764	NODE_2518847_length_20934_cov_18.490208:3359-3531	hypothetical protein SORBIDRAFT_03g046470 [Sorghum bicolor] >gi|241928939|gb|EES02084.1| hypothetical protein SORBIDRAFT_03g046470 [Sorghum bicolor]	0	9.88102	#DIV/0!	#DIV/0!
XLOC_058369	NODE_6639893_length_171806_cov_16.609095:87844-88016	PREDICTED: probable glycosyltransferase At5g25310-like [Cucumis sativus] >gi|449530249|ref|XP_004172108.1| PREDICTED: probable glycosyltransferase At5g25310-like [Cucumis sativus]	0	9.88102	#DIV/0!	#DIV/0!
XLOC_027371	NODE_3031107_length_5233_cov_3.696732:4308-4859	PREDICTED: PCI domain-containing protein 2 [Vitis vinifera] >gi|297738675|emb|CBI27920.3| unnamed protein product [Vitis vinifera]	0	9.89233	#DIV/0!	#DIV/0!
XLOC_056172	NODE_6397891_length_560218_cov_16.487398:372520-372803	Ve resistance gene-like protein [Cocos nucifera]	0	9.90967	#DIV/0!	#DIV/0!
XLOC_058594	NODE_667481_length_1035_cov_27.159420:315-821	Mitochondrial import inner membrane translocase subunit Tim17/Tim22/Tim23 family protein [Theobroma cacao]	0	9.91865	#DIV/0!	#DIV/0!
XLOC_048742	NODE_550058_length_69291_cov_14.807089:4175-5005	predicted protein [Populus trichocarpa] >gi|222865613|gb|EEF02744.1| predicted protein [Populus trichocarpa]	0	9.93227	#DIV/0!	#DIV/0!
XLOC_090651	NODE_9737872_length_207819_cov_18.515867:143613-143849	photoperiod-response-like protein [Populus trichocarpa] >gi|224093344|ref|XP_002309891.1| photoperiod-response-like protein [Populus trichocarpa] >gi|222852789|gb|EEE90336.1| photoperiod-response-like protein [Populus trichocarpa] >gi|222852794|gb|EEE90341.1| photoperiod-response-like protein [Popul...	0	9.93803	#DIV/0!	#DIV/0!
XLOC_061142	NODE_6944491_length_161432_cov_16.399660:113239-114304	hypothetical protein PRUPE_ppa009402mg [Prunus persica]	0	10.0042	#DIV/0!	#DIV/0!
XLOC_044661	NODE_4994842_length_6530_cov_9.849771:134-1090	TPA: hypothetical protein ZEAMMB73_495650 [Zea mays]	0	10.0145	#DIV/0!	#DIV/0!
XLOC_089512	NODE_9679661_length_261773_cov_16.023500:239549-244723	flavonoid 3',5' hydroxylase-like protein [Vanda coerulea]	0	10.0634	#DIV/0!	#DIV/0!
XLOC_047674	NODE_5378819_length_247312_cov_17.082476:186705-187112	Kinase superfamily protein [Theobroma cacao]	0	10.0799	#DIV/0!	#DIV/0!
XLOC_035682	NODE_3929763_length_204959_cov_16.209417:110709-117183	conserved hypothetical protein [Ricinus communis] >gi|223546172|gb|EEF47674.1| conserved hypothetical protein [Ricinus communis]	0	10.086	#DIV/0!	#DIV/0!
XLOC_071501	NODE_7953015_length_68733_cov_14.855368:62778-62986	PREDICTED: uncharacterized protein LOC100261169 [Vitis vinifera]	0	10.0959	#DIV/0!	#DIV/0!
XLOC_027157	NODE_300984_length_4724_cov_52.692211:4159-4725	PREDICTED: uncharacterized protein LOC101778673 isoform X1 [Setaria italica]	0	10.1497	#DIV/0!	#DIV/0!
XLOC_071750	NODE_7969510_length_342343_cov_14.875844:137078-137689	predicted protein [Populus trichocarpa] >gi|222838067|gb|EEE76432.1| predicted protein [Populus trichocarpa]	0	10.1936	#DIV/0!	#DIV/0!
XLOC_039296	NODE_434264_length_222224_cov_14.575910:105909-175765	hypothetical protein PRUPE_ppa019086mg [Prunus persica]	0	10.2273	#DIV/0!	#DIV/0!
XLOC_018763	NODE_225932_length_11950_cov_26.099749:2209-10371	Autophagy protein Apg5 family isoform 1 [Theobroma cacao]	0	10.2412	#DIV/0!	#DIV/0!
XLOC_029430	NODE_3238459_length_271516_cov_19.145296:86511-86915	hypothetical protein ARALYDRAFT_479754 [Arabidopsis lyrata subsp. lyrata] >gi|297329202|gb|EFH59621.1| hypothetical protein ARALYDRAFT_479754 [Arabidopsis lyrata subsp. lyrata]	0	10.2973	#DIV/0!	#DIV/0!
XLOC_070000	NODE_781676_length_195105_cov_13.516184:5317-5706	TLD-domain containing nucleolar protein, putative isoform 2 [Theobroma cacao]	0	10.3247	#DIV/0!	#DIV/0!
XLOC_030805	NODE_3385841_length_8231_cov_13.246386:2571-8659	unnamed protein product [Vitis vinifera]	0	10.3613	#DIV/0!	#DIV/0!
XLOC_084191	NODE_939243_length_307544_cov_17.241985:192364-217568	predicted protein [Populus trichocarpa] >gi|222858167|gb|EEE95714.1| predicted protein [Populus trichocarpa]	0	10.4041	#DIV/0!	#DIV/0!
XLOC_083628	NODE_9362231_length_203492_cov_17.755529:109753-201703	RecName: Full=8-hydroxyquercetin 8-O-methyltransferase; AltName: Full=Flavonol 8-O-methyltransferase >gi|38047395|gb|AAR09600.1| flavonoid 8-O-methyltransferase [Mentha x piperita]	0	10.4125	#DIV/0!	#DIV/0!
XLOC_074366	NODE_82852_length_445289_cov_16.121061:2577-3837	PREDICTED: probable S-acyltransferase At2g14255-like isoform 2 [Solanum lycopersicum]	0	10.4244	#DIV/0!	#DIV/0!
XLOC_087184	NODE_9545489_length_569649_cov_17.836151:54330-75698	hypothetical protein OsI_35665 [Oryza sativa Indica Group]	0	10.4298	#DIV/0!	#DIV/0!
XLOC_031846	NODE_349032_length_25924_cov_19.021910:12034-23044	Os07g0511000 [Oryza sativa Japonica Group] >gi|34394660|dbj|BAC83967.1| unknown protein [Oryza sativa Japonica Group] >gi|113611295|dbj|BAF21673.1| Os07g0511000 [Oryza sativa Japonica Group] >gi|215697774|dbj|BAG91967.1| unnamed protein product [Oryza sativa Japonica Group] >gi|218199700|gb|EEC82127...	0	10.4475	#DIV/0!	#DIV/0!
XLOC_087718	NODE_9587346_length_633533_cov_15.761960:279800-375795	predicted protein [Populus trichocarpa] >gi|222859607|gb|EEE97154.1| predicted protein [Populus trichocarpa]	0	10.5263	#DIV/0!	#DIV/0!
XLOC_023393	NODE_2692829_length_9943_cov_9.428442:965-7085	hypothetical protein SORBIDRAFT_01g014150 [Sorghum bicolor] >gi|241920636|gb|EER93780.1| hypothetical protein SORBIDRAFT_01g014150 [Sorghum bicolor]	0	10.5264	#DIV/0!	#DIV/0!
XLOC_066479	NODE_7476205_length_7628_cov_12.918196:1472-2764	hypothetical protein ARALYDRAFT_470808 [Arabidopsis lyrata subsp. lyrata] >gi|297338260|gb|EFH68677.1| hypothetical protein ARALYDRAFT_470808 [Arabidopsis lyrata subsp. lyrata]	0	10.5444	#DIV/0!	#DIV/0!
XLOC_085484	NODE_9452739_length_90701_cov_16.490137:81368-90965	hypothetical protein PRUPE_ppb024194mg [Prunus persica]	0	10.6194	#DIV/0!	#DIV/0!
XLOC_086415	NODE_9508512_length_589175_cov_17.053679:525351-538050	Putative flavin-containing monooxygenase 1 [Aegilops tauschii]	0	10.6478	#DIV/0!	#DIV/0!
XLOC_077172	NODE_8620944_length_74071_cov_9.954989:41201-41522	conserved hypothetical protein [Ricinus communis] >gi|223536708|gb|EEF38349.1| conserved hypothetical protein [Ricinus communis]	0	10.7343	#DIV/0!	#DIV/0!
XLOC_020160	NODE_2393013_length_9480_cov_7.735759:613-9542	PREDICTED: signal peptide peptidase-like 2-like [Setaria italica]	0	10.7382	#DIV/0!	#DIV/0!
XLOC_051660	NODE_5867014_length_17468_cov_6.350584:15368-15678	hypothetical protein M569_15423, partial [Genlisea aurea]	0	10.7631	#DIV/0!	#DIV/0!
XLOC_060762	NODE_689664_length_66861_cov_16.483076:45909-52651	hypothetical protein PRUPE_ppa001120mg [Prunus persica]	0	10.7989	#DIV/0!	#DIV/0!
XLOC_066583	NODE_748511_length_505058_cov_16.516232:30624-44055	Os11g0167200 [Oryza sativa Japonica Group] >gi|255679821|dbj|BAF27682.2| Os11g0167200, partial [Oryza sativa Japonica Group]	0	10.8167	#DIV/0!	#DIV/0!
XLOC_015360	NODE_201297_length_5261_cov_5.370842:0-168	predicted protein [Populus trichocarpa] >gi|222855778|gb|EEE93325.1| predicted protein [Populus trichocarpa]	0	10.8461	#DIV/0!	#DIV/0!
XLOC_015704	NODE_2054030_length_52197_cov_16.187826:52506-52674	Os12g0603800 [Oryza sativa Japonica Group] >gi|75331972|sp|Q948R0.1|CML5_ORYSJ RecName: Full=Calmodulin-like protein 5; AltName: Full=Calmodulin-2; AltName: Full=OsCAM-2 >gi|15991282|dbj|BAB69673.1| Calmodulin-2 [Oryza sativa Japonica Group] >gi|77557020|gb|ABA99816.1| Calmodulin, putative, expresse...	0	10.8461	#DIV/0!	#DIV/0!
XLOC_021897	NODE_2528368_length_148971_cov_17.664082:35875-74204	PREDICTED: phosphatidylinositide phosphatase SAC1-like isoform 1 [Vitis vinifera]	0	10.8947	#DIV/0!	#DIV/0!
XLOC_039900	NODE_442950_length_201438_cov_16.262527:137-32110	hypothetical protein VITISV_029008 [Vitis vinifera]	0	10.9338	#DIV/0!	#DIV/0!
XLOC_042443	NODE_4708122_length_166993_cov_17.991419:114915-137837	Os06g0530300 [Oryza sativa Japonica Group] >gi|255677113|dbj|BAF19692.2| Os06g0530300, partial [Oryza sativa Japonica Group]	0	10.9365	#DIV/0!	#DIV/0!
XLOC_008190	NODE_1486731_length_1463_cov_65.525635:525-1071	PREDICTED: outer envelope protein 64, mitochondrial-like [Cucumis sativus]	0	10.9892	#DIV/0!	#DIV/0!
XLOC_078326	NODE_8771357_length_281034_cov_15.543194:37226-126106	hypothetical protein M569_16096, partial [Genlisea aurea]	0	10.9996	#DIV/0!	#DIV/0!
XLOC_090744	NODE_9745_length_31374_cov_22.530375:3957-5778	PREDICTED: uncharacterized protein LOC100259771 [Vitis vinifera]	0	11.0074	#DIV/0!	#DIV/0!
XLOC_072779	NODE_8087664_length_167694_cov_16.321211:21891-24172	hypothetical protein OsI_06296 [Oryza sativa Indica Group]	0	11.0205	#DIV/0!	#DIV/0!
XLOC_009852	NODE_1597374_length_955_cov_45.345551:0-405	Protein FRIGIDA, putative [Ricinus communis] >gi|223535786|gb|EEF37448.1| Protein FRIGIDA, putative [Ricinus communis]	0	11.0528	#DIV/0!	#DIV/0!
XLOC_016950	NODE_2144334_length_48220_cov_10.901472:8031-14079	UDP-Glycosyltransferase superfamily protein isoform 1 [Theobroma cacao]	0	11.064	#DIV/0!	#DIV/0!
XLOC_081460	NODE_9082272_length_348644_cov_16.978518:52118-52804	Os02g0518100 [Oryza sativa Japonica Group] >gi|49387766|dbj|BAD26324.1| unknown protein [Oryza sativa Japonica Group] >gi|51535301|dbj|BAD38563.1| unknown protein [Oryza sativa Japonica Group] >gi|113536495|dbj|BAF08878.1| Os02g0518100 [Oryza sativa Japonica Group]	0	11.0719	#DIV/0!	#DIV/0!
XLOC_056811	NODE_6452506_length_74837_cov_15.141682:47286-66237	ATP binding,valine-tRNA ligase isoform 1 [Theobroma cacao] >gi|508712042|gb|EOY03939.1| ATP binding,valine-tRNA ligase isoform 1 [Theobroma cacao]	0	11.0855	#DIV/0!	#DIV/0!
XLOC_031374	NODE_3442864_length_8483_cov_11.082047:4569-5591	putative unknown protein, leucine-rich repeat [Arabidopsis thaliana]	0	11.1093	#DIV/0!	#DIV/0!
XLOC_055919	NODE_6375659_length_211711_cov_17.539160:179640-179842	hypothetical protein CARUB_v10011562mg, partial [Capsella rubella]	0	11.1211	#DIV/0!	#DIV/0!
XLOC_024212	NODE_2749159_length_102271_cov_16.983162:22931-25214	PREDICTED: nephrocystin-3 [Vitis vinifera]	0	11.1435	#DIV/0!	#DIV/0!
XLOC_066087	NODE_7431159_length_333676_cov_13.885128:129265-130680	hypothetical protein VITISV_017269 [Vitis vinifera]	0	11.1891	#DIV/0!	#DIV/0!
XLOC_002463	NODE_113339_length_218708_cov_15.396153:156069-157160	hypothetical protein OsI_17704 [Oryza sativa Indica Group]	0	11.2059	#DIV/0!	#DIV/0!
XLOC_036632	NODE_4054013_length_5155_cov_3.491368:1368-1596	chloroplast FLU-like protein [Gymnadenia conopsea]	0	11.2215	#DIV/0!	#DIV/0!
XLOC_031636	NODE_3468457_length_57894_cov_14.285919:3395-3836	PREDICTED: uncharacterized protein LOC100806860 [Glycine max]	0	11.2916	#DIV/0!	#DIV/0!
XLOC_034548	NODE_381520_length_13105_cov_19.806868:6981-7182	Uncharacterized protein TCM_019103 [Theobroma cacao]	0	11.307	#DIV/0!	#DIV/0!
XLOC_006126	NODE_134932_length_6515_cov_14.732003:263-527	PREDICTED: uncharacterized protein LOC101223829 isoform 1 [Cucumis sativus] >gi|449530796|ref|XP_004172378.1| PREDICTED: uncharacterized protein LOC101223829 isoform 2 [Cucumis sativus]	0	11.3086	#DIV/0!	#DIV/0!
XLOC_038599	NODE_426275_length_146218_cov_14.608393:117522-147736	PREDICTED: uncharacterized protein LOC100261240 [Vitis vinifera] >gi|297738567|emb|CBI27812.3| unnamed protein product [Vitis vinifera]	0	11.3308	#DIV/0!	#DIV/0!
XLOC_043520	NODE_4859157_length_10946_cov_9.712132:9942-10187	predicted protein [Populus trichocarpa] >gi|222860693|gb|EEE98240.1| predicted protein [Populus trichocarpa]	0	11.3568	#DIV/0!	#DIV/0!
XLOC_030515	NODE_336117_length_30843_cov_11.480206:29653-30075	U-box domain-containing protein kinase family protein isoform 1 [Theobroma cacao]	0	11.3642	#DIV/0!	#DIV/0!
XLOC_013989	NODE_1891236_length_188705_cov_17.163042:155207-156133	hypothetical protein PRUPE_ppa002535mg [Prunus persica]	0	11.375	#DIV/0!	#DIV/0!
XLOC_035689	NODE_3930639_length_5208_cov_2.177803:11-293	WRKY23 - superfamily of TFs having WRKY and zinc finger domains [Zea mays] >gi|195616724|gb|ACG30192.1| WRKY23 - superfamily of TFs having WRKY and zinc finger domains [Zea mays]	0	11.3775	#DIV/0!	#DIV/0!
XLOC_057248	NODE_65243_length_9461_cov_69.928970:7527-8770	PREDICTED: uncharacterized protein LOC101220528 [Cucumis sativus] >gi|449495505|ref|XP_004159861.1| PREDICTED: uncharacterized LOC101220528 [Cucumis sativus]	0	11.3822	#DIV/0!	#DIV/0!
XLOC_026457	NODE_2948239_length_418940_cov_16.775269:280627-286473	uncharacterized protein LOC100279996 [Zea mays] >gi|223975771|gb|ACN32073.1| unknown [Zea mays]	0	11.3877	#DIV/0!	#DIV/0!
XLOC_093164	NODE_9864191_length_53810_cov_18.630180:22840-30232	unnamed protein product [Vitis vinifera]	0	11.4083	#DIV/0!	#DIV/0!
XLOC_072341	NODE_8044284_length_296023_cov_17.460001:260756-289707	PREDICTED: rab3 GTPase-activating protein catalytic subunit-like isoform X2 [Setaria italica]	0	11.4296	#DIV/0!	#DIV/0!
XLOC_069851	NODE_7787706_length_112731_cov_12.615368:30752-31157	PREDICTED: protein pleiotropic regulatory locus 1-like [Vitis vinifera] >gi|296083362|emb|CBI22998.3| unnamed protein product [Vitis vinifera]	0	11.4411	#DIV/0!	#DIV/0!
XLOC_032955	NODE_362131_length_6469_cov_10.749729:3736-6459	Os12g0534000 [Oryza sativa Japonica Group] >gi|113649435|dbj|BAF29947.1| Os12g0534000, partial [Oryza sativa Japonica Group]	0	11.4466	#DIV/0!	#DIV/0!
XLOC_090128	NODE_9703212_length_153231_cov_15.014704:116986-117278	putative acetyl-CoA-C-acetyltransferase [Vanda hybrid cultivar]	0	11.4591	#DIV/0!	#DIV/0!
XLOC_070609	NODE_7859796_length_125322_cov_15.015528:63813-64013	unnamed protein product [Vitis vinifera]	0	11.4975	#DIV/0!	#DIV/0!
XLOC_000210	NODE_1016651_length_376967_cov_17.006191:56076-76917	PREDICTED: gibberellin 3-beta-dioxygenase 1-like [Setaria italica]	0	11.512	#DIV/0!	#DIV/0!
XLOC_081521	NODE_9094282_length_40246_cov_16.795210:3009-30594	unknown [Zea mays] >gi|413933631|gb|AFW68182.1| hypothetical protein ZEAMMB73_752260 [Zea mays]	0	11.5247	#DIV/0!	#DIV/0!
XLOC_007272	NODE_1422641_length_6917_cov_16.658957:5650-6754	hypothetical protein OsJ_02431 [Oryza sativa Japonica Group]	0	11.5648	#DIV/0!	#DIV/0!
XLOC_061269	NODE_695260_length_193493_cov_16.914370:26001-27291	unknown [Picea sitchensis]	0	11.6487	#DIV/0!	#DIV/0!
XLOC_064570	NODE_7296422_length_80978_cov_13.775013:29878-30164	PREDICTED: putative SWI/SNF-related matrix-associated actin-dependent regulator of chromatin subfamily A member 3-like 2-like isoform 2 [Vitis vinifera]	0	11.6697	#DIV/0!	#DIV/0!
XLOC_021644	NODE_2511469_length_393311_cov_17.613457:340900-380870	hypothetical protein M569_05714 [Genlisea aurea]	0	11.7142	#DIV/0!	#DIV/0!
XLOC_008585	NODE_150644_length_222465_cov_15.300317:114182-118977	hypothetical protein OsI_09032 [Oryza sativa Indica Group] >gi|125583775|gb|EAZ24706.1| hypothetical protein OsJ_08477 [Oryza sativa Japonica Group]	0	11.7237	#DIV/0!	#DIV/0!
XLOC_041809	NODE_4640969_length_6264_cov_8.070562:1394-3142	T-complex-associated testis-expressed protein 1 isoform 1 [Theobroma cacao] >gi|508699077|gb|EOX90973.1| T-complex-associated testis-expressed protein 1 isoform 1 [Theobroma cacao]	0	11.748	#DIV/0!	#DIV/0!
XLOC_028574	NODE_3158405_length_101692_cov_13.260325:101693-102778	unnamed protein product [Vitis vinifera]	0	11.7673	#DIV/0!	#DIV/0!
XLOC_062058	NODE_7033578_length_149515_cov_17.817148:61273-61568	PREDICTED: uncharacterized protein LOC101502765 isoform X1 [Cicer arietinum]	0	11.8421	#DIV/0!	#DIV/0!
XLOC_047310	NODE_5345150_length_39827_cov_11.575414:0-885	Solute carrier family 40 member 1 [Triticum urartu]	0	11.8424	#DIV/0!	#DIV/0!
XLOC_015684	NODE_2051557_length_549515_cov_18.169489:2238-23118	Endonuclease III-like protein 1, putative, expressed [Oryza sativa Japonica Group]	0	11.8595	#DIV/0!	#DIV/0!
XLOC_004291	NODE_1218334_length_2658_cov_32.647102:655-2721	PREDICTED: uncharacterized protein LOC101781757 isoform X1 [Setaria italica]	0	11.9028	#DIV/0!	#DIV/0!
XLOC_081404	NODE_9065513_length_291963_cov_18.710213:35116-70384	PREDICTED: putative Holliday junction resolvase-like [Fragaria vesca subsp. vesca]	0	11.9249	#DIV/0!	#DIV/0!
XLOC_044696	NODE_500201_length_47989_cov_16.015171:12372-19351	PREDICTED: uncharacterized protein LOC100267774 [Vitis vinifera] >gi|298205064|emb|CBI38360.3| unnamed protein product [Vitis vinifera]	0	11.9309	#DIV/0!	#DIV/0!
XLOC_023398	NODE_269417_length_80925_cov_21.238344:47673-64122	uncharacterized protein LOC100381715 [Zea mays] >gi|223945351|gb|ACN26759.1| unknown [Zea mays] >gi|413926440|gb|AFW66372.1| hypothetical protein ZEAMMB73_486693 [Zea mays]	0	12.0368	#DIV/0!	#DIV/0!
XLOC_022244	NODE_257588_length_172326_cov_19.167334:62081-63988	PREDICTED: uncharacterized protein LOC100255881 [Vitis vinifera]	0	12.0473	#DIV/0!	#DIV/0!
XLOC_031242	NODE_342712_length_147812_cov_12.092800:0-7213	pectinesterase-like [Oryza sativa Japonica Group] >gi|215766676|dbj|BAG98904.1| unnamed protein product [Oryza sativa Japonica Group]	0	12.0522	#DIV/0!	#DIV/0!
XLOC_091208	NODE_9770991_length_135438_cov_11.521848:38135-40692	dihydroflavinol reductase [Dendrobium moniliforme]	0	12.0588	#DIV/0!	#DIV/0!
XLOC_005111	NODE_1263438_length_5125_cov_2.151415:4665-4918	hypothetical protein M569_15567, partial [Genlisea aurea]	0	12.0847	#DIV/0!	#DIV/0!
XLOC_030997	NODE_340707_length_1071_cov_76.196075:54-707	uncharacterized protein LOC100216600 [Zea mays] >gi|194695894|gb|ACF82031.1| unknown [Zea mays]	0	12.1016	#DIV/0!	#DIV/0!
XLOC_062977	NODE_7146346_length_533248_cov_17.504395:522710-527195	PREDICTED: uncharacterized protein LOC101217964 [Cucumis sativus] >gi|449533224|ref|XP_004173576.1| PREDICTED: uncharacterized LOC101217964 [Cucumis sativus]	0	12.1136	#DIV/0!	#DIV/0!
XLOC_028257	NODE_3133672_length_406015_cov_16.087893:355436-355863	phosphofructokinase [Elaeis oleifera]	0	12.179	#DIV/0!	#DIV/0!
XLOC_084999	NODE_9422672_length_517220_cov_17.728460:363409-377835	polycomb group protein EMF2 [Asparagus officinalis]	0	12.19	#DIV/0!	#DIV/0!
XLOC_056998	NODE_649109_length_2091_cov_38.683884:299-2152	PREDICTED: CBS domain-containing protein CBSCBSPB5-like [Cucumis sativus] >gi|449520507|ref|XP_004167275.1| PREDICTED: CBS domain-containing protein CBSCBSPB5-like [Cucumis sativus]	0	12.2	#DIV/0!	#DIV/0!
XLOC_025457	NODE_2868395_length_43149_cov_7.899094:38101-41201	unknown protein [Oryza sativa Japonica Group] >gi|215767426|dbj|BAG99654.1| unnamed protein product [Oryza sativa Japonica Group]	0	12.2161	#DIV/0!	#DIV/0!
XLOC_012914	NODE_1828055_length_128281_cov_16.964569:7494-20698	hypothetical protein OsJ_00697 [Oryza sativa Japonica Group]	0	12.2359	#DIV/0!	#DIV/0!
XLOC_029022	NODE_3194791_length_37454_cov_17.474369:4847-5434	PREDICTED: FAD-dependent urate hydroxylase-like [Fragaria vesca subsp. vesca]	0	12.2698	#DIV/0!	#DIV/0!
XLOC_059124	NODE_6711507_length_635653_cov_18.150410:244813-244976	small subunit ribosomal protein [Typha sp. Qiu 94061]	0	12.2792	#DIV/0!	#DIV/0!
XLOC_045685	NODE_5121919_length_1845_cov_21.698645:0-196	hypothetical protein F775_14642 [Aegilops tauschii]	0	12.3101	#DIV/0!	#DIV/0!
XLOC_005506	NODE_1293393_length_5264_cov_5.666413:5-383	unnamed protein product [Vitis vinifera]	0	12.3237	#DIV/0!	#DIV/0!
XLOC_016686	NODE_2127147_length_39636_cov_15.214023:38920-39371	conserved hypothetical protein [Ricinus communis] >gi|223545691|gb|EEF47195.1| conserved hypothetical protein [Ricinus communis]	0	12.3445	#DIV/0!	#DIV/0!
XLOC_011064	NODE_1701113_length_58027_cov_12.789288:10782-18769	protein binding protein, putative [Ricinus communis] >gi|223542870|gb|EEF44406.1| protein binding protein, putative [Ricinus communis]	0	12.3528	#DIV/0!	#DIV/0!
XLOC_012737	NODE_1815929_length_2276_cov_21.907732:2017-2338	unknown [Picea sitchensis]	0	12.3938	#DIV/0!	#DIV/0!
XLOC_012593	NODE_1804367_length_91186_cov_18.449762:3320-5094	predicted protein [Populus trichocarpa] >gi|222847239|gb|EEE84786.1| predicted protein [Populus trichocarpa]	0	12.4247	#DIV/0!	#DIV/0!
XLOC_038811	NODE_4292348_length_92412_cov_16.594101:73827-74048	PREDICTED: homeobox protein BEL1 homolog [Glycine max]	0	12.4349	#DIV/0!	#DIV/0!
XLOC_034015	NODE_373349_length_1524_cov_35.274933:248-1584	hypothetical protein ZEAMMB73_166147 [Zea mays]	0	12.458	#DIV/0!	#DIV/0!
XLOC_058205	NODE_6607604_length_92513_cov_16.112654:17850-49746	hypothetical protein SORBIDRAFT_04g036670 [Sorghum bicolor] >gi|241934583|gb|EES07728.1| hypothetical protein SORBIDRAFT_04g036670 [Sorghum bicolor]	0	12.4826	#DIV/0!	#DIV/0!
XLOC_067676	NODE_7582726_length_60579_cov_12.440235:28306-29884	TPA: hypothetical protein ZEAMMB73_672793 [Zea mays]	0	12.4868	#DIV/0!	#DIV/0!
XLOC_090836	NODE_97485_length_10527_cov_52.759571:2031-2659	PREDICTED: uncharacterized protein LOC101295143 [Fragaria vesca subsp. vesca]	0	12.5053	#DIV/0!	#DIV/0!
XLOC_051892	NODE_5884562_length_20202_cov_11.124542:4696-8698	putative DNA mismatch repair protein [Oryza sativa Japonica Group]	0	12.5182	#DIV/0!	#DIV/0!
XLOC_004721	NODE_1242282_length_12084_cov_7.794853:2756-7933	hypothetical protein PRUPE_ppa002037mg [Prunus persica]	0	12.5198	#DIV/0!	#DIV/0!
XLOC_088128	NODE_9601642_length_981745_cov_17.489519:808997-809192	RecName: Full=DNA-directed RNA polymerase subunit beta''; AltName: Full=PEP; AltName: Full=Plastid-encoded RNA polymerase subunit beta''; Short=RNA polymerase subunit beta'' >gi|58802773|gb|AAW82493.1| RNA polymerase beta'' chain [Phalaenopsis aphrodite subsp. formosana]	0	12.5267	#DIV/0!	#DIV/0!
XLOC_052866	NODE_6017485_length_74957_cov_17.207773:16664-18914	protein phosphatase 2c, putative [Ricinus communis] >gi|223547010|gb|EEF48507.1| protein phosphatase 2c, putative [Ricinus communis]	0	12.5816	#DIV/0!	#DIV/0!
XLOC_014295	NODE_1911033_length_12575_cov_11.127634:8123-8389	hypothetical protein VITISV_025425 [Vitis vinifera]	0	12.5952	#DIV/0!	#DIV/0!
XLOC_027641	NODE_307158_length_1713_cov_52.497372:0-1775	unnamed protein product [Vitis vinifera]	0	12.6006	#DIV/0!	#DIV/0!
XLOC_006516	NODE_1377213_length_274048_cov_15.160224:140419-140658	PREDICTED: uncharacterized protein LOC101513199 [Cicer arietinum]	0	12.6213	#DIV/0!	#DIV/0!
XLOC_036974	NODE_4093712_length_120451_cov_15.498260:68053-69373	predicted protein [Hordeum vulgare subsp. vulgare]	0	12.6895	#DIV/0!	#DIV/0!
XLOC_086678	NODE_9520052_length_115681_cov_10.383045:1095-18773	hypothetical protein SORBIDRAFT_04g004150 [Sorghum bicolor] >gi|241933172|gb|EES06317.1| hypothetical protein SORBIDRAFT_04g004150 [Sorghum bicolor]	0	12.7113	#DIV/0!	#DIV/0!
XLOC_073844	NODE_821660_length_1138_cov_36.842705:999-1193	expressed protein [Oryza sativa Japonica Group]	0	12.7492	#DIV/0!	#DIV/0!
XLOC_049696	NODE_55802_length_3479_cov_54.513077:31-1553	Os02g0555700 [Oryza sativa Japonica Group] >gi|46389855|dbj|BAD15456.1| putative DNA J domain protein [Oryza sativa Japonica Group] >gi|50725786|dbj|BAD33317.1| putative DNA J domain protein [Oryza sativa Japonica Group] >gi|113536655|dbj|BAF09038.1| Os02g0555700 [Oryza sativa Japonica Group]	0	12.8571	#DIV/0!	#DIV/0!
XLOC_083163	NODE_9326689_length_239892_cov_15.845381:28703-28953	ribosomal protein S2 [Phalaenopsis aphrodite subsp. formosana] >gi|122239296|sp|Q3BAQ3.1|RR2_PHAAO RecName: Full=30S ribosomal protein S2, chloroplastic >gi|58802772|gb|AAW82492.1| ribosomal protein S2 [Phalaenopsis aphrodite subsp. formosana]	0	12.8709	#DIV/0!	#DIV/0!
XLOC_054079	NODE_6165072_length_64734_cov_17.427473:64981-65246	hypothetical protein ZEAMMB73_147394 [Zea mays]	0	12.8907	#DIV/0!	#DIV/0!
XLOC_056897	NODE_646616_length_6041_cov_9.065552:0-1196	Kinesin motor domain containing protein, expressed [Oryza sativa Japonica Group]	0	12.9074	#DIV/0!	#DIV/0!
XLOC_003639	NODE_1190322_length_111322_cov_16.435268:57455-69140	PREDICTED: protein FAM206A-like [Fragaria vesca subsp. vesca]	0	12.9254	#DIV/0!	#DIV/0!
XLOC_084571	NODE_9408963_length_194386_cov_21.219713:147178-147509	predicted protein [Populus trichocarpa] >gi|222864778|gb|EEF01909.1| predicted protein [Populus trichocarpa]	0	13.016	#DIV/0!	#DIV/0!
XLOC_068245	NODE_7642804_length_573924_cov_17.595371:85737-91597	predicted protein [Hordeum vulgare subsp. vulgare]	0	13.0366	#DIV/0!	#DIV/0!
XLOC_070973	NODE_7904187_length_287953_cov_17.886940:234753-235894	Enhancer of polycomb-like transcription factor protein, putative isoform 2 [Theobroma cacao]	0	13.0884	#DIV/0!	#DIV/0!
XLOC_062701	NODE_7087474_length_274027_cov_16.270390:107622-110415	PREDICTED: pentatricopeptide repeat-containing protein At4g21190 [Vitis vinifera] >gi|302143769|emb|CBI22630.3| unnamed protein product [Vitis vinifera]	0	13.1084	#DIV/0!	#DIV/0!
XLOC_014108	NODE_1899719_length_5140_cov_2.141829:0-4358	2-C-methyl-D-erythritol 4-phosphate cytidylyltransferase [Siraitia grosvenorii]	0	13.1179	#DIV/0!	#DIV/0!
XLOC_016037	NODE_2081044_length_31824_cov_10.345305:27918-28167	PREDICTED: uncharacterized protein LOC100245724 [Vitis vinifera] >gi|297734194|emb|CBI15441.3| unnamed protein product [Vitis vinifera]	0	13.1353	#DIV/0!	#DIV/0!
XLOC_088240	NODE_9608955_length_759698_cov_18.162884:155582-285742	PREDICTED: syntaxin-121-like [Setaria italica]	0	13.1682	#DIV/0!	#DIV/0!
XLOC_038651	NODE_427172_length_1483_cov_50.628456:468-825	Kinesin-II 85 kDa subunit, putative [Ricinus communis] >gi|223530934|gb|EEF32793.1| Kinesin-II 85 kDa subunit, putative [Ricinus communis]	0	13.1805	#DIV/0!	#DIV/0!
XLOC_090336	NODE_9707783_length_235998_cov_13.937004:199672-199908	hypothetical protein OsJ_09479 [Oryza sativa Japonica Group]	0	13.2507	#DIV/0!	#DIV/0!
XLOC_058604	NODE_667558_length_1267_cov_67.095505:602-1038	GPI ethanolamine phosphate transferase, putative [Ricinus communis] >gi|223543408|gb|EEF44939.1| GPI ethanolamine phosphate transferase, putative [Ricinus communis]	0	13.265	#DIV/0!	#DIV/0!
XLOC_003775	NODE_1196334_length_364371_cov_16.845358:204939-206264	PREDICTED: uncharacterized protein LOC100263484 [Vitis vinifera] >gi|296083051|emb|CBI22455.3| unnamed protein product [Vitis vinifera]	0	13.2684	#DIV/0!	#DIV/0!
XLOC_030142	NODE_3309444_length_10236_cov_4.841051:440-697	TPA: hypothetical protein ZEAMMB73_344417 [Zea mays]	0	13.2796	#DIV/0!	#DIV/0!
XLOC_045555	NODE_5096639_length_132672_cov_16.601196:71009-88513	unnamed protein product [Vitis vinifera]	0	13.282	#DIV/0!	#DIV/0!
XLOC_089410	NODE_9676753_length_243225_cov_17.691717:191994-192154	PREDICTED: l-2-hydroxyglutarate dehydrogenase, mitochondrial-like [Brachypodium distachyon]	0	13.288	#DIV/0!	#DIV/0!
XLOC_032450	NODE_355774_length_5689_cov_49.220249:188-1255	Nitrilase-like protein [Aegilops tauschii]	0	13.3797	#DIV/0!	#DIV/0!
XLOC_093482	NODE_9879465_length_142230_cov_17.763060:812-27309	PREDICTED: glyoxysomal processing protease, glyoxysomal-like [Fragaria vesca subsp. vesca]	0	13.3975	#DIV/0!	#DIV/0!
XLOC_029677	NODE_3258252_length_52421_cov_14.243071:9878-10278	conserved hypothetical protein [Ricinus communis] >gi|223536883|gb|EEF38521.1| conserved hypothetical protein [Ricinus communis]	0	13.4517	#DIV/0!	#DIV/0!
XLOC_087355	NODE_9560747_length_261206_cov_18.657768:24225-144564	predicted protein [Populus trichocarpa] >gi|222866361|gb|EEF03492.1| predicted protein [Populus trichocarpa]	0	13.4621	#DIV/0!	#DIV/0!
XLOC_067326	NODE_7538443_length_559294_cov_18.023319:522480-536028	hypothetical protein PRUPE_ppa025794mg [Prunus persica]	0	13.5574	#DIV/0!	#DIV/0!
XLOC_015794	NODE_205978_length_96350_cov_17.144421:3644-4064	Transducin/WD40 repeat-like superfamily protein [Theobroma cacao]	0	13.6088	#DIV/0!	#DIV/0!
XLOC_086810	NODE_9522190_length_788842_cov_17.570099:563566-565875	PREDICTED: DNA topoisomerase 3-beta-1-like [Vitis vinifera]	0	13.611	#DIV/0!	#DIV/0!
XLOC_002587	NODE_1138581_length_205774_cov_16.552742:56253-56500	unknown [Picea sitchensis]	0	13.6657	#DIV/0!	#DIV/0!
XLOC_036361	NODE_401741_length_1051_cov_53.622265:285-781	unnamed protein product [Vitis vinifera]	0	13.6857	#DIV/0!	#DIV/0!
XLOC_065779	NODE_7411366_length_564909_cov_18.774191:182200-190611	predicted protein [Populus trichocarpa] >gi|222860368|gb|EEE97915.1| predicted protein [Populus trichocarpa]	0	13.6932	#DIV/0!	#DIV/0!
XLOC_041151	NODE_4553397_length_7360_cov_10.159919:6232-7090	hypothetical protein OsI_31661 [Oryza sativa Indica Group]	0	13.7642	#DIV/0!	#DIV/0!
XLOC_072198	NODE_8035264_length_323743_cov_17.848982:259339-259622	unknown [Lotus japonicus]	0	13.766	#DIV/0!	#DIV/0!
XLOC_090396	NODE_9709654_length_101918_cov_14.122020:35029-35243	PREDICTED: probable leucine-rich repeat receptor-like protein kinase At5g63930-like [Setaria italica]	0	13.8031	#DIV/0!	#DIV/0!
XLOC_006892	NODE_1401652_length_23936_cov_11.933448:7495-8200	hypothetical protein SORBIDRAFT_06g025950 [Sorghum bicolor] >gi|241938147|gb|EES11292.1| hypothetical protein SORBIDRAFT_06g025950 [Sorghum bicolor]	0	13.8037	#DIV/0!	#DIV/0!
XLOC_072204	NODE_8035264_length_323743_cov_17.848982:247886-256649	hypothetical protein ZEAMMB73_597791 [Zea mays] >gi|413934567|gb|AFW69118.1| hypothetical protein ZEAMMB73_597791 [Zea mays]	0	13.9	#DIV/0!	#DIV/0!
XLOC_074401	NODE_8287049_length_5106_cov_5.109087:3481-3924	putative beta-1,3-glucan synthase [Nicotiana alata]	0	13.9398	#DIV/0!	#DIV/0!
XLOC_030339	NODE_3336826_length_5302_cov_2.075066:4839-5028	RNA polymerase beta chain [Phalaenopsis aphrodite subsp. formosana]	0	13.9578	#DIV/0!	#DIV/0!
XLOC_079690	NODE_8881724_length_450228_cov_16.342506:200083-200241	hypothetical protein ZEAMMB73_165173 [Zea mays]	0	14.0357	#DIV/0!	#DIV/0!
XLOC_077487	NODE_8667666_length_252793_cov_17.435637:28725-30722	conserved hypothetical protein [Ricinus communis] >gi|223542493|gb|EEF44033.1| conserved hypothetical protein [Ricinus communis]	0	14.0444	#DIV/0!	#DIV/0!
XLOC_024501	NODE_2778195_length_10562_cov_5.068831:3953-6804	unknown protein [Oryza sativa Japonica Group] >gi|50509924|dbj|BAD30245.1| unknown protein [Oryza sativa Japonica Group] >gi|218200108|gb|EEC82535.1| hypothetical protein OsI_27058 [Oryza sativa Indica Group] >gi|222637542|gb|EEE67674.1| hypothetical protein OsJ_25312 [Oryza sativa Japonica Group]	0	14.0831	#DIV/0!	#DIV/0!
XLOC_049064	NODE_553044_length_1780_cov_46.741013:1175-1407	PREDICTED: RNA polymerase II subunit A C-terminal domain phosphatase SSU72-like [Cucumis sativus] >gi|449506693|ref|XP_004162820.1| PREDICTED: RNA polymerase II subunit A C-terminal domain phosphatase SSU72-like [Cucumis sativus]	0	14.0958	#DIV/0!	#DIV/0!
XLOC_036373	NODE_4018747_length_261453_cov_15.168077:166227-166727	PREDICTED: probable leucine-rich repeat receptor-like serine/threonine-protein kinase At3g14840-like [Vitis vinifera]	0	14.1201	#DIV/0!	#DIV/0!
XLOC_029359	NODE_3231801_length_289173_cov_12.986603:126539-126793	PREDICTED: methyltransferase-like protein 10 isoform 2 [Vitis vinifera]	0	14.1914	#DIV/0!	#DIV/0!
XLOC_088472	NODE_9615665_length_380372_cov_17.614517:147542-152687	PREDICTED: probable receptor-like protein kinase At5g24010-like [Vitis vinifera]	0	14.3823	#DIV/0!	#DIV/0!
XLOC_085925	NODE_9483332_length_509287_cov_19.551100:240449-240660	TPA: hypothetical protein ZEAMMB73_605143 [Zea mays]	0	14.4515	#DIV/0!	#DIV/0!
XLOC_003505	NODE_1184822_length_19160_cov_17.510595:19006-19193	pentatricopeptide repeat-containing protein [Arabidopsis thaliana] >gi|75211707|sp|Q9SVH3.1|PP328_ARATH RecName: Full=Pentatricopeptide repeat-containing protein At4g20740 >gi|5262214|emb|CAB45840.1| putative protein [Arabidopsis thaliana] >gi|7268870|emb|CAB79074.1| putative protein [Arabidopsis th...	0	14.4909	#DIV/0!	#DIV/0!
XLOC_054586	NODE_62216_length_11392_cov_38.343136:2740-11524	PREDICTED: ubiquitin carboxyl-terminal hydrolase 14-like isoform X2 [Cicer arietinum]	0	14.5327	#DIV/0!	#DIV/0!
XLOC_082180	NODE_9193098_length_530413_cov_16.148247:326011-348086	hypothetical protein ZEAMMB73_884796 [Zea mays]	0	14.6057	#DIV/0!	#DIV/0!
XLOC_015398	NODE_2017753_length_1060_cov_25.745283:19-1048	hypothetical protein CARUB_v10027713mg [Capsella rubella]	0	14.6069	#DIV/0!	#DIV/0!
XLOC_080605	NODE_89773_length_4919_cov_49.902012:1309-2025	hypothetical protein OsJ_36320 [Oryza sativa Japonica Group]	0	14.6466	#DIV/0!	#DIV/0!
XLOC_083686	NODE_9369791_length_125000_cov_8.906272:63090-63894	Glycosyl hydrolase family protein [Arabidopsis thaliana] >gi|10177130|dbj|BAB10420.1| alpha-mannosidase [Arabidopsis thaliana] >gi|332010782|gb|AED98165.1| Glycosyl hydrolase family protein [Arabidopsis thaliana]	0	14.6512	#DIV/0!	#DIV/0!
XLOC_087014	NODE_9527490_length_508646_cov_15.305536:891-1237	hypothetical protein PRUPE_ppa006581mg [Prunus persica]	0	14.6559	#DIV/0!	#DIV/0!
XLOC_066561	NODE_74836_length_472863_cov_17.946535:148574-150977	PREDICTED: RPM1-interacting protein 4-like isoform X2 [Setaria italica]	0	14.6871	#DIV/0!	#DIV/0!
XLOC_053466	NODE_6103863_length_1977_cov_20.668184:1189-2012	PREDICTED: uncharacterized protein LOC101307188 [Fragaria vesca subsp. vesca]	0	14.7006	#DIV/0!	#DIV/0!
XLOC_036542	NODE_4043270_length_456224_cov_17.895769:291864-302081	uncharacterized protein LOC100193799 [Zea mays] >gi|194694164|gb|ACF81166.1| unknown [Zea mays]	0	14.7383	#DIV/0!	#DIV/0!
XLOC_065720	NODE_7407238_length_250002_cov_16.110264:167655-168043	unknown [Zea mays]	0	14.7788	#DIV/0!	#DIV/0!
XLOC_040120	NODE_4454512_length_14634_cov_8.613161:11409-12289	hypothetical protein PRUPE_ppa000435mg [Prunus persica]	0	14.7937	#DIV/0!	#DIV/0!
XLOC_074231	NODE_825916_length_250942_cov_16.200563:194757-198823	hypothetical protein VITISV_033885 [Vitis vinifera]	0	14.8473	#DIV/0!	#DIV/0!
XLOC_056011	NODE_6382280_length_149390_cov_16.645933:123106-124792	PREDICTED: probable serine/threonine-protein kinase At1g54610-like [Brachypodium distachyon]	0	14.9111	#DIV/0!	#DIV/0!
XLOC_064555	NODE_7296105_length_133825_cov_20.683683:14509-27702	kinesin heavy chain, putative [Ricinus communis] >gi|223540563|gb|EEF42130.1| kinesin heavy chain, putative [Ricinus communis]	0	14.9674	#DIV/0!	#DIV/0!
XLOC_024609	NODE_2785035_length_688133_cov_17.156960:54200-57227	LOC542653 [Zea mays] >gi|28950670|gb|AAO63267.1| legumin-like protein [Zea mays] >gi|413942236|gb|AFW74885.1| putative rmlC-like cupins superfamily protein [Zea mays]	0	15.004	#DIV/0!	#DIV/0!
XLOC_056707	NODE_6444446_length_186947_cov_18.794203:45076-90568	PREDICTED: uncharacterized protein LOC100258145 [Vitis vinifera] >gi|296085977|emb|CBI31418.3| unnamed protein product [Vitis vinifera]	0	15.0505	#DIV/0!	#DIV/0!
XLOC_005171	NODE_1267208_length_3519_cov_20.314293:1738-1996	BTB/POZ domain-containing protein [Aegilops tauschii]	0	15.1472	#DIV/0!	#DIV/0!
XLOC_084475	NODE_9403829_length_105763_cov_14.244868:25203-45951	hypothetical protein SORBIDRAFT_01g047590 [Sorghum bicolor] >gi|241919740|gb|EER92884.1| hypothetical protein SORBIDRAFT_01g047590 [Sorghum bicolor]	0	15.1856	#DIV/0!	#DIV/0!
XLOC_082836	NODE_9274012_length_228381_cov_17.817213:14-2696	PREDICTED: asparaginyl-tRNA synthetase, cytoplasmic 2-like, partial [Vitis vinifera]	0	15.2244	#DIV/0!	#DIV/0!
XLOC_024191	NODE_2747168_length_75272_cov_18.204565:30711-30866	hypothetical protein NitaMp101 [Nicotiana tabacum] >gi|56806603|dbj|BAD83504.1| hypothetical protein (mitochondrion) [Nicotiana tabacum]	0	15.2886	#DIV/0!	#DIV/0!
XLOC_063433	NODE_7191307_length_46420_cov_16.043365:18651-19429	hypothetical protein PRUPE_ppa004723mg [Prunus persica]	0	15.3476	#DIV/0!	#DIV/0!
XLOC_067372	NODE_7538929_length_251838_cov_17.483120:23598-24499	clathrin assembly protein, putative [Ricinus communis] >gi|223536977|gb|EEF38614.1| clathrin assembly protein, putative [Ricinus communis]	0	15.394	#DIV/0!	#DIV/0!
XLOC_004890	NODE_1252786_length_1561_cov_69.562462:262-707	PREDICTED: Fanconi anemia group J protein homolog [Cucumis sativus]	0	15.4317	#DIV/0!	#DIV/0!
XLOC_092110	NODE_9799472_length_358846_cov_18.715912:254260-259355	Os08g0479400 [Oryza sativa Japonica Group] >gi|42408573|dbj|BAD09750.1| putative ZF-HD homeobox protein [Oryza sativa Japonica Group] >gi|113624024|dbj|BAF23969.1| Os08g0479400 [Oryza sativa Japonica Group] >gi|125561919|gb|EAZ07367.1| hypothetical protein OsI_29618 [Oryza sativa Indica Group] >gi|2...	0	15.4692	#DIV/0!	#DIV/0!
XLOC_031402	NODE_344465_length_3181_cov_51.461803:18-3240	unnamed protein product [Vitis vinifera]	0	15.4699	#DIV/0!	#DIV/0!
XLOC_023715	NODE_271269_length_55868_cov_7.110403:38424-56645	hypothetical protein ZEAMMB73_019909, partial [Zea mays]	0	15.5137	#DIV/0!	#DIV/0!
XLOC_052734	NODE_6007153_length_87583_cov_11.778587:10492-12089	PREDICTED: mitogen-activated protein kinase kinase kinase 3-like [Glycine max]	0	15.5982	#DIV/0!	#DIV/0!
XLOC_063137	NODE_716685_length_16678_cov_7.800456:1767-2172	putative 3-dehydroquinate synthase [Fagus sylvatica]	0	15.6028	#DIV/0!	#DIV/0!
XLOC_058238	NODE_661442_length_2021_cov_19.522018:15-221	hypothetical protein PRUPE_ppa020744mg, partial [Prunus persica]	0	15.6323	#DIV/0!	#DIV/0!
XLOC_086962	NODE_9525572_length_158076_cov_13.164630:159265-159514	PREDICTED: actin-1-like isoform X1 [Setaria italica]	0	15.7623	#DIV/0!	#DIV/0!
XLOC_060774	NODE_69001_length_12913_cov_10.906838:6714-8360	PREDICTED: uncharacterized aarF domain-containing protein kinase At5g05200, chloroplastic-like [Setaria italica]	0	15.8179	#DIV/0!	#DIV/0!
XLOC_047174	NODE_5333848_length_102926_cov_14.722966:84223-84447	hypothetical protein OsJ_02440 [Oryza sativa Japonica Group]	0	15.8663	#DIV/0!	#DIV/0!
XLOC_080678	NODE_8996575_length_732134_cov_14.946550:620784-648434	PREDICTED: uncharacterized protein LOC100836190 [Brachypodium distachyon]	0	16.0053	#DIV/0!	#DIV/0!
XLOC_054682	NODE_623812_length_85814_cov_10.506421:78891-81345	PREDICTED: pentatricopeptide repeat-containing protein At4g21190 [Vitis vinifera] >gi|302143769|emb|CBI22630.3| unnamed protein product [Vitis vinifera]	0	16.1891	#DIV/0!	#DIV/0!
XLOC_026889	NODE_298867_length_17935_cov_24.333984:15781-17993	PREDICTED: histone deacetylase HDT1-like [Solanum lycopersicum]	0	16.2524	#DIV/0!	#DIV/0!
XLOC_056833	NODE_6453348_length_450087_cov_18.182365:370618-404806	hypothetical protein OsJ_29825 [Oryza sativa Japonica Group]	0	16.2718	#DIV/0!	#DIV/0!
XLOC_008360	NODE_1493980_length_545593_cov_17.381557:107111-107292	PREDICTED: pentatricopeptide repeat-containing protein At3g63370-like [Fragaria vesca subsp. vesca]	0	16.2973	#DIV/0!	#DIV/0!
XLOC_003669	NODE_1190936_length_380674_cov_16.165520:70187-70589	PREDICTED: LOW QUALITY PROTEIN: beta-amylase 7-like [Cucumis sativus]	0	16.3771	#DIV/0!	#DIV/0!
XLOC_047918	NODE_5403457_length_22500_cov_13.055200:7804-8251	hypothetical protein OsI_02908 [Oryza sativa Indica Group]	0	16.5167	#DIV/0!	#DIV/0!
XLOC_058613	NODE_6677379_length_182055_cov_15.150652:94239-94804	hypothetical protein PRUPE_ppa007491m1g, partial [Prunus persica]	0	16.5673	#DIV/0!	#DIV/0!
XLOC_042766	NODE_47574_length_9435_cov_55.688076:953-6456	PREDICTED: tubulin gamma-2 chain-like [Brachypodium distachyon]	0	16.6368	#DIV/0!	#DIV/0!
XLOC_075889	NODE_8462476_length_204846_cov_16.187580:18234-40782	hypothetical protein SORBIDRAFT_06g020410 [Sorghum bicolor] >gi|241939249|gb|EES12394.1| hypothetical protein SORBIDRAFT_06g020410 [Sorghum bicolor]	0	16.6539	#DIV/0!	#DIV/0!
XLOC_016777	NODE_2133451_length_201172_cov_14.670153:74163-121592	L-2-hydroxyglutarate dehydrogenase [Medicago truncatula] >gi|355493920|gb|AES75123.1| L-2-hydroxyglutarate dehydrogenase [Medicago truncatula]	0	16.661	#DIV/0!	#DIV/0!
XLOC_024251	NODE_2752044_length_16845_cov_11.517186:4560-6208	PREDICTED: protection of telomeres protein 1b-like isoform X1 [Setaria italica]	0	16.7465	#DIV/0!	#DIV/0!
XLOC_001669	NODE_1088149_length_8104_cov_12.600321:471-791	Alpha-1 3-mannosyl-glycoprotein beta-1 2-N-acetylglucosaminyltransferase [Medicago truncatula] >gi|355493150|gb|AES74353.1| Alpha-1 3-mannosyl-glycoprotein beta-1 2-N-acetylglucosaminyltransferase [Medicago truncatula]	0	16.815	#DIV/0!	#DIV/0!
XLOC_030265	NODE_332273_length_43547_cov_22.521828:1035-7580	PREDICTED: nephrocystin-3-like [Vitis vinifera]	0	16.8841	#DIV/0!	#DIV/0!
XLOC_041244	NODE_4559451_length_16553_cov_4.218812:10291-10536	ent-kaurene oxidase, putative [Ricinus communis] >gi|223550989|gb|EEF52475.1| ent-kaurene oxidase, putative [Ricinus communis]	0	17.0352	#DIV/0!	#DIV/0!
XLOC_010335	NODE_1650599_length_1145_cov_63.755459:548-845	aspartate aminotransferase-like [Solanum tuberosum]	0	17.1484	#DIV/0!	#DIV/0!
XLOC_073425	NODE_8138886_length_54462_cov_15.918237:50490-51853	hypothetical protein PRUPE_ppa002514mg [Prunus persica]	0	17.2746	#DIV/0!	#DIV/0!
XLOC_048845	NODE_5508166_length_152062_cov_14.660237:109464-113569	PREDICTED: uncharacterized protein LOC100243259 [Vitis vinifera] >gi|297733669|emb|CBI14916.3| unnamed protein product [Vitis vinifera]	0	17.3384	#DIV/0!	#DIV/0!
XLOC_012455	NODE_1796209_length_1432_cov_30.547485:5-1425	PREDICTED: protein SCO1 homolog 2, mitochondrial-like [Setaria italica]	0	17.3996	#DIV/0!	#DIV/0!
XLOC_027011	NODE_2998660_length_10597_cov_13.553930:9929-10146	PREDICTED: E3 ubiquitin-protein ligase HERC2 [Vitis vinifera] >gi|296082630|emb|CBI21635.3| unnamed protein product [Vitis vinifera]	0	17.5917	#DIV/0!	#DIV/0!
XLOC_048795	NODE_5502372_length_21781_cov_4.384739:8904-9166	Uncharacterized protein TCM_016755 [Theobroma cacao]	0	17.7681	#DIV/0!	#DIV/0!
XLOC_071632	NODE_795669_length_187167_cov_14.283667:28151-67944	PREDICTED: uncharacterized protein LOC100854034 [Vitis vinifera]	0	17.8024	#DIV/0!	#DIV/0!
XLOC_066484	NODE_7477917_length_166573_cov_18.440077:136965-137115	hypothetical protein OsI_16793 [Oryza sativa Indica Group]	0	17.8058	#DIV/0!	#DIV/0!
XLOC_028378	NODE_314498_length_3736_cov_57.247589:35-394	Non-imprinted in Prader-Willi/Angelman syndrome region protein, putative [Ricinus communis] >gi|223531545|gb|EEF33375.1| Non-imprinted in Prader-Willi/Angelman syndrome region protein, putative [Ricinus communis]	0	17.8148	#DIV/0!	#DIV/0!
XLOC_061588	NODE_697032_length_66884_cov_9.763979:40764-52509	b-keto acyl reductase, partial [Allium ampeloprasum]	0	17.8622	#DIV/0!	#DIV/0!
XLOC_030713	NODE_3377312_length_11710_cov_17.274040:5818-8942	PREDICTED: DNA polymerase delta small subunit-like [Cucumis sativus] >gi|449526900|ref|XP_004170451.1| PREDICTED: DNA polymerase delta small subunit-like [Cucumis sativus]	0	17.9695	#DIV/0!	#DIV/0!
XLOC_018275	NODE_2219353_length_1052_cov_17.788973:605-879	transferase, transferring pentosyl groups, putative [Ricinus communis] >gi|223546668|gb|EEF48166.1| transferase, transferring pentosyl groups, putative [Ricinus communis]	0	17.995	#DIV/0!	#DIV/0!
XLOC_068767	NODE_76947_length_369387_cov_15.889010:220265-223524	hypothetical protein SORBIDRAFT_03g029850 [Sorghum bicolor] >gi|241928045|gb|EES01190.1| hypothetical protein SORBIDRAFT_03g029850 [Sorghum bicolor]	0	18.0185	#DIV/0!	#DIV/0!
XLOC_025107	NODE_2820759_length_495166_cov_17.043667:119443-122859	PREDICTED: U2 small nuclear ribonucleoprotein B'' 2-like [Cucumis sativus] >gi|449520549|ref|XP_004167296.1| PREDICTED: U2 small nuclear ribonucleoprotein B'' 2-like [Cucumis sativus]	0	18.0679	#DIV/0!	#DIV/0!
XLOC_043650	NODE_4871393_length_106625_cov_15.847053:55049-55225	predicted protein [Populus trichocarpa] >gi|222835372|gb|EEE73807.1| predicted protein [Populus trichocarpa]	0	18.0903	#DIV/0!	#DIV/0!
XLOC_019892	NODE_236871_length_2230_cov_55.287445:1-547	PREDICTED: fatty acid 2-hydroxylase-like [Brachypodium distachyon]	0	18.1604	#DIV/0!	#DIV/0!
XLOC_077372	NODE_8643711_length_1128233_cov_17.951977:630903-713067	Translationally-controlled tumor protein, putative [Ricinus communis] >gi|223544018|gb|EEF45544.1| Translationally-controlled tumor protein, putative [Ricinus communis]	0	18.1612	#DIV/0!	#DIV/0!
XLOC_063290	NODE_7181410_length_165103_cov_15.527991:105193-114267	PREDICTED: uncharacterized protein LOC101305859 [Fragaria vesca subsp. vesca]	0	18.1711	#DIV/0!	#DIV/0!
XLOC_007740	NODE_1451489_length_23262_cov_14.957871:1991-4949	PREDICTED: vesicle-associated protein 1-2-like [Vitis vinifera] >gi|296089208|emb|CBI38911.3| unnamed protein product [Vitis vinifera]	0	18.1762	#DIV/0!	#DIV/0!
XLOC_027626	NODE_306833_length_1479_cov_53.541584:56-1477	hypothetical protein [Zea mays]	0	18.3588	#DIV/0!	#DIV/0!
XLOC_042658	NODE_4727187_length_66467_cov_20.111589:34866-35131	PREDICTED: pre-mRNA-processing protein 40A-like isoform X1 [Setaria italica] >gi|514729049|ref|XP_004956605.1| PREDICTED: pre-mRNA-processing protein 40A-like isoform X2 [Setaria italica] >gi|514729053|ref|XP_004956606.1| PREDICTED: pre-mRNA-processing protein 40A-like isoform X3 [Setaria italica] >...	0	18.4153	#DIV/0!	#DIV/0!
XLOC_091312	NODE_97755_length_9168_cov_61.273342:615-811	unknown [Picea sitchensis]	0	18.4651	#DIV/0!	#DIV/0!
XLOC_014155	NODE_1900921_length_582642_cov_18.039944:99924-100193	hypothetical protein SORBIDRAFT_02g034560 [Sorghum bicolor] >gi|241926302|gb|EER99446.1| hypothetical protein SORBIDRAFT_02g034560 [Sorghum bicolor]	0	18.4687	#DIV/0!	#DIV/0!
XLOC_076389	NODE_851590_length_1090076_cov_16.595531:504853-511435	hypothetical protein F775_32843 [Aegilops tauschii]	0	18.5453	#DIV/0!	#DIV/0!
XLOC_086583	NODE_9514090_length_90915_cov_15.073497:49178-64458	hypothetical protein PRUPE_ppa008496mg [Prunus persica]	0	18.5577	#DIV/0!	#DIV/0!
XLOC_049642	NODE_5572452_length_77863_cov_18.108101:11116-68031	RNA-directed DNA polymerase-like protein [Arabidopsis thaliana] >gi|7267666|emb|CAB78094.1| RNA-directed DNA polymerase-like protein [Arabidopsis thaliana]	0	18.6065	#DIV/0!	#DIV/0!
XLOC_083084	NODE_9317136_length_349946_cov_17.089014:317860-318204	tonneau 1b [Oryza sativa Indica Group]	0	18.6083	#DIV/0!	#DIV/0!
XLOC_006332	NODE_1361841_length_976_cov_44.885246:280-905	PREDICTED: probable polyamine oxidase 2-like [Solanum lycopersicum]	0	18.7632	#DIV/0!	#DIV/0!
XLOC_075140	NODE_8368879_length_130368_cov_14.586317:43269-125614	unnamed protein product [Vitis vinifera]	0	18.8077	#DIV/0!	#DIV/0!
XLOC_033770	NODE_37100_length_961_cov_54.515087:515-779	TPA: sorbitol dehydrogenase-like protein [Zea mays]	0	18.8477	#DIV/0!	#DIV/0!
XLOC_051542	NODE_5857508_length_18403_cov_17.735477:453-1646	hypothetical protein M569_05299, partial [Genlisea aurea]	0	18.95	#DIV/0!	#DIV/0!
XLOC_026820	NODE_298401_length_163818_cov_17.855675:15064-72967	PREDICTED: DNA helicase MCM8-like [Fragaria vesca subsp. vesca]	0	18.9612	#DIV/0!	#DIV/0!
XLOC_055793	NODE_6353473_length_5053_cov_2.925787:0-148	putative chloride channel [Oryza sativa Japonica Group]	0	18.998	#DIV/0!	#DIV/0!
XLOC_020809	NODE_2452564_length_3231_cov_25.528938:0-616	uncharacterized protein LOC100278851 [Zea mays] >gi|195656565|gb|ACG47750.1| hypothetical protein [Zea mays]	0	19.0171	#DIV/0!	#DIV/0!
XLOC_079389	NODE_8866896_length_404768_cov_15.473019:13269-13770	predicted protein [Populus trichocarpa] >gi|222851793|gb|EEE89340.1| predicted protein [Populus trichocarpa]	0	19.1049	#DIV/0!	#DIV/0!
XLOC_056096	NODE_6391661_length_70070_cov_18.098530:21304-22904	PREDICTED: nuclear transcription factor Y subunit B-3-like [Fragaria vesca subsp. vesca]	0	19.2788	#DIV/0!	#DIV/0!
XLOC_037487	NODE_4135504_length_565127_cov_18.885239:194922-195095	hypothetical protein ARALYDRAFT_893969 [Arabidopsis lyrata subsp. lyrata] >gi|297332703|gb|EFH63121.1| hypothetical protein ARALYDRAFT_893969 [Arabidopsis lyrata subsp. lyrata]	0	19.3217	#DIV/0!	#DIV/0!
XLOC_084230	NODE_9394210_length_338943_cov_19.053862:135210-135383	hypothetical protein ARALYDRAFT_918658 [Arabidopsis lyrata subsp. lyrata] >gi|297311914|gb|EFH42338.1| hypothetical protein ARALYDRAFT_918658 [Arabidopsis lyrata subsp. lyrata]	0	19.3217	#DIV/0!	#DIV/0!
XLOC_089544	NODE_9681462_length_214641_cov_15.297064:206221-207565	PREDICTED: uncharacterized protein LOC100241830 [Vitis vinifera] >gi|297744037|emb|CBI37007.3| unnamed protein product [Vitis vinifera]	0	19.3454	#DIV/0!	#DIV/0!
XLOC_079620	NODE_8877953_length_133180_cov_16.261353:12546-15987	WW domain-containing oxidoreductase [Triticum urartu]	0	19.3529	#DIV/0!	#DIV/0!
XLOC_084027	NODE_9386070_length_114023_cov_13.660077:16400-47058	PREDICTED: ubiquitin-conjugating enzyme E2-17 kDa-like [Cucumis sativus]	0	19.4302	#DIV/0!	#DIV/0!
XLOC_001896	NODE_1100234_length_1798_cov_37.868187:37-1191	Transmembrane 9 superfamily member 3 [Aegilops tauschii]	0	19.4384	#DIV/0!	#DIV/0!
XLOC_029818	NODE_3271468_length_554341_cov_17.259773:58774-59032	PREDICTED: molybdopterin biosynthesis protein CNX1-like [Brachypodium distachyon]	0	19.475	#DIV/0!	#DIV/0!
XLOC_019344	NODE_2318632_length_346764_cov_16.010742:37592-67016	Kinase protein with adenine nucleotide alpha hydrolases-like domain, putative isoform 2 [Theobroma cacao]	0	19.4874	#DIV/0!	#DIV/0!
XLOC_055827	NODE_635971_length_1710_cov_58.440937:0-1772	L-isoaspartate O-methyltransferase [Theobroma cacao]	0	19.4894	#DIV/0!	#DIV/0!
XLOC_013953	NODE_1889210_length_142973_cov_17.655466:109799-126384	PREDICTED: uncharacterized protein LOC100838519 isoform 2 [Brachypodium distachyon]	0	19.7847	#DIV/0!	#DIV/0!
XLOC_066104	NODE_743131_length_96909_cov_7.544738:42768-95517	unnamed protein product [Vitis vinifera]	0	19.8473	#DIV/0!	#DIV/0!
XLOC_080661	NODE_8996575_length_732134_cov_14.946550:121033-150345	PREDICTED: protein VAC14 homolog [Vitis vinifera] >gi|297737634|emb|CBI26835.3| unnamed protein product [Vitis vinifera]	0	19.8927	#DIV/0!	#DIV/0!
XLOC_016548	NODE_211896_length_322205_cov_16.800383:49856-154723	PREDICTED: putative methyltransferase NSUN5-like [Vitis vinifera]	0	19.9486	#DIV/0!	#DIV/0!
XLOC_057651	NODE_6562127_length_209701_cov_18.284472:128683-176435	PAS domain-containing protein tyrosine kinase family protein [Theobroma cacao]	0	20.061	#DIV/0!	#DIV/0!
XLOC_077532	NODE_8672648_length_488583_cov_17.245316:19201-25436	cytochrome P450 CYP81 [Narcissus tazetta]	0	20.1254	#DIV/0!	#DIV/0!
XLOC_071938	NODE_8001843_length_109381_cov_16.651339:80980-81453	hypothetical protein PRUPE_ppa008814mg [Prunus persica]	0	20.1726	#DIV/0!	#DIV/0!
XLOC_054492	NODE_620876_length_259611_cov_16.207415:112319-112490	PREDICTED: uncharacterized protein LOC101504798 [Cicer arietinum]	0	20.2185	#DIV/0!	#DIV/0!
XLOC_016728	NODE_2131559_length_5112_cov_1.359351:3994-4276	predicted protein [Populus trichocarpa] >gi|222865700|gb|EEF02831.1| predicted protein [Populus trichocarpa]	0	20.2266	#DIV/0!	#DIV/0!
XLOC_014337	NODE_1913474_length_5168_cov_3.965944:0-314	rhamnose synthase [Gossypium hirsutum]	0	20.2426	#DIV/0!	#DIV/0!
XLOC_014520	NODE_1920775_length_58054_cov_16.707979:39566-48443	PREDICTED: probable WRKY transcription factor 4-like [Brachypodium distachyon]	0	20.2815	#DIV/0!	#DIV/0!
XLOC_057732	NODE_6572132_length_69149_cov_15.240480:25822-25968	hypothetical protein M569_00222, partial [Genlisea aurea]	0	20.3202	#DIV/0!	#DIV/0!
XLOC_020217	NODE_239947_length_1167_cov_50.934017:82-398	PREDICTED: GTPase obg-like [Fragaria vesca subsp. vesca]	0	20.3461	#DIV/0!	#DIV/0!
XLOC_013085	NODE_1838932_length_65686_cov_12.899218:9712-30846	Putative transposase [Oryza sativa Japonica Group] >gi|125585157|gb|EAZ25821.1| hypothetical protein OsJ_09661 [Oryza sativa Japonica Group]	0	20.3943	#DIV/0!	#DIV/0!
XLOC_046906	NODE_5303474_length_10272_cov_17.863317:7190-7424	serine carboxypeptidase [Narcissus pseudonarcissus]	0	20.5076	#DIV/0!	#DIV/0!
XLOC_074112	NODE_8237708_length_256432_cov_17.926741:248332-248607	monodehydroascorbate reductase [Oncidium hybrid cultivar]	0	20.5355	#DIV/0!	#DIV/0!
XLOC_005896	NODE_1329837_length_19806_cov_22.508635:18585-18775	uncharacterized protein LOC100275185 [Zea mays] >gi|195610108|gb|ACG26884.1| hypothetical protein [Zea mays]	0	20.5537	#DIV/0!	#DIV/0!
XLOC_083343	NODE_9334135_length_606634_cov_16.024063:69599-69769	Uncharacterized protein TCM_005189 [Theobroma cacao]	0	20.6917	#DIV/0!	#DIV/0!
XLOC_014049	NODE_1894671_length_142441_cov_14.846519:42917-59889	hypothetical protein SORBIDRAFT_01g002470 [Sorghum bicolor] >gi|241917437|gb|EER90581.1| hypothetical protein SORBIDRAFT_01g002470 [Sorghum bicolor]	0	20.7622	#DIV/0!	#DIV/0!
XLOC_007206	NODE_1418704_length_190926_cov_14.368551:106352-106558	unknown [Hyacinthus orientalis]	0	20.8431	#DIV/0!	#DIV/0!
XLOC_035987	NODE_3951012_length_28746_cov_21.626209:27499-28683	PREDICTED: translation machinery-associated protein 22 [Vitis vinifera] >gi|297738660|emb|CBI27905.3| unnamed protein product [Vitis vinifera]	0	20.8571	#DIV/0!	#DIV/0!
XLOC_043613	NODE_486733_length_328442_cov_15.735548:123613-129907	Mitochondrial substrate carrier family protein [Theobroma cacao]	0	20.8665	#DIV/0!	#DIV/0!
XLOC_076011	NODE_847838_length_10999_cov_10.079916:2950-3521	unknown [Picea sitchensis]	0	20.8986	#DIV/0!	#DIV/0!
XLOC_045578	NODE_509755_length_5346_cov_54.533295:5047-5406	PREDICTED: quinone oxidoreductase PIG3-like [Cucumis sativus]	0	20.9205	#DIV/0!	#DIV/0!
XLOC_016564	NODE_2119050_length_86389_cov_16.554747:29433-68313	HXXXD-type acyl-transferase family protein, putative [Theobroma cacao]	0	20.9353	#DIV/0!	#DIV/0!
XLOC_073946	NODE_8225093_length_281964_cov_16.423058:262570-277490	Structural maintenance of chromosomes 5 smc5, putative [Theobroma cacao]	0	20.9595	#DIV/0!	#DIV/0!
XLOC_053093	NODE_6027704_length_214549_cov_17.690630:101535-116178	glucose-6-phosphate 1-dehydrogenase, putative [Ricinus communis] >gi|223545928|gb|EEF47431.1| glucose-6-phosphate 1-dehydrogenase, putative [Ricinus communis]	0	20.9791	#DIV/0!	#DIV/0!
XLOC_058318	NODE_662572_length_295984_cov_15.784141:234871-235113	hypothetical protein M569_00407, partial [Genlisea aurea]	0	20.9844	#DIV/0!	#DIV/0!
XLOC_093804	NODE_9887963_length_43147_cov_18.547987:27763-29355	PREDICTED: serine/threonine-protein kinase CBK1-like [Cucumis sativus] >gi|449498613|ref|XP_004160584.1| PREDICTED: serine/threonine-protein kinase CBK1-like [Cucumis sativus]	0	21.0009	#DIV/0!	#DIV/0!
XLOC_014730	NODE_194431_length_1650_cov_61.109093:132-1024	protein binding protein, putative [Ricinus communis] >gi|223542870|gb|EEF44406.1| protein binding protein, putative [Ricinus communis]	0	21.0237	#DIV/0!	#DIV/0!
XLOC_013810	NODE_1880405_length_953_cov_60.880379:53-743	PREDICTED: DNA excision repair protein ERCC-1-like [Glycine max]	0	21.4856	#DIV/0!	#DIV/0!
XLOC_053778	NODE_6142146_length_14352_cov_2.928094:10706-11198	unknown [Picea sitchensis]	0	21.51	#DIV/0!	#DIV/0!
XLOC_022328	NODE_258198_length_507175_cov_15.775269:359427-439959	UOS1 [Medicago truncatula] >gi|355507785|gb|AES88927.1| UOS1 [Medicago truncatula]	0	21.6361	#DIV/0!	#DIV/0!
XLOC_078006	NODE_8722926_length_395906_cov_17.688608:290919-291087	PREDICTED: casein kinase I isoform delta-like [Fragaria vesca subsp. vesca]	0	21.6923	#DIV/0!	#DIV/0!
XLOC_020263	NODE_2401336_length_440854_cov_18.063093:431960-432147	cytochrome f (chloroplast) [Phalaenopsis equestris] >gi|329668825|gb|AEB96272.1| cytochrome f (chloroplast) [Phalaenopsis equestris]	0	21.7363	#DIV/0!	#DIV/0!
XLOC_086976	NODE_9526012_length_14933_cov_4.224335:14391-16000	PREDICTED: pentatricopeptide repeat-containing protein At5g43790-like [Solanum lycopersicum]	0	21.8335	#DIV/0!	#DIV/0!
XLOC_084472	NODE_9403829_length_105763_cov_14.244868:12173-15385	PREDICTED: cysteine-rich repeat secretory protein 3-like [Brachypodium distachyon]	0	21.9624	#DIV/0!	#DIV/0!
XLOC_014368	NODE_1915787_length_94874_cov_14.001033:64149-76199	putative RING zinc finger domain superfamily protein [Zea mays] >gi|413918896|gb|AFW58828.1| putative RING zinc finger domain superfamily protein [Zea mays]	0	22.125	#DIV/0!	#DIV/0!
XLOC_018408	NODE_222697_length_6830_cov_12.758858:5427-5746	Senescence-associated gene 21, putative [Theobroma cacao]	0	22.1544	#DIV/0!	#DIV/0!
XLOC_012071	NODE_177798_length_185110_cov_17.481461:111704-152186	PREDICTED: chromosome-associated kinesin KIF4A-like isoform X1 [Setaria italica]	0	22.21	#DIV/0!	#DIV/0!
XLOC_020077	NODE_2387249_length_14317_cov_19.761333:5654-5821	predicted protein [Populus trichocarpa] >gi|222838004|gb|EEE76369.1| predicted protein [Populus trichocarpa]	0	22.2217	#DIV/0!	#DIV/0!
XLOC_078174	NODE_8751286_length_374380_cov_15.789927:238064-271786	predicted protein [Populus trichocarpa] >gi|222868228|gb|EEF05359.1| predicted protein [Populus trichocarpa]	0	22.2418	#DIV/0!	#DIV/0!
XLOC_047912	NODE_5402685_length_51470_cov_17.510181:41218-46471	hypothetical protein PRUPE_ppa002748mg [Prunus persica]	0	22.3022	#DIV/0!	#DIV/0!
XLOC_000376	NODE_1022289_length_54404_cov_17.237501:54624-55362	hypothetical protein SORBIDRAFT_03g031610 [Sorghum bicolor] >gi|241930312|gb|EES03457.1| hypothetical protein SORBIDRAFT_03g031610 [Sorghum bicolor]	0	22.314	#DIV/0!	#DIV/0!
XLOC_037529	NODE_41403_length_4818_cov_56.008926:3656-4723	unnamed protein product [Vitis vinifera]	0	22.3603	#DIV/0!	#DIV/0!
XLOC_048375	NODE_5460591_length_199974_cov_18.073120:189925-191147	Anaphase-promoting complex subunit [Medicago truncatula] >gi|355517995|gb|AES99618.1| Anaphase-promoting complex subunit [Medicago truncatula]	0	22.5506	#DIV/0!	#DIV/0!
XLOC_030835	NODE_3390811_length_9834_cov_9.501322:4638-4823	Thioredoxin, putative [Ricinus communis] >gi|223546557|gb|EEF48055.1| Thioredoxin, putative [Ricinus communis]	0	22.5848	#DIV/0!	#DIV/0!
XLOC_074488	NODE_8298721_length_188434_cov_17.590673:68559-68702	uncharacterized protein LOC100279904 precursor [Zea mays] >gi|219886655|gb|ACL53702.1| unknown [Zea mays]	0	22.5895	#DIV/0!	#DIV/0!
XLOC_031534	NODE_345632_length_2914_cov_65.096771:1829-1972	predicted protein [Populus trichocarpa] >gi|222866072|gb|EEF03203.1| predicted protein [Populus trichocarpa]	0	22.5895	#DIV/0!	#DIV/0!
XLOC_085004	NODE_9422672_length_517220_cov_17.728460:92621-138148	hypothetical protein OsJ_28786 [Oryza sativa Japonica Group]	0	22.6057	#DIV/0!	#DIV/0!
XLOC_018743	NODE_225541_length_6095_cov_52.637573:390-591	PREDICTED: uncharacterized protein LOC101301798 [Fragaria vesca subsp. vesca]	0	22.614	#DIV/0!	#DIV/0!
XLOC_068252	NODE_7642804_length_573924_cov_17.595371:215943-307568	TPA: hypothetical protein ZEAMMB73_606524 [Zea mays]	0	22.851	#DIV/0!	#DIV/0!
XLOC_086387	NODE_950557_length_961_cov_105.994797:444-731	conserved hypothetical protein [Ricinus communis] >gi|223538373|gb|EEF39980.1| conserved hypothetical protein [Ricinus communis]	0	22.89	#DIV/0!	#DIV/0!
XLOC_005626	NODE_1308371_length_79368_cov_11.276069:43580-50619	hypothetical protein PRUPE_ppa006104mg [Prunus persica]	0	22.9154	#DIV/0!	#DIV/0!
XLOC_081421	NODE_9067833_length_130406_cov_15.911377:61201-62494	PREDICTED: PCI domain-containing protein 2-like [Solanum lycopersicum]	0	22.959	#DIV/0!	#DIV/0!
XLOC_028485	NODE_3149154_length_5604_cov_4.788901:384-653	Formin-like protein 12 [Triticum urartu]	0	23.0208	#DIV/0!	#DIV/0!
XLOC_010218	NODE_1637028_length_1304_cov_57.744633:1139-1365	PREDICTED: ABC transporter B family member 20-like [Setaria italica]	0	23.1126	#DIV/0!	#DIV/0!
XLOC_021516	NODE_2505758_length_370201_cov_16.710526:249081-250280	conserved hypothetical protein [Ricinus communis] >gi|223527141|gb|EEF29316.1| conserved hypothetical protein [Ricinus communis]	0	23.2136	#DIV/0!	#DIV/0!
XLOC_087506	NODE_9572978_length_228779_cov_19.203209:199210-217513	proliferating cell nuclear antigen1 [Zea mays]	0	23.3248	#DIV/0!	#DIV/0!
XLOC_036290	NODE_4003745_length_10107_cov_1.877016:9880-10286	predicted protein [Hordeum vulgare subsp. vulgare]	0	23.3632	#DIV/0!	#DIV/0!
XLOC_005085	NODE_1263263_length_401874_cov_15.433716:234737-249479	PREDICTED: sulfate transporter 3.1-like [Fragaria vesca subsp. vesca]	0	23.3952	#DIV/0!	#DIV/0!
XLOC_072251	NODE_803755_length_1752_cov_52.627285:32-215	hypothetical protein OsI_09702 [Oryza sativa Indica Group]	0	23.4865	#DIV/0!	#DIV/0!
XLOC_012621	NODE_1806400_length_127505_cov_19.003216:105220-105463	ubiquitin-protein ligase, putative [Ricinus communis] >gi|223537627|gb|EEF39250.1| ubiquitin-protein ligase, putative [Ricinus communis]	0	23.56	#DIV/0!	#DIV/0!
XLOC_014386	NODE_1916685_length_399945_cov_17.862789:2124-97630	PREDICTED: uncharacterized protein LOC101306203 [Fragaria vesca subsp. vesca]	0	23.6889	#DIV/0!	#DIV/0!
XLOC_014043	NODE_1894291_length_5110_cov_1.990607:3599-3811	hypothetical protein PRUPE_ppa011798mg [Prunus persica]	0	23.7179	#DIV/0!	#DIV/0!
XLOC_076863	NODE_8591418_length_134168_cov_12.309753:130883-131822	uncharacterized protein LOC100273554 [Zea mays] >gi|194704596|gb|ACF86382.1| unknown [Zea mays]	0	23.8195	#DIV/0!	#DIV/0!
XLOC_023536	NODE_2701964_length_989_cov_58.081902:82-1051	hypothetical protein ZEAMMB73_467064 [Zea mays]	0	23.986	#DIV/0!	#DIV/0!
XLOC_060676	NODE_6889608_length_88368_cov_15.187953:16513-20280	3-oxoacyl-(acyl-carrier-protein) synthase, mitochondrial [Aegilops tauschii]	0	24.3135	#DIV/0!	#DIV/0!
XLOC_085785	NODE_9476600_length_754955_cov_16.438381:157176-157317	maturase K (chloroplast) [Thrixspermum sp. 980162]	0	24.3266	#DIV/0!	#DIV/0!
XLOC_086342	NODE_9504294_length_869549_cov_17.104965:457218-572533	unnamed protein product [Vitis vinifera]	0	24.3548	#DIV/0!	#DIV/0!
XLOC_062594	NODE_7081891_length_334737_cov_16.132612:204297-215297	unknown [Glycine max]	0	24.3736	#DIV/0!	#DIV/0!
XLOC_084037	NODE_9386389_length_16202_cov_4.466980:3730-5124	hypothetical protein OsJ_32010 [Oryza sativa Japonica Group]	0	24.449	#DIV/0!	#DIV/0!
XLOC_054947	NODE_627839_length_1500_cov_57.761333:343-1448	Os11g0423800 [Oryza sativa Japonica Group] >gi|255680039|dbj|BAH95233.1| Os11g0423800, partial [Oryza sativa Japonica Group]	0	24.4544	#DIV/0!	#DIV/0!
XLOC_049001	NODE_5522052_length_116949_cov_15.817750:21406-112825	predicted protein [Populus trichocarpa] >gi|222856440|gb|EEE93987.1| predicted protein [Populus trichocarpa]	0	24.5504	#DIV/0!	#DIV/0!
XLOC_018945	NODE_228065_length_234560_cov_16.666004:766-962	Cytochrome P450 superfamily protein isoform 2 [Theobroma cacao]	0	24.6201	#DIV/0!	#DIV/0!
XLOC_076967	NODE_8603183_length_153352_cov_13.044121:137062-146348	Myristoyl-CoA:protein N-myristoyltransferase [Theobroma cacao]	0	24.7085	#DIV/0!	#DIV/0!
XLOC_000663	NODE_103625_length_1398_cov_49.100857:683-941	PREDICTED: geranylgeranyl transferase type-1 subunit beta-like [Brachypodium distachyon]	0	24.92	#DIV/0!	#DIV/0!
XLOC_009270	NODE_155534_length_2801_cov_51.486610:216-592	predicted protein [Populus trichocarpa] >gi|222835956|gb|EEE74377.1| predicted protein [Populus trichocarpa]	0	25.0058	#DIV/0!	#DIV/0!
XLOC_059068	NODE_6709089_length_360417_cov_19.269638:103514-103709	RNA polymerase beta subunit, partial (chloroplast) [Cypripedium farreri]	0	25.0535	#DIV/0!	#DIV/0!
XLOC_012146	NODE_1779744_length_249482_cov_16.299185:17-8885	PREDICTED: uncharacterized protein LOC100243259 [Vitis vinifera] >gi|297733669|emb|CBI14916.3| unnamed protein product [Vitis vinifera]	0	25.4236	#DIV/0!	#DIV/0!
XLOC_037893	NODE_417268_length_3480_cov_57.279312:3274-3453	TPA: hypothetical protein ZEAMMB73_557479 [Zea mays]	0	25.4686	#DIV/0!	#DIV/0!
XLOC_037832	NODE_416426_length_357911_cov_16.947203:291766-292897	RecName: Full=Formin-like protein 6; AltName: Full=OsFH6	0	25.5246	#DIV/0!	#DIV/0!
XLOC_083342	NODE_9334135_length_606634_cov_16.024063:65071-65300	Uncharacterized protein TCM_005189 [Theobroma cacao]	0	25.7994	#DIV/0!	#DIV/0!
XLOC_034801	NODE_384182_length_1051_cov_53.011417:398-652	PREDICTED: lariat debranching enzyme-like [Cucumis sativus]	0	26.0176	#DIV/0!	#DIV/0!
XLOC_015189	NODE_1996151_length_546848_cov_18.123917:203427-241969	predicted protein [Populus trichocarpa] >gi|222869202|gb|EEF06333.1| predicted protein [Populus trichocarpa]	0	26.0289	#DIV/0!	#DIV/0!
XLOC_091193	NODE_9768963_length_94270_cov_16.133160:26228-26367	PREDICTED: pentatricopeptide repeat-containing protein At1g11290-like [Setaria italica]	0	26.279	#DIV/0!	#DIV/0!
XLOC_032241	NODE_3520569_length_24040_cov_16.015474:21297-21514	PREDICTED: probable carboxylesterase 1-like [Fragaria vesca subsp. vesca]	0	26.3875	#DIV/0!	#DIV/0!
XLOC_014902	NODE_196798_length_1418_cov_37.173485:178-1479	PREDICTED: extended synaptotagmin-1-like [Brachypodium distachyon]	0	26.4696	#DIV/0!	#DIV/0!
XLOC_061200	NODE_6947629_length_315380_cov_17.809868:190015-190242	predicted protein [Populus trichocarpa] >gi|222856829|gb|EEE94376.1| predicted protein [Populus trichocarpa]	0	26.5718	#DIV/0!	#DIV/0!
XLOC_047130	NODE_5329808_length_23604_cov_17.147942:5636-9078	aig1, putative [Ricinus communis] >gi|223551472|gb|EEF52958.1| aig1, putative [Ricinus communis]	0	26.6034	#DIV/0!	#DIV/0!
XLOC_035088	NODE_3873664_length_138081_cov_18.278641:119532-119869	predicted protein [Populus trichocarpa] >gi|222862094|gb|EEE99636.1| predicted protein [Populus trichocarpa]	0	26.8736	#DIV/0!	#DIV/0!
XLOC_076514	NODE_8540945_length_98416_cov_13.601192:16015-84215	FAR1-domain family sequence [Zea mays]	0	26.9421	#DIV/0!	#DIV/0!
XLOC_029081	NODE_3200_length_5707_cov_7.848958:4550-4830	hypothetical protein OsJ_33741 [Oryza sativa Japonica Group]	0	27.0441	#DIV/0!	#DIV/0!
XLOC_038712	NODE_427933_length_40128_cov_12.626296:32346-33426	unknown [Zea mays] >gi|414878685|tpg|DAA55816.1| TPA: hypothetical protein ZEAMMB73_770653 [Zea mays]	0	27.0741	#DIV/0!	#DIV/0!
XLOC_090187	NODE_9705582_length_722954_cov_15.924753:475827-532656	proteasome subunit alpha type-6 [Genlisea aurea]	0	27.1211	#DIV/0!	#DIV/0!
XLOC_021857	NODE_2524198_length_42983_cov_11.018263:7528-15104	Polynucleotide adenylyltransferase family protein, putative [Theobroma cacao]	0	27.2563	#DIV/0!	#DIV/0!
XLOC_090229	NODE_9705915_length_259301_cov_17.953484:214044-263168	hypothetical protein SORBIDRAFT_04g031400 [Sorghum bicolor] >gi|241934286|gb|EES07431.1| hypothetical protein SORBIDRAFT_04g031400 [Sorghum bicolor]	0	27.3496	#DIV/0!	#DIV/0!
XLOC_027840	NODE_309285_length_1823_cov_57.418541:310-571	PREDICTED: tRNA pseudouridine(38/39) synthase-like [Cucumis sativus]	0	27.4448	#DIV/0!	#DIV/0!
XLOC_086631	NODE_9518538_length_117664_cov_9.446415:59594-63789	NADH-plastoquinone oxidoreductase subunit K [Abolboda macrostachya]	0	27.4679	#DIV/0!	#DIV/0!
XLOC_014251	NODE_1907325_length_1557_cov_19.049454:1177-1511	unknown [Zea mays]	0	27.5645	#DIV/0!	#DIV/0!
XLOC_068732	NODE_7690293_length_305188_cov_17.207354:1510-6530	PREDICTED: DEAD-box ATP-dependent RNA helicase 28-like isoform 2 [Brachypodium distachyon]	0	27.75	#DIV/0!	#DIV/0!
XLOC_055115	NODE_6293577_length_25459_cov_15.407478:24853-25108	unnamed protein product [Vitis vinifera]	0	27.768	#DIV/0!	#DIV/0!
XLOC_063229	NODE_7172958_length_26056_cov_5.997928:8456-17355	PREDICTED: protein NAP1-like [Cicer arietinum]	0	27.8559	#DIV/0!	#DIV/0!
XLOC_091242	NODE_9772285_length_370699_cov_17.519457:172952-242661	PREDICTED: beta-galactosidase-like [Fragaria vesca subsp. vesca]	0	28.152	#DIV/0!	#DIV/0!
XLOC_057922	NODE_6582859_length_55557_cov_20.322407:52527-52750	predicted protein [Populus trichocarpa] >gi|222872726|gb|EEF09857.1| predicted protein [Populus trichocarpa]	0	28.1756	#DIV/0!	#DIV/0!
XLOC_019804	NODE_2361159_length_1115_cov_55.657398:538-821	hypothetical protein [Zea mays] >gi|194696768|gb|ACF82468.1| unknown [Zea mays] >gi|414584979|tpg|DAA35550.1| TPA: hypothetical protein ZEAMMB73_729707 [Zea mays]	0	28.1994	#DIV/0!	#DIV/0!
XLOC_087000	NODE_95269_length_2946_cov_65.589272:1283-3008	dead box ATP-dependent RNA helicase, putative [Ricinus communis] >gi|223531759|gb|EEF33579.1| dead box ATP-dependent RNA helicase, putative [Ricinus communis]	0	28.2612	#DIV/0!	#DIV/0!
XLOC_034622	NODE_382495_length_1497_cov_26.893787:0-956	Plastidic type i signal peptidase 1 isoform 2 [Theobroma cacao]	0	28.3024	#DIV/0!	#DIV/0!
XLOC_058649	NODE_6679028_length_221425_cov_16.244173:62174-62348	hypothetical protein [Zea mays] >gi|194695588|gb|ACF81878.1| unknown [Zea mays] >gi|414887060|tpg|DAA63074.1| TPA: hypothetical protein ZEAMMB73_154967 [Zea mays]	0	28.3451	#DIV/0!	#DIV/0!
XLOC_075736	NODE_843073_length_1058_cov_33.666351:982-1251	PREDICTED: uncharacterized protein sll1770-like isoform X1 [Cicer arietinum] >gi|502134521|ref|XP_004502150.1| PREDICTED: uncharacterized protein sll1770-like isoform X2 [Cicer arietinum] >gi|502134524|ref|XP_004502151.1| PREDICTED: uncharacterized protein sll1770-like isoform X3 [Cicer arietinum] >...	0	28.5425	#DIV/0!	#DIV/0!
XLOC_000540	NODE_1028914_length_92127_cov_17.524374:10398-10598	AP1-related protein [Phalaenopsis amabilis]	0	28.7438	#DIV/0!	#DIV/0!
XLOC_018258	NODE_2216661_length_60818_cov_14.123895:2014-2201	PREDICTED: arabinogalactan peptide 22-like [Setaria italica]	0	28.9818	#DIV/0!	#DIV/0!
XLOC_086153	NODE_949843_length_1220_cov_74.218033:614-1071	Root hair defective 3 GTP-binding protein (RHD3) isoform 1 [Theobroma cacao]	0	29.1387	#DIV/0!	#DIV/0!
XLOC_065589	NODE_7398136_length_37983_cov_17.111629:6290-20156	PREDICTED: uncharacterized protein At1g03900-like isoform X1 [Setaria italica] >gi|514816272|ref|XP_004982879.1| PREDICTED: uncharacterized protein At1g03900-like isoform X2 [Setaria italica]	0	29.1903	#DIV/0!	#DIV/0!
XLOC_059535	NODE_6766734_length_9706_cov_11.564393:778-6738	hypothetical protein VITISV_022156 [Vitis vinifera]	0	29.2262	#DIV/0!	#DIV/0!
XLOC_055890	NODE_6371027_length_273793_cov_15.955466:251414-275592	PREDICTED: uncharacterized protein LOC101770292 [Setaria italica]	0	29.2407	#DIV/0!	#DIV/0!
XLOC_078455	NODE_8780061_length_592958_cov_18.340418:160951-164141	pho1-like protein [Populus trichocarpa] >gi|222852409|gb|EEE89956.1| pho1-like protein [Populus trichocarpa]	0	29.4861	#DIV/0!	#DIV/0!
XLOC_081392	NODE_90614_length_2883_cov_51.883801:5-801	YbaK/aminoacyl-tRNA synthetase-associated domain isoform 2 [Theobroma cacao]	0	29.5214	#DIV/0!	#DIV/0!
XLOC_000144	NODE_1010945_length_61126_cov_16.807266:2168-33733	Emb:CAB10253.1 isoform 4, partial [Theobroma cacao]	0	29.5387	#DIV/0!	#DIV/0!
XLOC_042541	NODE_4717323_length_59416_cov_16.453615:56855-57041	putative peroxidase [Musa acuminata]	0	29.539	#DIV/0!	#DIV/0!
XLOC_016092	NODE_208750_length_2370_cov_66.914764:2166-2338	hypothetical protein ZEAMMB73_117335 [Zea mays]	0	29.643	#DIV/0!	#DIV/0!
XLOC_002540	NODE_1137195_length_48993_cov_12.122752:179-50524	PREDICTED: tricin synthase 1-like [Solanum lycopersicum]	0	29.7222	#DIV/0!	#DIV/0!
XLOC_043789	NODE_4883730_length_10895_cov_11.311336:10795-11042	PREDICTED: transcription factor UNE12-like [Fragaria vesca subsp. vesca]	0	30.0645	#DIV/0!	#DIV/0!
XLOC_008009	NODE_1471473_length_96537_cov_18.094296:55877-89839	unknown [Lotus japonicus]	0	30.2488	#DIV/0!	#DIV/0!
XLOC_093053	NODE_9857507_length_703001_cov_17.322838:571771-572006	amino acid transporter, putative [Ricinus communis] >gi|223538987|gb|EEF40584.1| amino acid transporter, putative [Ricinus communis]	0	30.2871	#DIV/0!	#DIV/0!
XLOC_027110	NODE_3006393_length_30583_cov_6.878920:14542-14750	PREDICTED: uncharacterized protein LOC101302461 [Fragaria vesca subsp. vesca]	0	30.2878	#DIV/0!	#DIV/0!
XLOC_029222	NODE_3212803_length_12971_cov_11.062524:7955-8126	PREDICTED: uncharacterized protein LOC100255874 [Vitis vinifera]	0	30.3277	#DIV/0!	#DIV/0!
XLOC_025175	NODE_282733_length_1027_cov_57.836418:69-240	F-box family protein [Theobroma cacao]	0	30.3277	#DIV/0!	#DIV/0!
XLOC_042213	NODE_4683509_length_5003_cov_1.181691:411-1757	hypothetical protein PRUPE_ppa005201mg [Prunus persica]	0	30.4153	#DIV/0!	#DIV/0!
XLOC_077630	NODE_868759_length_5395_cov_3.481001:0-558	PREDICTED: pleiotropic drug resistance protein 1-like isoform 3 [Vitis vinifera]	0	30.5693	#DIV/0!	#DIV/0!
XLOC_093810	NODE_9888019_length_363590_cov_16.860825:98057-202202	PREDICTED: structural maintenance of chromosomes protein 3-like [Vitis vinifera]	0	30.6658	#DIV/0!	#DIV/0!
XLOC_036559	NODE_4047189_length_60895_cov_11.743821:16401-16608	Polynucleotidyl transferase, ribonuclease H-like superfamily protein isoform 3, partial [Theobroma cacao]	0	30.7706	#DIV/0!	#DIV/0!
XLOC_021997	NODE_253479_length_1780_cov_51.609550:1468-1675	PREDICTED: uncharacterized protein LOC100840758 [Brachypodium distachyon]	0	30.7706	#DIV/0!	#DIV/0!
XLOC_021054	NODE_2476142_length_6395_cov_18.052855:81-478	RING/FYVE/PHD zinc finger-containing protein [Arabidopsis thaliana] >gi|13605833|gb|AAK32902.1|AF367315_1 At1g20110/T20H2_10 [Arabidopsis thaliana] >gi|16226228|gb|AAL16109.1|AF428277_1 At1g20110/T20H2_10 [Arabidopsis thaliana] >gi|23506043|gb|AAN28881.1| At1g20110/T20H2_10 [Arabidopsis thaliana] >g...	0	30.7849	#DIV/0!	#DIV/0!
XLOC_018740	NODE_225524_length_2051_cov_50.768406:1332-2113	hypothetical protein ZEAMMB73_310364 [Zea mays]	0	30.8312	#DIV/0!	#DIV/0!
XLOC_075909	NODE_846565_length_1864_cov_57.513950:1781-1916	Peroxisomal membrane 22 kDa (Mpv17/PMP22) family protein isoform 1 [Theobroma cacao]	0	30.9846	#DIV/0!	#DIV/0!
XLOC_049644	NODE_5572581_length_22962_cov_15.328673:5392-14813	hypothetical protein PRUPE_ppa005212mg [Prunus persica]	0	30.9957	#DIV/0!	#DIV/0!
XLOC_071984	NODE_800935_length_16348_cov_13.650416:8971-9942	unnamed protein product [Vitis vinifera]	0	31.0008	#DIV/0!	#DIV/0!
XLOC_056768	NODE_6448636_length_68170_cov_21.240194:52758-53998	PREDICTED: protein arv1 homolog isoform X2 [Setaria italica]	0	31.2694	#DIV/0!	#DIV/0!
XLOC_046912	NODE_5304163_length_96974_cov_12.210665:40213-54515	protein with unknown function [Ricinus communis] >gi|223533815|gb|EEF35546.1| protein with unknown function [Ricinus communis]	0	31.3871	#DIV/0!	#DIV/0!
XLOC_014071	NODE_1896088_length_52426_cov_8.994183:17612-27551	unnamed protein product [Vitis vinifera]	0	31.4048	#DIV/0!	#DIV/0!
XLOC_018960	NODE_228219_length_172167_cov_14.481898:148668-160380	PREDICTED: putative casein kinase II subunit beta-4-like isoform X2 [Setaria italica]	0	31.456	#DIV/0!	#DIV/0!
XLOC_004738	NODE_1242596_length_70147_cov_15.815474:1-4036	PREDICTED: probable protein phosphatase 2C 60-like [Cucumis sativus]	0	31.7588	#DIV/0!	#DIV/0!
XLOC_051730	NODE_5877179_length_33983_cov_14.748786:17228-21790	hypothetical protein OsJ_20037 [Oryza sativa Japonica Group]	0	31.7873	#DIV/0!	#DIV/0!
XLOC_088115	NODE_9601642_length_981745_cov_17.489519:759390-759613	maturase K [Phalaenopsis mannii]	0	32.2007	#DIV/0!	#DIV/0!
XLOC_017314	NODE_2167895_length_108414_cov_17.623415:35249-50871	PREDICTED: tubby-like F-box protein 7-like isoform 1 [Vitis vinifera]	0	32.2579	#DIV/0!	#DIV/0!
XLOC_087696	NODE_9586346_length_161477_cov_18.228287:143198-143332	hypothetical protein VITISV_038446 [Vitis vinifera]	0	32.3622	#DIV/0!	#DIV/0!
XLOC_014509	NODE_191988_length_3641_cov_63.540237:2507-2700	PREDICTED: uncharacterized protein LOC100247154 [Vitis vinifera]	0	32.4445	#DIV/0!	#DIV/0!
XLOC_056086	NODE_63885_length_22343_cov_8.434677:0-168	PREDICTED: uncharacterized protein At1g04910-like, partial [Setaria italica]	0	32.5384	#DIV/0!	#DIV/0!
XLOC_014704	NODE_1938989_length_510607_cov_20.239033:434025-434193	PREDICTED: auxin efflux carrier component 7-like [Cucumis sativus] >gi|449526221|ref|XP_004170112.1| PREDICTED: auxin efflux carrier component 7-like [Cucumis sativus]	0	32.5384	#DIV/0!	#DIV/0!
XLOC_087911	NODE_9595789_length_277538_cov_16.987530:63521-78644	glucose-6-phosphate isomerase, putative [Ricinus communis] >gi|223547104|gb|EEF48601.1| glucose-6-phosphate isomerase, putative [Ricinus communis]	0	32.7481	#DIV/0!	#DIV/0!
XLOC_057694	NODE_6568823_length_8817_cov_11.661676:0-212	unknown [Populus trichocarpa]	0	33.205	#DIV/0!	#DIV/0!
XLOC_004259	NODE_1218114_length_157379_cov_12.199677:33252-45299	Na+/H+ exchanger [Phyllostachys edulis]	0	33.2345	#DIV/0!	#DIV/0!
XLOC_005910	NODE_133186_length_1382_cov_59.579594:899-1230	PREDICTED: ribosomal RNA large subunit methyltransferase E [Vitis vinifera] >gi|296086215|emb|CBI31656.3| unnamed protein product [Vitis vinifera]	0	33.6883	#DIV/0!	#DIV/0!
XLOC_042642	NODE_4726414_length_306956_cov_21.224020:1-134	Os04g0430800 [Oryza sativa Japonica Group] >gi|68611219|emb|CAE03028.3| OSJNBa0084A10.3 [Oryza sativa Japonica Group] >gi|255675474|dbj|BAH92673.1| Os04g0430800 [Oryza sativa Japonica Group]	0	33.8346	#DIV/0!	#DIV/0!
XLOC_089135	NODE_9660665_length_245157_cov_14.170671:136347-176717	hypothetical protein OsJ_24005 [Oryza sativa Japonica Group]	0	34.0539	#DIV/0!	#DIV/0!
XLOC_039891	NODE_442785_length_1066_cov_39.915573:0-425	Auxin-induced protein PCNT115 [Medicago truncatula] >gi|355501452|gb|AES82655.1| Auxin-induced protein PCNT115 [Medicago truncatula]	0	34.173	#DIV/0!	#DIV/0!
XLOC_081971	NODE_9137420_length_356633_cov_17.183426:93382-268735	hypothetical protein F775_08671 [Aegilops tauschii]	0	34.7303	#DIV/0!	#DIV/0!
XLOC_090344	NODE_9708533_length_112164_cov_11.922221:101075-103515	PREDICTED: 3-oxoacyl-[acyl-carrier-protein] synthase I, chloroplastic-like [Solanum lycopersicum]	0	34.7338	#DIV/0!	#DIV/0!
XLOC_011799	NODE_1759539_length_189961_cov_14.286712:25243-40547	TCP-1/cpn60 chaperonin family protein isoform 1 [Theobroma cacao]	0	34.7672	#DIV/0!	#DIV/0!
XLOC_035994	NODE_39517_length_11362_cov_13.997888:155-1146	predicted protein [Populus trichocarpa] >gi|222835670|gb|EEE74105.1| predicted protein [Populus trichocarpa]	0	35.0819	#DIV/0!	#DIV/0!
XLOC_013367	NODE_1854363_length_32845_cov_20.184656:25908-26270	PREDICTED: probable methyltransferase PMT11-like [Glycine max]	0	35.1066	#DIV/0!	#DIV/0!
XLOC_080537	NODE_8969335_length_93938_cov_17.004194:50197-50414	SQUAMOSA promoter-binding-like 15 [Erycina pusilla]	0	35.1834	#DIV/0!	#DIV/0!
XLOC_035239	NODE_3891607_length_6705_cov_5.843550:6385-6602	dolichyldiphosphatase 1 [Zea mays] >gi|414866271|tpg|DAA44828.1| TPA: dolichyldiphosphatase 1 [Zea mays]	0	35.1834	#DIV/0!	#DIV/0!
XLOC_010610	NODE_167285_length_76182_cov_15.232076:12835-12967	PREDICTED: uncharacterized protein LOC101783495 [Setaria italica]	0	35.4089	#DIV/0!	#DIV/0!
XLOC_026978	NODE_2996472_length_22613_cov_18.675850:11270-11624	predicted protein [Hordeum vulgare subsp. vulgare]	0	35.4642	#DIV/0!	#DIV/0!
XLOC_033696	NODE_3701817_length_633422_cov_18.340208:201-389	hypothetical protein OsJ_22086 [Oryza sativa Japonica Group]	0	35.5511	#DIV/0!	#DIV/0!
XLOC_066265	NODE_7449113_length_11443_cov_8.109587:0-239	PREDICTED: uncharacterized protein LOC101785033 [Setaria italica]	0	35.5942	#DIV/0!	#DIV/0!
XLOC_054353	NODE_618440_length_1622_cov_90.599876:1228-1563	PREDICTED: apoptosis inhibitor 5-like [Vitis vinifera] >gi|297740462|emb|CBI30644.3| unnamed protein product [Vitis vinifera]	0	35.6288	#DIV/0!	#DIV/0!
XLOC_077668	NODE_8691729_length_85905_cov_14.334346:54544-63368	PREDICTED: cytochrome c6, chloroplastic-like [Glycine max]	0	35.6762	#DIV/0!	#DIV/0!
XLOC_019362	NODE_232127_length_1337_cov_49.984295:759-1060	hypothetical protein OsJ_13512 [Oryza sativa Japonica Group]	0	35.9898	#DIV/0!	#DIV/0!
XLOC_008068	NODE_1477306_length_2232_cov_70.125000:882-1112	unnamed protein product [Vitis vinifera]	0	36.3127	#DIV/0!	#DIV/0!
XLOC_074110	NODE_8237708_length_256432_cov_17.926741:218497-218719	AT3G11230 [Arabidopsis thaliana]	0	36.7607	#DIV/0!	#DIV/0!
XLOC_052258	NODE_5946620_length_35114_cov_11.065415:20089-26802	Uncharacterized protein TCM_029922 [Theobroma cacao]	0	36.7645	#DIV/0!	#DIV/0!
XLOC_030350	NODE_3339770_length_45303_cov_13.872260:39474-39637	PREDICTED: uncharacterized protein LOC101264102 [Solanum lycopersicum]	0	36.8377	#DIV/0!	#DIV/0!
XLOC_018019	NODE_2209435_length_509725_cov_16.943150:453149-512967	PREDICTED: reticulon-like protein B2-like isoform 2 [Glycine max]	0	36.9353	#DIV/0!	#DIV/0!
XLOC_044101	NODE_4906922_length_141352_cov_16.049345:131761-131966	PREDICTED: pentatricopeptide repeat-containing protein At1g06145-like [Fragaria vesca subsp. vesca]	0	37.0655	#DIV/0!	#DIV/0!
XLOC_037039	NODE_4100152_length_145958_cov_14.659286:113680-125308	PREDICTED: histidine decarboxylase-like [Glycine max]	0	37.108	#DIV/0!	#DIV/0!
XLOC_008605	NODE_1508121_length_6042_cov_8.802548:4022-4499	phosphatidylserine decarboxylase-like [Oryza sativa Japonica Group]	0	37.2865	#DIV/0!	#DIV/0!
XLOC_029461	NODE_3240352_length_1976_cov_16.047571:45-321	PREDICTED: pentatricopeptide repeat-containing protein At2g29760, chloroplastic-like isoform X1 [Setaria italica]	0	37.3114	#DIV/0!	#DIV/0!
XLOC_042387	NODE_4704213_length_289382_cov_19.155289:176688-198301	ornithine carbamoyltransferase [Gentiana triflora]	0	37.3323	#DIV/0!	#DIV/0!
XLOC_013097	NODE_1839470_length_92818_cov_15.323838:15761-16591	unnamed protein product [Vitis vinifera]	0	37.3817	#DIV/0!	#DIV/0!
XLOC_015113	NODE_1990212_length_1091_cov_84.578369:0-244	predicted protein [Populus trichocarpa] >gi|222855145|gb|EEE92692.1| predicted protein [Populus trichocarpa]	0	37.5979	#DIV/0!	#DIV/0!
XLOC_016167	NODE_209243_length_1785_cov_51.128292:38-1535	conserved hypothetical protein [Ricinus communis] >gi|223527357|gb|EEF29501.1| conserved hypothetical protein [Ricinus communis]	0	37.7676	#DIV/0!	#DIV/0!
XLOC_084212	NODE_9392539_length_452043_cov_15.664518:43898-125387	PREDICTED: uncharacterized protein LOC101304591 [Fragaria vesca subsp. vesca]	0	37.8227	#DIV/0!	#DIV/0!
XLOC_047762	NODE_5390399_length_11556_cov_12.305123:359-579	Os04g0475300 [Oryza sativa Japonica Group] >gi|38344474|emb|CAE05489.2| OSJNBa0022H21.9 [Oryza sativa Japonica Group] >gi|113564644|dbj|BAF14987.1| Os04g0475300 [Oryza sativa Japonica Group] >gi|125590725|gb|EAZ31075.1| hypothetical protein OsJ_15172 [Oryza sativa Japonica Group] >gi|215694738|dbj|B...	0	37.8583	#DIV/0!	#DIV/0!
XLOC_035085	NODE_3873664_length_138081_cov_18.278641:103725-113371	hypothetical protein OsI_05078 [Oryza sativa Indica Group]	0	38.2816	#DIV/0!	#DIV/0!
XLOC_029176	NODE_32094_length_481646_cov_17.692104:27369-54630	hypothetical protein SORBIDRAFT_10g022560 [Sorghum bicolor] >gi|241915407|gb|EER88551.1| hypothetical protein SORBIDRAFT_10g022560 [Sorghum bicolor]	0	38.2894	#DIV/0!	#DIV/0!
XLOC_039369	NODE_4347497_length_21174_cov_14.145272:4835-21340	putative acetyl-CoA-C-acetyltransferase [Vanda hybrid cultivar]	0	38.3075	#DIV/0!	#DIV/0!
XLOC_019056	NODE_2292546_length_99299_cov_14.827884:85462-96038	uncharacterized protein LOC100279753 [Zea mays] >gi|219886087|gb|ACL53418.1| unknown [Zea mays]	0	38.4573	#DIV/0!	#DIV/0!
XLOC_055877	NODE_6366907_length_5520_cov_4.578986:773-5578	hypothetical protein PRUPE_ppa020978mg [Prunus persica]	0	38.5174	#DIV/0!	#DIV/0!
XLOC_031133	NODE_342024_length_170328_cov_18.221460:78802-78963	PREDICTED: putative leucine-rich repeat receptor-like serine/threonine-protein kinase At2g24130-like [Brachypodium distachyon]	0	38.8129	#DIV/0!	#DIV/0!
XLOC_043154	NODE_481536_length_117332_cov_15.689777:48583-48857	PREDICTED: uncharacterized protein LOC100786486 [Glycine max]	0	38.8363	#DIV/0!	#DIV/0!
XLOC_009466	NODE_1567423_length_448140_cov_20.342100:82652-82854	unknown [Picea sitchensis]	0	38.924	#DIV/0!	#DIV/0!
XLOC_071810	NODE_7974522_length_71410_cov_19.587606:10451-11488	beta-amylase 9 [Arabidopsis lyrata subsp. lyrata] >gi|297320861|gb|EFH51283.1| beta-amylase 9 [Arabidopsis lyrata subsp. lyrata]	0	39.0248	#DIV/0!	#DIV/0!
XLOC_003567	NODE_1187548_length_1206_cov_67.699005:235-902	MYB transcription factor [Narcissus tazetta var. chinensis]	0	39.4151	#DIV/0!	#DIV/0!
XLOC_053111	NODE_603027_length_2534_cov_58.166142:58-2589	PREDICTED: protease HtpX homolog 1-like [Cucumis sativus] >gi|449521182|ref|XP_004167609.1| PREDICTED: protease HtpX homolog 1-like [Cucumis sativus]	0	39.5214	#DIV/0!	#DIV/0!
XLOC_031591	NODE_3464064_length_325638_cov_13.803960:303573-321555	nucleolar protein 10 [Zea mays]	0	39.5246	#DIV/0!	#DIV/0!
XLOC_033602	NODE_3693745_length_7447_cov_12.031422:7581-7741	RNA polymerase beta'' subunit (chloroplast) [Phalaenopsis equestris] >gi|329668866|gb|AEB96313.1| RNA polymerase beta'' subunit (chloroplast) [Phalaenopsis equestris]	0	39.864	#DIV/0!	#DIV/0!
XLOC_054329	NODE_617880_length_6328_cov_11.658344:0-232	PREDICTED: chlorophyll(ide) b reductase NOL, chloroplastic-like [Cicer arietinum]	0	39.879	#DIV/0!	#DIV/0!
XLOC_017751	NODE_2194027_length_1022_cov_23.064579:276-715	PREDICTED: protein notum homolog isoform 2 [Brachypodium distachyon]	0	40.1459	#DIV/0!	#DIV/0!
XLOC_014707	NODE_194057_length_4746_cov_53.328697:2407-2536	Anthranilate synthase component II, putative [Ricinus communis] >gi|223533098|gb|EEF34857.1| Anthranilate synthase component II, putative [Ricinus communis]	0	40.843	#DIV/0!	#DIV/0!
XLOC_025501	NODE_2870510_length_231540_cov_19.337708:197790-197919	unnamed protein product [Vitis vinifera]	0	40.843	#DIV/0!	#DIV/0!
XLOC_086123	NODE_9496205_length_169950_cov_19.499317:8894-9584	Os10g0567000 [Oryza sativa Japonica Group] >gi|110289593|gb|ABG66266.1| CrcB-like protein, expressed [Oryza sativa Japonica Group] >gi|110289594|gb|ABG66267.1| CrcB-like protein, expressed [Oryza sativa Japonica Group] >gi|110289595|gb|ABG66268.1| CrcB-like protein, expressed [Oryza sativa Japonica ...	0	41.5265	#DIV/0!	#DIV/0!
XLOC_081249	NODE_9054879_length_62552_cov_9.773261:10556-10857	PREDICTED: receptor-like protein kinase HSL1-like [Cucumis sativus] >gi|449519252|ref|XP_004166649.1| PREDICTED: receptor-like protein kinase HSL1-like [Cucumis sativus]	0	41.8104	#DIV/0!	#DIV/0!
XLOC_048131	NODE_5412353_length_60053_cov_16.654022:0-7601	PREDICTED: uncharacterized protein LOC101253835 [Solanum lycopersicum]	0	41.8368	#DIV/0!	#DIV/0!
XLOC_075828	NODE_8454799_length_218387_cov_16.875240:179802-190439	PREDICTED: DNA polymerase lambda-like [Fragaria vesca subsp. vesca]	0	41.9107	#DIV/0!	#DIV/0!
XLOC_066000	NODE_742578_length_1035_cov_53.235748:939-1097	Oxidoreductase, zinc-binding dehydrogenase family protein, putative [Theobroma cacao]	0	42.107	#DIV/0!	#DIV/0!
XLOC_061633	NODE_6972368_length_224423_cov_17.723896:79427-144793	hypothetical protein OsI_18581 [Oryza sativa Indica Group]	0	42.384	#DIV/0!	#DIV/0!
XLOC_036005	NODE_3953068_length_79394_cov_15.635829:13732-14502	PREDICTED: protein PROLIFERA-like [Brachypodium distachyon]	0	42.7483	#DIV/0!	#DIV/0!
XLOC_006804	NODE_1398266_length_219166_cov_18.137928:531-975	PREDICTED: LOW QUALITY PROTEIN: uncharacterized protein LOC101205369 [Cucumis sativus]	0	42.808	#DIV/0!	#DIV/0!
XLOC_026427	NODE_2946905_length_348589_cov_17.175083:46759-46990	hypothetical protein M569_00517, partial [Genlisea aurea]	0	42.9288	#DIV/0!	#DIV/0!
XLOC_029862	NODE_327438_length_22159_cov_28.114672:1001-1129	PREDICTED: uncharacterized protein LOC100816506 [Glycine max]	0	42.9325	#DIV/0!	#DIV/0!
XLOC_061154	NODE_6944912_length_210829_cov_16.819887:112466-112670	unnamed protein product [Vitis vinifera]	0	43.0514	#DIV/0!	#DIV/0!
XLOC_069024	NODE_771943_length_37061_cov_17.083538:4020-36216	PREDICTED: uncharacterized protein LOC101295445 [Fragaria vesca subsp. vesca]	0	43.2268	#DIV/0!	#DIV/0!
XLOC_012990	NODE_1831178_length_32806_cov_13.089069:7136-11632	PREDICTED: coiled-coil domain-containing protein 93 [Vitis vinifera] >gi|296081986|emb|CBI20991.3| unnamed protein product [Vitis vinifera]	0	43.2716	#DIV/0!	#DIV/0!
XLOC_038534	NODE_425267_length_1197_cov_48.100250:398-555	hypothetical protein SORBIDRAFT_03g004530 [Sorghum bicolor] >gi|241929246|gb|EES02391.1| hypothetical protein SORBIDRAFT_03g004530 [Sorghum bicolor]	0	43.3043	#DIV/0!	#DIV/0!
XLOC_038396	NODE_4234712_length_226171_cov_17.678194:19148-97571	hypothetical protein SORBIDRAFT_03g008920 [Sorghum bicolor] >gi|241929510|gb|EES02655.1| hypothetical protein SORBIDRAFT_03g008920 [Sorghum bicolor]	0	44.2915	#DIV/0!	#DIV/0!
XLOC_000813	NODE_1046757_length_2053_cov_55.113979:1851-1978	PREDICTED: maspardin-like [Solanum lycopersicum]	0	45.1838	#DIV/0!	#DIV/0!
XLOC_027094	NODE_3005255_length_6133_cov_10.469428:5-5971	unknown [Picea sitchensis]	0	45.6498	#DIV/0!	#DIV/0!
XLOC_027861	NODE_3096371_length_4779_cov_25.984516:182-337	hypothetical protein SORBIDRAFT_02g006140 [Sorghum bicolor] >gi|241925040|gb|EER98184.1| hypothetical protein SORBIDRAFT_02g006140 [Sorghum bicolor]	0	45.8658	#DIV/0!	#DIV/0!
XLOC_086878	NODE_9523551_length_260111_cov_16.427383:27496-107270	hypothetical protein RCOM_0688330 [Ricinus communis] >gi|223539945|gb|EEF41523.1| hypothetical protein RCOM_0688330 [Ricinus communis]	0	46.1707	#DIV/0!	#DIV/0!
XLOC_039267	NODE_4338697_length_5468_cov_10.729152:4302-5531	unknown [Medicago truncatula]	0	46.7592	#DIV/0!	#DIV/0!
XLOC_026338	NODE_293561_length_5703_cov_56.774155:4136-4278	PREDICTED: uncharacterized protein LOC101312274 [Fragaria vesca subsp. vesca]	0	46.8667	#DIV/0!	#DIV/0!
XLOC_032291	NODE_3524074_length_142472_cov_14.123870:138387-138570	PREDICTED: uncharacterized mitochondrial protein AtMg00300-like [Solanum lycopersicum]	0	46.973	#DIV/0!	#DIV/0!
XLOC_002209	NODE_1119473_length_7886_cov_11.525868:6412-6586	predicted protein [Hordeum vulgare subsp. vulgare]	0	47.2418	#DIV/0!	#DIV/0!
XLOC_082557	NODE_92215_length_173315_cov_14.073900:35040-36466	unknown [Zea mays] >gi|195648693|gb|ACG43814.1| hypothetical protein [Zea mays] >gi|413920291|gb|AFW60223.1| hypothetical protein ZEAMMB73_878070 [Zea mays] >gi|413920292|gb|AFW60224.1| hypothetical protein ZEAMMB73_878070 [Zea mays]	0	47.4339	#DIV/0!	#DIV/0!
XLOC_064669	NODE_7300975_length_1070_cov_17.457945:350-1133	hypothetical protein PRUPE_ppa016782mg [Prunus persica]	0	47.4915	#DIV/0!	#DIV/0!
XLOC_076971	NODE_860436_length_1056_cov_63.667614:283-1057	SET domain protein [Populus trichocarpa] >gi|222868414|gb|EEF05545.1| SET domain protein [Populus trichocarpa]	0	47.5751	#DIV/0!	#DIV/0!
XLOC_019656	NODE_2346505_length_443597_cov_16.981926:450277-450542	hypothetical protein PRUPE_ppa008783mg [Prunus persica]	0	48.1425	#DIV/0!	#DIV/0!
XLOC_040194	NODE_4462334_length_60422_cov_10.132766:24255-49388	Glycolipid transfer protein (GLTP) family protein [Theobroma cacao]	0	48.269	#DIV/0!	#DIV/0!
XLOC_024256	NODE_275331_length_132103_cov_18.428392:69095-110065	predicted protein [Populus trichocarpa] >gi|222866453|gb|EEF03584.1| predicted protein [Populus trichocarpa]	0	48.3286	#DIV/0!	#DIV/0!
XLOC_081469	NODE_908635_length_1424_cov_36.601124:0-433	hypothetical protein F775_02568 [Aegilops tauschii]	0	49.4218	#DIV/0!	#DIV/0!
XLOC_081487	NODE_9089576_length_61299_cov_6.165941:61840-62117	PREDICTED: chlorophyllide a oxygenase, chloroplastic-like [Solanum lycopersicum]	0	49.4298	#DIV/0!	#DIV/0!
XLOC_082721	NODE_926232_length_224175_cov_17.252771:124560-136011	predicted protein [Hordeum vulgare subsp. vulgare] >gi|326507724|dbj|BAJ86605.1| predicted protein [Hordeum vulgare subsp. vulgare] >gi|326507926|dbj|BAJ86706.1| predicted protein [Hordeum vulgare subsp. vulgare]	0	49.8846	#DIV/0!	#DIV/0!
XLOC_082009	NODE_914457_length_979_cov_66.313583:285-487	predicted protein [Hordeum vulgare subsp. vulgare]	0	50.0452	#DIV/0!	#DIV/0!
XLOC_054518	NODE_6212402_length_193277_cov_14.588606:26593-156761	hypothetical protein M569_11698 [Genlisea aurea]	0	50.4873	#DIV/0!	#DIV/0!
XLOC_070856	NODE_789604_length_159253_cov_16.220932:160123-161821	PREDICTED: bidirectional sugar transporter SWEET16 [Vitis vinifera] >gi|147839221|emb|CAN65683.1| hypothetical protein VITISV_022457 [Vitis vinifera] >gi|296089722|emb|CBI39541.3| unnamed protein product [Vitis vinifera]	0	50.7505	#DIV/0!	#DIV/0!
XLOC_070769	NODE_788755_length_61915_cov_11.922410:22923-23117	hypothetical protein OsI_27704 [Oryza sativa Indica Group]	0	50.9969	#DIV/0!	#DIV/0!
XLOC_006925	NODE_1405550_length_28931_cov_14.227991:871-1179	PREDICTED: SNAP25 homologous protein SNAP33-like [Setaria italica]	0	51.0109	#DIV/0!	#DIV/0!
XLOC_045070	NODE_5044254_length_5165_cov_1.139981:4462-4923	GPI-anchored wall transfer protein 1 [Triticum urartu]	0	51.6558	#DIV/0!	#DIV/0!
XLOC_021130	NODE_2480262_length_5281_cov_3.953607:5056-5332	hexokinase [Citrus sinensis]	0	52.3852	#DIV/0!	#DIV/0!
XLOC_074855	NODE_8330638_length_213489_cov_17.135090:131285-131531	OO_Ba0005L10-OO_Ba0081K17.1 [Oryza officinalis]	0	52.7153	#DIV/0!	#DIV/0!
XLOC_060975	NODE_69326_length_155671_cov_17.309595:27469-42440	hypothetical protein CARUB_v10001663mg [Capsella rubella]	0	52.894	#DIV/0!	#DIV/0!
XLOC_063002	NODE_7146346_length_533248_cov_17.504395:447113-447237	predicted protein [Populus trichocarpa] >gi|222849719|gb|EEE87266.1| predicted protein [Populus trichocarpa]	0	53.0857	#DIV/0!	#DIV/0!
XLOC_040405	NODE_448138_length_5700_cov_9.148948:0-514	PREDICTED: CHD3-type chromatin-remodeling factor PICKLE-like [Brachypodium distachyon]	0	53.1059	#DIV/0!	#DIV/0!
XLOC_067947	NODE_76249_length_1856_cov_49.137932:13-1134	PREDICTED: deoxyribodipyrimidine photo-lyase-like [Vitis vinifera]	0	53.2936	#DIV/0!	#DIV/0!
XLOC_005373	NODE_1281622_length_50669_cov_9.425803:23562-46096	predicted protein [Populus trichocarpa] >gi|222862803|gb|EEF00310.1| predicted protein [Populus trichocarpa]	0	53.5527	#DIV/0!	#DIV/0!
XLOC_077159	NODE_8620104_length_256843_cov_19.479137:167695-184534	predicted protein [Populus trichocarpa] >gi|222845116|gb|EEE82663.1| predicted protein [Populus trichocarpa]	0	53.5678	#DIV/0!	#DIV/0!
XLOC_039877	NODE_4426477_length_603064_cov_17.533592:2700-4607	phox domain-containing protein [Arabidopsis lyrata subsp. lyrata] >gi|297329770|gb|EFH60189.1| phox domain-containing protein [Arabidopsis lyrata subsp. lyrata]	0	53.6671	#DIV/0!	#DIV/0!
XLOC_049003	NODE_5522066_length_144227_cov_16.712709:8009-21345	unnamed protein product [Vitis vinifera]	0	53.6747	#DIV/0!	#DIV/0!
XLOC_042239	NODE_4688779_length_5395_cov_4.454495:66-296	hypothetical protein OsJ_36513 [Oryza sativa Japonica Group]	0	54.4691	#DIV/0!	#DIV/0!
XLOC_065401	NODE_7367363_length_145930_cov_14.587898:119557-120145	putative ATP/GTP binding protein [Ananas comosus]	0	54.597	#DIV/0!	#DIV/0!
XLOC_003277	NODE_1170967_length_117997_cov_17.869904:11138-11287	RecName: Full=DNA-directed RNA polymerase subunit beta'; AltName: Full=PEP; AltName: Full=Plastid-encoded RNA polymerase subunit beta'; Short=RNA polymerase subunit beta' >gi|5457428|emb|CAB48413.1| RNA polymerase A beta prime subunit [Sinapis alba]	0	55.16	#DIV/0!	#DIV/0!
XLOC_000858	NODE_1047996_length_51455_cov_13.220173:36807-46027	hypothetical protein OsI_21466 [Oryza sativa Indica Group]	0	55.1695	#DIV/0!	#DIV/0!
XLOC_009178	NODE_1547866_length_1285_cov_28.161089:0-1412	zinc finger protein, putative [Ricinus communis] >gi|223532065|gb|EEF33874.1| zinc finger protein, putative [Ricinus communis]	0	55.1832	#DIV/0!	#DIV/0!
XLOC_073105	NODE_8124539_length_172831_cov_15.971834:93164-93339	PREDICTED: germin-like protein 5-1-like [Cucumis sativus]	0	55.4595	#DIV/0!	#DIV/0!
XLOC_022874	NODE_2641866_length_65011_cov_18.014721:19959-41713	Phosphatase 2C family protein isoform 8 [Theobroma cacao]	0	55.5331	#DIV/0!	#DIV/0!
XLOC_067050	NODE_7522827_length_13822_cov_7.642527:2308-2544	hypothetical protein M569_14112 [Genlisea aurea]	0	56.3155	#DIV/0!	#DIV/0!
XLOC_037099	NODE_4102489_length_318981_cov_16.855976:253663-261193	uncharacterized protein LOC100305829 [Glycine max] >gi|356525792|ref|XP_003531507.1| PREDICTED: N-alpha-acetyltransferase 38, NatC auxiliary subunit-like [Glycine max] >gi|255626721|gb|ACU13705.1| unknown [Glycine max]	0	56.3844	#DIV/0!	#DIV/0!
XLOC_078311	NODE_8769164_length_166273_cov_15.576558:2-950	putative abscisic acid-induced protein [Oryza sativa Japonica Group] >gi|42409442|dbj|BAD10787.1| putative abscisic acid-induced protein [Oryza sativa Japonica Group] >gi|215704811|dbj|BAG94839.1| unnamed protein product [Oryza sativa Japonica Group]	0	56.3866	#DIV/0!	#DIV/0!
XLOC_088098	NODE_9601642_length_981745_cov_17.489519:874298-878426	hypothetical protein SELMODRAFT_90391 [Selaginella moellendorffii] >gi|300163460|gb|EFJ30071.1| hypothetical protein SELMODRAFT_90391 [Selaginella moellendorffii]	0	56.6163	#DIV/0!	#DIV/0!
XLOC_008744	NODE_151547_length_12486_cov_14.432965:3884-4021	rpoC protein homolog - common tobacco chloroplast	0	56.9666	#DIV/0!	#DIV/0!
XLOC_048275	NODE_544732_length_419312_cov_17.087961:355224-355361	RNA polymerase C subunit 2 [Astrocaryum scopatum]	0	56.9666	#DIV/0!	#DIV/0!
XLOC_067295	NODE_7537263_length_110487_cov_16.689728:72158-76403	MYB transcription factor [Narcissus tazetta var. chinensis]	0	57.2002	#DIV/0!	#DIV/0!
XLOC_042205	NODE_4682998_length_144667_cov_14.835346:98662-98862	PREDICTED: glutamine-dependent NAD(+) synthetase-like [Glycine max]	0	57.4877	#DIV/0!	#DIV/0!
XLOC_078178	NODE_8751286_length_374380_cov_15.789927:358210-360755	hypothetical protein VITISV_027513 [Vitis vinifera]	0	57.6405	#DIV/0!	#DIV/0!
XLOC_019191	NODE_2304042_length_399995_cov_15.201303:127563-127720	cytochrome c biogenesis protein (chloroplast) [Phalaenopsis equestris] >gi|329668821|gb|AEB96268.1| cytochrome c biogenesis protein (chloroplast) [Phalaenopsis equestris]	0	57.7391	#DIV/0!	#DIV/0!
XLOC_020879	NODE_2461305_length_188682_cov_17.829464:83910-173441	TPA: hypothetical protein ZEAMMB73_968947 [Zea mays]	0	57.8809	#DIV/0!	#DIV/0!
XLOC_035757	NODE_393508_length_114010_cov_19.869854:114189-114376	hypothetical protein PRUPE_ppa021778mg [Prunus persica]	0	57.9635	#DIV/0!	#DIV/0!
XLOC_038981	NODE_4309574_length_12646_cov_14.445911:1547-1816	unknown [Populus trichocarpa x Populus deltoides]	0	58.7456	#DIV/0!	#DIV/0!
XLOC_035711	NODE_393313_length_2700_cov_49.755924:0-179	hypothetical protein VITISV_004635 [Vitis vinifera]	0	59.4268	#DIV/0!	#DIV/0!
XLOC_009153	NODE_1545559_length_1367_cov_37.082664:1034-1279	PREDICTED: uncharacterized protein LOC100842343 isoform 1 [Brachypodium distachyon] >gi|357136655|ref|XP_003569919.1| PREDICTED: uncharacterized protein LOC100842343 isoform 2 [Brachypodium distachyon]	0	59.6232	#DIV/0!	#DIV/0!
XLOC_030992	NODE_3406176_length_158773_cov_16.896021:131008-147424	PREDICTED: uncharacterized protein LOC101259429 [Solanum lycopersicum]	0	60.2257	#DIV/0!	#DIV/0!
XLOC_051973	NODE_5891889_length_13874_cov_12.347485:6397-6568	unnamed protein product [Vitis vinifera]	0	60.6554	#DIV/0!	#DIV/0!
XLOC_008677	NODE_1512633_length_309489_cov_14.023594:116056-120393	PREDICTED: proteasome subunit alpha type-6-like [Solanum lycopersicum]	0	60.7326	#DIV/0!	#DIV/0!
XLOC_013869	NODE_1883972_length_8656_cov_18.752310:114-3168	Os11g0423800 [Oryza sativa Japonica Group] >gi|255680039|dbj|BAH95233.1| Os11g0423800, partial [Oryza sativa Japonica Group]	0	60.8617	#DIV/0!	#DIV/0!
XLOC_011507	NODE_1738173_length_1608_cov_31.131842:1-1348	PREDICTED: n-(5'-phosphoribosyl)anthranilate isomerase 1, chloroplastic-like [Fragaria vesca subsp. vesca]	0	61.6064	#DIV/0!	#DIV/0!
XLOC_039680	NODE_4384909_length_363029_cov_16.254572:123589-123751	hypothetical protein F775_03569 [Aegilops tauschii]	0	63.0082	#DIV/0!	#DIV/0!
XLOC_009774	NODE_1591347_length_197032_cov_15.864347:138781-138975	unknown [Medicago truncatula]	0	63.7461	#DIV/0!	#DIV/0!
XLOC_061214	NODE_6949348_length_165382_cov_16.696503:18779-30560	hypothetical protein CARUB_v10027290mg [Capsella rubella]	0	64.3636	#DIV/0!	#DIV/0!
XLOC_038244	NODE_4213895_length_152157_cov_17.495613:9520-14787	hypothetical protein M569_16664 [Genlisea aurea]	0	65.0949	#DIV/0!	#DIV/0!
XLOC_010745	NODE_167952_length_272530_cov_17.817709:47988-87728	uncharacterized protein LOC100306061 [Glycine max] >gi|255627415|gb|ACU14052.1| unknown [Glycine max]	0	65.7182	#DIV/0!	#DIV/0!
XLOC_091205	NODE_9770774_length_1862_cov_25.141247:395-1474	unknown [Glycine max]	0	65.8257	#DIV/0!	#DIV/0!
XLOC_079229	NODE_8855406_length_94187_cov_17.109495:21537-59802	2-oxoglutarate-dependent dioxygenase [Populus trichocarpa] >gi|222853613|gb|EEE91160.1| 2-oxoglutarate-dependent dioxygenase [Populus trichocarpa]	0	66.1142	#DIV/0!	#DIV/0!
XLOC_052127	NODE_592612_length_3197_cov_67.226151:3091-3258	PREDICTED: FAD-dependent oxidoreductase domain-containing protein 1-like [Vitis vinifera]	0	66.6652	#DIV/0!	#DIV/0!
XLOC_074568	NODE_8307297_length_48684_cov_14.070373:6736-8452	PREDICTED: MATE efflux family protein 2, chloroplastic-like isoform X1 [Cicer arietinum]	0	67.001	#DIV/0!	#DIV/0!
XLOC_049328	NODE_5556125_length_307604_cov_17.749681:34123-35288	hypothetical protein TRIUR3_32635 [Triticum urartu] >gi|475506120|gb|EMT04800.1| hypothetical protein F775_27202 [Aegilops tauschii]	0	67.4371	#DIV/0!	#DIV/0!
XLOC_066613	NODE_748643_length_1472_cov_67.093750:0-1207	Os12g0534000 [Oryza sativa Japonica Group] >gi|113649435|dbj|BAF29947.1| Os12g0534000, partial [Oryza sativa Japonica Group]	0	68.4177	#DIV/0!	#DIV/0!
XLOC_071914	NODE_7998585_length_297931_cov_19.074043:150206-220959	hypothetical protein OsJ_26101 [Oryza sativa Japonica Group]	0	68.5371	#DIV/0!	#DIV/0!
XLOC_027759	NODE_3080530_length_54521_cov_13.583555:21161-21350	ribosomal protein S19 [Illicium arborescens] >gi|166245054|dbj|BAG06608.1| ribosomal protein S19 [Illicium anisatum]	0	69.7888	#DIV/0!	#DIV/0!
XLOC_076214	NODE_8495972_length_195980_cov_16.683846:27943-28178	DNA mismatch repair protein [Petunia x hybrida]	0	70.1436	#DIV/0!	#DIV/0!
XLOC_072980	NODE_8115867_length_77111_cov_15.861213:40299-68002	hypothetical protein VITISV_015600 [Vitis vinifera]	0	70.9764	#DIV/0!	#DIV/0!
XLOC_034822	NODE_3844376_length_386936_cov_15.965013:259666-260006	PREDICTED: 60S ribosomal protein L27-3 isoform 1 [Vitis vinifera]	0	71.0931	#DIV/0!	#DIV/0!
XLOC_059561	NODE_677341_length_7111_cov_9.256785:390-613	At3g62980-like protein [Arabidopsis thaliana] >gi|255685338|gb|ACU28158.1| At3g62980-like protein [Arabidopsis thaliana] >gi|255685340|gb|ACU28159.1| At3g62980-like protein [Arabidopsis thaliana] >gi|255685342|gb|ACU28160.1| At3g62980-like protein [Arabidopsis thaliana] >gi|255685344|gb|ACU28161.1| ...	0	72.4516	#DIV/0!	#DIV/0!
XLOC_061296	NODE_6953668_length_22695_cov_6.637277:692-1008	unnamed protein product [Vitis vinifera]	0	73.3865	#DIV/0!	#DIV/0!
XLOC_023754	NODE_2716664_length_118414_cov_14.520293:113240-113389	PREDICTED: lysine-specific demethylase REF6-like [Solanum lycopersicum]	0	73.5467	#DIV/0!	#DIV/0!
XLOC_065611	NODE_7399004_length_5471_cov_1.817035:5276-5438	unknown [Zea mays]	0	75.6099	#DIV/0!	#DIV/0!
XLOC_069218	NODE_7733417_length_173424_cov_18.416557:15125-32483	4-coumarate: CoA ligase [Populus tomentosa]	0	76.688	#DIV/0!	#DIV/0!
XLOC_088033	NODE_9601106_length_460315_cov_15.556605:83636-99416	PREDICTED: synaptotagmin-1-like, partial [Cucumis sativus]	0	77.7556	#DIV/0!	#DIV/0!
XLOC_009644	NODE_1577480_length_6001_cov_5.785203:5257-6063	Dehydratase family isoform 2 [Theobroma cacao]	0	77.9883	#DIV/0!	#DIV/0!
XLOC_073767	NODE_82060_length_1749_cov_76.778160:10-422	PREDICTED: uncharacterized protein LOC101245374 [Solanum lycopersicum]	0	78.7129	#DIV/0!	#DIV/0!
XLOC_004471	NODE_1227094_length_18340_cov_12.247165:15844-15983	leucine-rich repeat receptor-like protein kinase [Dendrobium nobile]	0	78.8369	#DIV/0!	#DIV/0!
XLOC_049375	NODE_5558579_length_38084_cov_12.265229:19297-20205	PREDICTED: diacylglycerol kinase epsilon-like [Cicer arietinum]	0	79.2211	#DIV/0!	#DIV/0!
XLOC_021394	NODE_2498924_length_5283_cov_2.051864:4812-4994	predicted protein [Populus trichocarpa] >gi|222869460|gb|EEF06591.1| predicted protein [Populus trichocarpa]	0	79.8622	#DIV/0!	#DIV/0!
XLOC_086458	NODE_950929_length_4257_cov_38.110405:4083-4322	oleoyl-ACP thioesterase [Elaeis guineensis]	0	81.9401	#DIV/0!	#DIV/0!
XLOC_091157	NODE_9767922_length_36057_cov_12.579555:20903-21083	hypothetical protein SORBIDRAFT_03g003210 [Sorghum bicolor] >gi|241929177|gb|EES02322.1| hypothetical protein SORBIDRAFT_03g003210 [Sorghum bicolor]	0	83.1631	#DIV/0!	#DIV/0!
XLOC_002681	NODE_1144493_length_60802_cov_11.734926:51541-52051	PREDICTED: LOW QUALITY PROTEIN: D-lactate dehydrogenase [cytochrome], mitochondrial-like, partial [Cucumis sativus]	0	85.3178	#DIV/0!	#DIV/0!
XLOC_055859	NODE_636482_length_201856_cov_16.744991:43429-113946	hypothetical protein OsI_30401 [Oryza sativa Indica Group]	0	85.4419	#DIV/0!	#DIV/0!
XLOC_078973	NODE_8824036_length_163112_cov_16.495268:87729-89776	hypothetical protein MTR_8g021200 [Medicago truncatula] >gi|355521352|gb|AET01806.1| hypothetical protein MTR_8g021200 [Medicago truncatula]	0	85.6761	#DIV/0!	#DIV/0!
XLOC_040067	NODE_4443981_length_384567_cov_16.709314:14182-14310	RecName: Full=Peptidyl-prolyl cis-trans isomerase; Short=PPIase; AltName: Full=Cyclophilin; AltName: Full=Cyclosporin A-binding protein; AltName: Full=Rotamase	0	85.8651	#DIV/0!	#DIV/0!
XLOC_027040	NODE_3001552_length_8306_cov_9.653985:3273-3602	PREDICTED: syntaxin-43-like [Solanum lycopersicum]	0	87.6839	#DIV/0!	#DIV/0!
XLOC_074168	NODE_82460_length_4635_cov_63.800217:4518-4680	PREDICTED: 65-kDa microtubule-associated protein 7-like [Brachypodium distachyon]	0	88.2115	#DIV/0!	#DIV/0!
XLOC_090075	NODE_9699804_length_1026093_cov_16.348080:1034148-1034284	photosystem II protein H [Phalaenopsis aphrodite subsp. formosana] >gi|385153477|ref|YP_006073294.1| photosystem II protein H (chloroplast) [Phalaenopsis equestris] >gi|122213413|sp|Q3BAK8.1|PSBH_PHAAO RecName: Full=Photosystem II reaction center protein H; Short=PSII-H; AltName: Full=Photosystem II...	0	89.0816	#DIV/0!	#DIV/0!
XLOC_037401	NODE_4125030_length_242428_cov_16.373909:109357-109579	predicted protein [Hordeum vulgare subsp. vulgare]	0	89.8596	#DIV/0!	#DIV/0!
XLOC_039691	NODE_438707_length_2959_cov_80.015549:0-975	hypothetical protein VITISV_010912 [Vitis vinifera]	0	92.183	#DIV/0!	#DIV/0!
XLOC_090907	NODE_9750114_length_586902_cov_17.878773:148977-149213	1-aminocyclopropane-1-carboxylate synthase [Cattleya bicolor]	0	92.7549	#DIV/0!	#DIV/0!
XLOC_074858	NODE_8330638_length_213489_cov_17.135090:128392-128507	Os04g0524300 [Oryza sativa Japonica Group] >gi|71273483|emb|CAI79409.1| Type A response regulator 5 [Oryza sativa Indica Group] >gi|87116378|dbj|BAE79348.1| typeA response regulator 5 [Oryza sativa Japonica Group] >gi|113564919|dbj|BAF15262.1| Os04g0524300 [Oryza sativa Japonica Group] >gi|116310946...	0	93.5739	#DIV/0!	#DIV/0!
XLOC_028059	NODE_3113153_length_940_cov_17.030851:8-1002	PREDICTED: probable LRR receptor-like serine/threonine-protein kinase At4g31250-like [Brachypodium distachyon]	0	93.6073	#DIV/0!	#DIV/0!
XLOC_048796	NODE_55024_length_1484_cov_57.396900:167-422	Glutamate dehydrogenase [Aegilops tauschii]	0	93.811	#DIV/0!	#DIV/0!
XLOC_029530	NODE_3245084_length_210456_cov_16.481525:190864-192050	Family of Uncharacterized protein function isoform 1 [Theobroma cacao] >gi|508784226|gb|EOY31482.1| Family of Uncharacterized protein function isoform 1 [Theobroma cacao]	0	94.3828	#DIV/0!	#DIV/0!
XLOC_043530	NODE_486032_length_1104_cov_44.035328:0-239	putative methyltransferase protein [Narcissus pseudonarcissus]	0	94.6596	#DIV/0!	#DIV/0!
XLOC_027113	NODE_300728_length_11039_cov_54.511822:1-11065	hypothetical protein PRUPE_ppa003555mg [Prunus persica]	0	95.3149	#DIV/0!	#DIV/0!
XLOC_052430	NODE_5969892_length_492134_cov_15.230360:161874-191626	predicted protein [Populus trichocarpa] >gi|222856036|gb|EEE93583.1| predicted protein [Populus trichocarpa]	0	96.5273	#DIV/0!	#DIV/0!
XLOC_016938	NODE_2143372_length_5696_cov_6.446980:240-6229	hypothetical protein SORBIDRAFT_01g032220 [Sorghum bicolor] >gi|241921535|gb|EER94679.1| hypothetical protein SORBIDRAFT_01g032220 [Sorghum bicolor]	0	98.3143	#DIV/0!	#DIV/0!
XLOC_082161	NODE_9188780_length_568159_cov_17.497074:201684-201836	ORF47a [Pinus koraiensis] >gi|145048680|gb|AAO73984.2| ORF47a [Pinus koraiensis]	0	100.357	#DIV/0!	#DIV/0!
XLOC_032104	NODE_3508835_length_141206_cov_13.644144:2618-15627	unknown protein, 3' partial [Arabidopsis thaliana]	0	101.424	#DIV/0!	#DIV/0!
XLOC_007647	NODE_1446920_length_1757_cov_101.626633:1436-1638	Early-responsive to dehydration stress protein (ERD4), putative isoform 2 [Theobroma cacao]	0	105.651	#DIV/0!	#DIV/0!
XLOC_023992	NODE_2736000_length_230964_cov_15.765159:232010-232191	PREDICTED: structural maintenance of chromosomes protein 4-like [Solanum lycopersicum]	0	105.932	#DIV/0!	#DIV/0!
XLOC_010535	NODE_1668009_length_965_cov_98.122276:0-164	PREDICTED: NADPH:adrenodoxin oxidoreductase, mitochondrial-like isoform X2 [Setaria italica]	0	107.726	#DIV/0!	#DIV/0!
XLOC_084052	NODE_9386462_length_564247_cov_16.820747:181988-186339	PREDICTED: ABC transporter F family member 1-like isoform 1 [Vitis vinifera]	0	110.288	#DIV/0!	#DIV/0!
XLOC_024072	NODE_273867_length_324513_cov_14.614675:191898-192178	predicted protein [Populus trichocarpa] >gi|222841799|gb|EEE79346.1| predicted protein [Populus trichocarpa]	0	111.992	#DIV/0!	#DIV/0!
XLOC_006234	NODE_1355911_length_1066_cov_82.335838:702-855	PREDICTED: reticulon-like protein B22-like [Cicer arietinum]	0	113.57	#DIV/0!	#DIV/0!
XLOC_032806	NODE_35979_length_12465_cov_21.104935:4142-4806	PREDICTED: cyclin-D4-1-like [Brachypodium distachyon]	0	114.761	#DIV/0!	#DIV/0!
XLOC_006542	NODE_1379060_length_62163_cov_20.595499:659-1148	unnamed protein product [Vitis vinifera]	0	114.924	#DIV/0!	#DIV/0!
XLOC_072799	NODE_8089705_length_327641_cov_17.308691:119422-119900	conserved hypothetical protein [Ricinus communis] >gi|223538021|gb|EEF39634.1| conserved hypothetical protein [Ricinus communis]	0	115.767	#DIV/0!	#DIV/0!
XLOC_059429	NODE_674801_length_2807_cov_50.490559:612-2865	PREDICTED: BTB/POZ domain-containing protein At1g21780-like [Cucumis sativus]	0	116.956	#DIV/0!	#DIV/0!
XLOC_017636	NODE_2186578_length_9608_cov_18.140404:1-236	unnamed protein product [Vitis vinifera]	0	118.557	#DIV/0!	#DIV/0!
XLOC_021942	NODE_253039_length_6110_cov_10.272504:5342-5648	predicted protein [Populus trichocarpa] >gi|222849765|gb|EEE87312.1| predicted protein [Populus trichocarpa]	0	118.786	#DIV/0!	#DIV/0!
XLOC_005544	NODE_129718_length_5705_cov_12.473094:1736-1886	PREDICTED: serine/threonine-protein kinase HT1-like isoform X1 [Setaria italica] >gi|514792379|ref|XP_004972556.1| PREDICTED: serine/threonine-protein kinase HT1-like isoform X2 [Setaria italica]	0	124.641	#DIV/0!	#DIV/0!
XLOC_052609	NODE_5988019_length_134867_cov_17.232281:128603-128724	glucose-6-phosphate isomerase, putative [Ricinus communis] >gi|223547104|gb|EEF48601.1| glucose-6-phosphate isomerase, putative [Ricinus communis]	0	126.354	#DIV/0!	#DIV/0!
XLOC_090821	NODE_9747563_length_986_cov_77.877281:0-188	PREDICTED: protein FAR1-RELATED SEQUENCE 6-like isoform X1 [Setaria italica] >gi|514791611|ref|XP_004972372.1| PREDICTED: protein FAR1-RELATED SEQUENCE 6-like isoform X2 [Setaria italica] >gi|514791618|ref|XP_004972373.1| PREDICTED: protein FAR1-RELATED SEQUENCE 6-like isoform X3 [Setaria italica]	0	127.984	#DIV/0!	#DIV/0!
XLOC_016722	NODE_2131075_length_14061_cov_5.332978:10332-10528	PREDICTED: pentatricopeptide repeat-containing protein At1g11290-like [Setaria italica]	0	129.256	#DIV/0!	#DIV/0!
XLOC_016067	NODE_2084342_length_1340_cov_53.741043:21-182	ribonuclease hi large subunit, putative [Ricinus communis] >gi|223545084|gb|EEF46595.1| ribonuclease hi large subunit, putative [Ricinus communis]	0	129.376	#DIV/0!	#DIV/0!
XLOC_005122	NODE_1264716_length_2475_cov_6.578586:2040-2400	PREDICTED: eukaryotic translation initiation factor 3 subunit K-like [Fragaria vesca subsp. vesca]	0	133.344	#DIV/0!	#DIV/0!
XLOC_059929	NODE_681105_length_1512_cov_66.555557:1244-1364	predicted protein [Populus trichocarpa] >gi|222860693|gb|EEE98240.1| predicted protein [Populus trichocarpa]	0	134.319	#DIV/0!	#DIV/0!
XLOC_022392	NODE_258797_length_57175_cov_11.998478:43916-44059	PREDICTED: uncharacterized protein LOC101753058 [Setaria italica]	0	135.537	#DIV/0!	#DIV/0!
XLOC_075529	NODE_8417109_length_130784_cov_20.446653:107588-108186	predicted protein [Hordeum vulgare subsp. vulgare]	0	138.695	#DIV/0!	#DIV/0!
XLOC_067492	NODE_7544122_length_77209_cov_13.366330:67163-67305	hypothetical protein SORBIDRAFT_06g025190 [Sorghum bicolor] >gi|241939504|gb|EES12649.1| hypothetical protein SORBIDRAFT_06g025190 [Sorghum bicolor]	0	140.6	#DIV/0!	#DIV/0!
[truncated: 5,577 more rows]

## Sheet: BL2 vs BH
ID	locus	BLAST_annotation	BH value	BL2 value	BL2/ BH FC	log2 BL2/ BH FC
XLOC_054036	NODE_6162969_length_92762_cov_14.631962:20053-48172	PREDICTED: potassium channel KAT3-like [Solanum lycopersicum]	0	2.00368	#DIV/0!	#DIV/0!
XLOC_074687	NODE_831630_length_202939_cov_19.364271:161280-201806	PREDICTED: uncharacterized protein LOC100845754 [Brachypodium distachyon]	0	2.00543	#DIV/0!	#DIV/0!
XLOC_036125	NODE_3962221_length_11353_cov_6.327050:8370-11273	plastid lipid-associated protein, partial [Eriobotrya japonica]	0	2.00801	#DIV/0!	#DIV/0!
XLOC_075011	NODE_835143_length_20797_cov_19.435207:3648-18846	PREDICTED: protein ROOT HAIR DEFECTIVE 3 homolog 2-like [Fragaria vesca subsp. vesca]	0	2.00937	#DIV/0!	#DIV/0!
XLOC_012205	NODE_1781425_length_39908_cov_18.340784:22234-37022	MADS1 protein [Aristolochia fimbriata] >gi|343160579|emb|CAY39418.1| MADS1 protein [Aristolochia fimbriata]	0	2.0101	#DIV/0!	#DIV/0!
XLOC_022556	NODE_2606364_length_469313_cov_17.580162:103336-103706	hypothetical protein VITISV_019338 [Vitis vinifera]	0	2.0107	#DIV/0!	#DIV/0!
XLOC_069165	NODE_773157_length_502416_cov_16.104166:420755-422534	Os04g0608300 [Oryza sativa Japonica Group] >gi|38567890|emb|CAE03645.2| OSJNBa0060N03.10 [Oryza sativa Japonica Group] >gi|113565383|dbj|BAF15726.1| Os04g0608300 [Oryza sativa Japonica Group] >gi|116310116|emb|CAH67134.1| B0402A04.1 [Oryza sativa Indica Group] >gi|125549652|gb|EAY95474.1| hypothetic...	0	2.01216	#DIV/0!	#DIV/0!
XLOC_043421	NODE_4851163_length_318566_cov_16.674639:293161-294986	PREDICTED: UPF0496 protein At3g19330 [Vitis vinifera] >gi|297745643|emb|CBI40808.3| unnamed protein product [Vitis vinifera]	0	2.01468	#DIV/0!	#DIV/0!
XLOC_023842	NODE_2723644_length_638399_cov_16.422701:162255-177384	hypothetical protein ZEAMMB73_908447 [Zea mays]	0	2.01727	#DIV/0!	#DIV/0!
XLOC_068134	NODE_7638447_length_63252_cov_13.143822:57923-62735	Meiotic recombination protein SPO11-2 [Aegilops tauschii]	0	2.01803	#DIV/0!	#DIV/0!
XLOC_017201	NODE_2160841_length_274116_cov_16.790684:39293-161207	AP2-4 [Erycina pusilla]	0	2.02029	#DIV/0!	#DIV/0!
XLOC_074814	NODE_8328704_length_269513_cov_18.129229:210045-211030	hypothetical protein M569_02039, partial [Genlisea aurea]	0	2.0252	#DIV/0!	#DIV/0!
XLOC_072967	NODE_811357_length_4448_cov_50.754272:459-742	Os02g0117800 [Oryza sativa Japonica Group] >gi|75135758|sp|Q6ZGL4.1|ATG5_ORYSJ RecName: Full=Autophagy protein 5 >gi|41052839|dbj|BAD07730.1| APG5 (autophagy 5)-like protein [Oryza sativa Japonica Group] >gi|41053243|dbj|BAD07611.1| APG5 (autophagy 5)-like protein [Oryza sativa Japonica Group] >gi|1...	0	2.02541	#DIV/0!	#DIV/0!
XLOC_022175	NODE_2566549_length_613225_cov_15.183742:14959-89688	Os07g0570600 [Oryza sativa Japonica Group] >gi|34394207|dbj|BAC84659.1| unknown protein [Oryza sativa Japonica Group] >gi|113611582|dbj|BAF21960.1| Os07g0570600 [Oryza sativa Japonica Group]	0	2.02642	#DIV/0!	#DIV/0!
XLOC_031896	NODE_349611_length_2044_cov_40.654598:1089-1612	Nucleic acid-binding, OB-fold-like protein, putative [Theobroma cacao]	0	2.03103	#DIV/0!	#DIV/0!
XLOC_064377	NODE_728656_length_57836_cov_15.295888:36861-38439	PREDICTED: purple acid phosphatase 15-like [Vitis vinifera] >gi|298205249|emb|CBI17308.3| unnamed protein product [Vitis vinifera]	0	2.03242	#DIV/0!	#DIV/0!
XLOC_052383	NODE_5967570_length_317752_cov_17.071667:257346-268611	PREDICTED: abietadienol/abietadienal oxidase-like [Glycine max]	0	2.03335	#DIV/0!	#DIV/0!
XLOC_037383	NODE_4124399_length_93676_cov_19.357700:93256-93586	PREDICTED: subtilisin-like protease-like [Solanum lycopersicum]	0	2.03506	#DIV/0!	#DIV/0!
XLOC_057271	NODE_6529341_length_104207_cov_8.370954:6385-19897	Ocs element-binding factor, putative [Ricinus communis] >gi|223545765|gb|EEF47269.1| Ocs element-binding factor, putative [Ricinus communis]	0	2.04338	#DIV/0!	#DIV/0!
XLOC_062311	NODE_7061593_length_254861_cov_14.833164:130750-138507	PREDICTED: sister chromatid cohesion 1 protein 1-like [Cucumis sativus] >gi|449529198|ref|XP_004171588.1| PREDICTED: sister chromatid cohesion 1 protein 1-like [Cucumis sativus]	0	2.04551	#DIV/0!	#DIV/0!
XLOC_026661	NODE_2968603_length_10572_cov_3.573023:9528-10011	PREDICTED: plasma membrane ATPase 1-like [Brachypodium distachyon]	0	2.04586	#DIV/0!	#DIV/0!
XLOC_091803	NODE_9790167_length_939047_cov_17.745367:68618-85224	YTH domain family protein [Medicago truncatula] >gi|355505169|gb|AES86311.1| YTH domain family protein [Medicago truncatula]	0	2.04637	#DIV/0!	#DIV/0!
XLOC_025939	NODE_290573_length_1261_cov_70.851707:51-473	hypothetical protein OsI_26591 [Oryza sativa Indica Group]	0	2.04929	#DIV/0!	#DIV/0!
XLOC_080103	NODE_89392_length_7312_cov_55.828091:2032-3114	PREDICTED: uncharacterized protein LOC101205896 [Cucumis sativus]	0	2.05055	#DIV/0!	#DIV/0!
XLOC_023230	NODE_2674472_length_136237_cov_14.637213:14153-117073	unnamed protein product [Vitis vinifera]	0	2.0509	#DIV/0!	#DIV/0!
XLOC_056436	NODE_6430682_length_575985_cov_17.193903:276325-284609	PREDICTED: translocon-associated protein subunit alpha [Vitis vinifera] >gi|147821778|emb|CAN77171.1| hypothetical protein VITISV_029842 [Vitis vinifera] >gi|297744658|emb|CBI37920.3| unnamed protein product [Vitis vinifera]	0	2.05202	#DIV/0!	#DIV/0!
XLOC_027490	NODE_304270_length_1012_cov_45.342884:391-778	heat shock protein binding protein, partial [Genlisea aurea]	0	2.05415	#DIV/0!	#DIV/0!
XLOC_037276	NODE_4115474_length_116179_cov_16.136246:104602-106570	PREDICTED: uncharacterized protein LOC101758988 isoform X1 [Setaria italica] >gi|514724648|ref|XP_004955544.1| PREDICTED: uncharacterized protein LOC101758988 isoform X2 [Setaria italica]	0	2.05542	#DIV/0!	#DIV/0!
XLOC_090857	NODE_9749452_length_321073_cov_15.517209:54468-70412	Os08g0495500 [Oryza sativa Japonica Group] >gi|42408860|dbj|BAD10119.1| POZ domain protein family-like [Oryza sativa Japonica Group] >gi|113624101|dbj|BAF24046.1| Os08g0495500 [Oryza sativa Japonica Group] >gi|215713486|dbj|BAG94623.1| unnamed protein product [Oryza sativa Japonica Group] >gi|218201...	0	2.05619	#DIV/0!	#DIV/0!
XLOC_091020	NODE_9756988_length_234332_cov_16.870205:181495-225211	PREDICTED: uncharacterized protein LOC100241486 [Vitis vinifera] >gi|297739195|emb|CBI28846.3| unnamed protein product [Vitis vinifera]	0	2.05768	#DIV/0!	#DIV/0!
XLOC_015746	NODE_205521_length_32689_cov_7.306831:11625-20415	hypothetical protein OsI_23810 [Oryza sativa Indica Group]	0	2.05776	#DIV/0!	#DIV/0!
XLOC_022566	NODE_260852_length_7944_cov_16.015987:1449-3252	putative ribonuclease E [Arabidopsis thaliana]	0	2.06656	#DIV/0!	#DIV/0!
XLOC_056448	NODE_6432782_length_16562_cov_5.645333:2250-12703	PREDICTED: protein furry homolog-like, partial [Cucumis sativus]	0	2.06695	#DIV/0!	#DIV/0!
XLOC_072702	NODE_8062526_length_128753_cov_17.862000:93763-95351	hypothetical protein OsI_08558 [Oryza sativa Indica Group]	0	2.06932	#DIV/0!	#DIV/0!
XLOC_081883	NODE_9132744_length_38787_cov_15.942661:4439-5668	TPA: hypothetical protein ZEAMMB73_407807 [Zea mays]	0	2.07107	#DIV/0!	#DIV/0!
XLOC_065868	NODE_741430_length_28875_cov_6.516017:3369-9638	predicted protein [Populus trichocarpa] >gi|222873655|gb|EEF10786.1| predicted protein [Populus trichocarpa]	0	2.07275	#DIV/0!	#DIV/0!
XLOC_006981	NODE_141115_length_943738_cov_15.408024:562026-617154	Serine/threonine-protein kinase WNK-related [Theobroma cacao]	0	2.0741	#DIV/0!	#DIV/0!
XLOC_028381	NODE_3145576_length_465624_cov_14.706811:173244-205884	PREDICTED: polygalacturonase-like [Solanum lycopersicum]	0	2.07705	#DIV/0!	#DIV/0!
XLOC_048635	NODE_5489642_length_82012_cov_14.869020:38082-40273	predicted protein [Populus trichocarpa] >gi|222843170|gb|EEE80717.1| predicted protein [Populus trichocarpa]	0	2.07922	#DIV/0!	#DIV/0!
XLOC_012736	NODE_1815848_length_1462_cov_31.113543:0-1419	PREDICTED: uncharacterized protein LOC100854504 [Vitis vinifera] >gi|297742923|emb|CBI35790.3| unnamed protein product [Vitis vinifera]	0	2.07998	#DIV/0!	#DIV/0!
XLOC_046696	NODE_525405_length_766368_cov_15.620361:141881-159252	TPA: hypothetical protein ZEAMMB73_538987 [Zea mays]	0	2.08036	#DIV/0!	#DIV/0!
XLOC_093839	NODE_9888805_length_236880_cov_16.675402:20635-36743	hypothetical protein PRUPE_ppa022570mg, partial [Prunus persica]	0	2.08134	#DIV/0!	#DIV/0!
XLOC_023122	NODE_266689_length_1217_cov_73.847984:510-1274	hypothetical protein OsI_07020 [Oryza sativa Indica Group]	0	2.08215	#DIV/0!	#DIV/0!
XLOC_089205	NODE_9665294_length_115163_cov_9.599941:854-1352	ATP synthase CF1 beta subunit [Phalaenopsis aphrodite subsp. formosana] >gi|118573716|sp|Q3BAN5.1|ATPB_PHAAO RecName: Full=ATP synthase subunit beta, chloroplastic; AltName: Full=ATP synthase F1 sector subunit beta; AltName: Full=F-ATPase subunit beta >gi|58802787|gb|AAW82507.1| ATP synthase CF1 bet...	0	2.08308	#DIV/0!	#DIV/0!
XLOC_049300	NODE_5553631_length_146805_cov_18.144989:13369-18375	uncharacterized protein LOC100499835 [Glycine max] >gi|255627035|gb|ACU13862.1| unknown [Glycine max]	0	2.08427	#DIV/0!	#DIV/0!
XLOC_019963	NODE_237719_length_237853_cov_17.957323:90837-92178	hypothetical protein F775_25790 [Aegilops tauschii]	0	2.08514	#DIV/0!	#DIV/0!
XLOC_093120	NODE_9861107_length_269252_cov_15.395425:18201-18605	PREDICTED: sterol 3-beta-glucosyltransferase-like [Brachypodium distachyon]	0	2.08618	#DIV/0!	#DIV/0!
XLOC_036116	NODE_3960985_length_22963_cov_9.692157:4227-5520	PREDICTED: uncharacterized protein LOC101311704 [Fragaria vesca subsp. vesca]	0	2.09272	#DIV/0!	#DIV/0!
XLOC_042961	NODE_4797333_length_735056_cov_17.389933:329215-337777	PREDICTED: uncharacterized protein LOC100266758 [Vitis vinifera]	0	2.09277	#DIV/0!	#DIV/0!
XLOC_036444	NODE_402578_length_186208_cov_19.124382:118022-123573	annexin [Nelumbo nucifera]	0	2.09375	#DIV/0!	#DIV/0!
XLOC_073683	NODE_8199527_length_14598_cov_11.926291:4601-6809	hypothetical protein VITISV_024399 [Vitis vinifera]	0	2.09649	#DIV/0!	#DIV/0!
XLOC_056400	NODE_6426714_length_118778_cov_18.840071:71526-73263	hypothetical protein PRUPE_ppa012349mg [Prunus persica]	0	2.10074	#DIV/0!	#DIV/0!
XLOC_053234	NODE_606359_length_54731_cov_15.631580:45495-54676	putative SAC3/GANP family protein [Zea mays]	0	2.10368	#DIV/0!	#DIV/0!
XLOC_020465	NODE_2421840_length_352173_cov_15.325255:45208-48248	TPA: hypothetical protein ZEAMMB73_763535 [Zea mays]	0	2.10404	#DIV/0!	#DIV/0!
XLOC_032357	NODE_3530047_length_5136_cov_1.383956:343-671	hypothetical protein VITISV_031384 [Vitis vinifera]	0	2.10546	#DIV/0!	#DIV/0!
XLOC_069579	NODE_7750952_length_168570_cov_17.808578:162867-165628	unnamed protein product [Vitis vinifera]	0	2.10547	#DIV/0!	#DIV/0!
XLOC_072598	NODE_8058694_length_530324_cov_17.298561:232650-244140	PREDICTED: E3 ubiquitin-protein ligase UPL1-like [Setaria italica]	0	2.10756	#DIV/0!	#DIV/0!
XLOC_019089	NODE_2295155_length_34452_cov_13.961105:34854-35238	transport membrane protein (mitochondrion) [Spirodela polyrhiza] >gi|385252628|gb|AFI54936.1| transport membrane protein (mitochondrion) [Spirodela polyrhiza]	0	2.10951	#DIV/0!	#DIV/0!
XLOC_062462	NODE_7072538_length_73021_cov_17.001766:62967-64147	hypothetical protein RCOM_0346450 [Ricinus communis] >gi|223530256|gb|EEF32156.1| hypothetical protein RCOM_0346450 [Ricinus communis]	0	2.10999	#DIV/0!	#DIV/0!
XLOC_024980	NODE_2812818_length_256101_cov_16.749895:186933-187354	flavonoid 3` hydroxylase 1 protein [Brassica rapa subsp. oleifera]	0	2.11074	#DIV/0!	#DIV/0!
XLOC_012886	NODE_182670_length_4692_cov_56.891518:1547-2504	1-acyl-sn-glycerol-3-phosphate acyltransferase [Ricinus communis]	0	2.11271	#DIV/0!	#DIV/0!
XLOC_029987	NODE_3286837_length_41925_cov_14.521908:11024-14973	TPA: putative protein kinase superfamily protein isoform 1 [Zea mays] >gi|414876528|tpg|DAA53659.1| TPA: putative protein kinase superfamily protein isoform 2 [Zea mays] >gi|414876529|tpg|DAA53660.1| TPA: putative protein kinase superfamily protein isoform 3 [Zea mays]	0	2.11302	#DIV/0!	#DIV/0!
XLOC_069434	NODE_7744152_length_58731_cov_17.399857:27107-35991	Elicitor-inducible protein EIG-J7 [Medicago truncatula] >gi|355491027|gb|AES72230.1| Elicitor-inducible protein EIG-J7 [Medicago truncatula] >gi|388500744|gb|AFK38438.1| unknown [Medicago truncatula]	0	2.11363	#DIV/0!	#DIV/0!
XLOC_057181	NODE_6518759_length_172630_cov_19.248949:101266-101864	Os10g0436800 [Oryza sativa Japonica Group] >gi|255679434|dbj|BAF26586.2| Os10g0436800, partial [Oryza sativa Japonica Group]	0	2.11703	#DIV/0!	#DIV/0!
XLOC_005234	NODE_1271459_length_28565_cov_18.730370:5671-17729	PREDICTED: probable plastid-lipid-associated protein 11, chloroplastic-like [Fragaria vesca subsp. vesca]	0	2.11763	#DIV/0!	#DIV/0!
XLOC_057564	NODE_655722_length_445534_cov_17.826374:384510-385184	AP2-10 [Erycina pusilla]	0	2.11825	#DIV/0!	#DIV/0!
XLOC_071935	NODE_800110_length_6289_cov_7.721259:1497-5411	WRKY domain class transcription factor [Theobroma cacao]	0	2.11829	#DIV/0!	#DIV/0!
XLOC_043371	NODE_4845138_length_90997_cov_19.152620:35536-35901	unnamed protein product [Vitis vinifera]	0	2.11945	#DIV/0!	#DIV/0!
XLOC_015729	NODE_2054803_length_175086_cov_13.286671:141619-143842	WRKY transcription factor, putative [Ricinus communis] >gi|223538500|gb|EEF40105.1| WRKY transcription factor, putative [Ricinus communis]	0	2.11965	#DIV/0!	#DIV/0!
XLOC_091640	NODE_9783373_length_129008_cov_16.072880:42584-61553	predicted protein [Populus trichocarpa] >gi|222850067|gb|EEE87614.1| predicted protein [Populus trichocarpa]	0	2.1226	#DIV/0!	#DIV/0!
XLOC_052765	NODE_6012242_length_101942_cov_17.182457:26253-67566	predicted protein [Hordeum vulgare subsp. vulgare]	0	2.12415	#DIV/0!	#DIV/0!
XLOC_014975	NODE_197938_length_109475_cov_15.367399:6582-23901	unknown [Lotus japonicus]	0	2.12599	#DIV/0!	#DIV/0!
XLOC_076652	NODE_8556065_length_544669_cov_16.101480:147475-148782	Os01g0275900 [Oryza sativa Japonica Group] >gi|255673109|dbj|BAF04637.2| Os01g0275900 [Oryza sativa Japonica Group]	0	2.12605	#DIV/0!	#DIV/0!
XLOC_054539	NODE_621443_length_1887_cov_52.228405:800-1949	transcription initiation factor, putative [Ricinus communis] >gi|223550816|gb|EEF52302.1| transcription initiation factor, putative [Ricinus communis]	0	2.12886	#DIV/0!	#DIV/0!
XLOC_028570	NODE_315726_length_15189_cov_7.081638:6432-8661	Endonuclease III, putative [Ricinus communis] >gi|223550571|gb|EEF52058.1| Endonuclease III, putative [Ricinus communis]	0	2.13027	#DIV/0!	#DIV/0!
XLOC_029376	NODE_3234071_length_353152_cov_17.728054:23153-25789	hypothetical protein MTR_6g045200 [Medicago truncatula] >gi|355494262|gb|AES75465.1| hypothetical protein MTR_6g045200 [Medicago truncatula]	0	2.13058	#DIV/0!	#DIV/0!
XLOC_088300	NODE_9611501_length_173356_cov_16.526159:46996-100703	DNA binding protein, putative [Ricinus communis] >gi|223544805|gb|EEF46320.1| DNA binding protein, putative [Ricinus communis]	0	2.13165	#DIV/0!	#DIV/0!
XLOC_078530	NODE_8786159_length_258531_cov_17.709463:41130-78631	hypothetical protein PRUPE_ppa017408mg [Prunus persica]	0	2.13635	#DIV/0!	#DIV/0!
XLOC_011923	NODE_1767549_length_323686_cov_17.957569:31378-113280	PREDICTED: CDT1-like protein a, chloroplastic-like [Brachypodium distachyon]	0	2.13823	#DIV/0!	#DIV/0!
XLOC_059174	NODE_6713990_length_37767_cov_13.106389:9203-37435	Os04g0452500 [Oryza sativa Japonica Group] >gi|255675513|dbj|BAF14866.2| Os04g0452500 [Oryza sativa Japonica Group]	0	2.14031	#DIV/0!	#DIV/0!
XLOC_085532	NODE_9456792_length_319586_cov_19.936033:29662-44945	unnamed protein product [Vitis vinifera]	0	2.14048	#DIV/0!	#DIV/0!
XLOC_071439	NODE_7950718_length_203977_cov_14.455395:123172-126885	PREDICTED: synaptotagmin-3-like [Setaria italica]	0	2.14403	#DIV/0!	#DIV/0!
XLOC_090327	NODE_9707783_length_235998_cov_13.937004:162127-196026	UDP-N-acetylglucosamine transferase subunit ALG14 isoform 1 [Theobroma cacao] >gi|508780516|gb|EOY27772.1| UDP-N-acetylglucosamine transferase subunit ALG14 isoform 1 [Theobroma cacao]	0	2.1499	#DIV/0!	#DIV/0!
XLOC_012524	NODE_1800838_length_321782_cov_15.586049:125682-127032	predicted protein [Populus trichocarpa] >gi|222859461|gb|EEE97008.1| predicted protein [Populus trichocarpa]	0	2.15059	#DIV/0!	#DIV/0!
XLOC_093641	NODE_9882543_length_565448_cov_16.610943:565438-566507	ALG6, ALG8 glycosyltransferase family protein [Arabidopsis thaliana] >gi|334188067|ref|NP_001190434.1| ALG6, ALG8 glycosyltransferase family protein [Arabidopsis thaliana] >gi|21263376|sp|Q9FF17.1|ALG6_ARATH RecName: Full=Probable dolichyl pyrophosphate Man9GlcNAc2 alpha-1,3-glucosyltransferase; Alt...	0	2.1589	#DIV/0!	#DIV/0!
XLOC_008126	NODE_1480292_length_1542_cov_69.738647:0-1123	PREDICTED: LOW QUALITY PROTEIN: putative pentatricopeptide repeat-containing protein At5g08490-like [Brachypodium distachyon]	0	2.15959	#DIV/0!	#DIV/0!
XLOC_063278	NODE_7181281_length_174983_cov_19.999628:97533-118095	PREDICTED: 6-phosphofructokinase 2-like [Cicer arietinum]	0	2.16029	#DIV/0!	#DIV/0!
XLOC_083885	NODE_9382091_length_136660_cov_16.365417:99591-110219	PREDICTED: uncharacterized protein LOC101768438 [Setaria italica]	0	2.16061	#DIV/0!	#DIV/0!
XLOC_041178	NODE_4555866_length_23573_cov_15.920672:23172-23517	Uncharacterized protein TCM_003699 [Theobroma cacao]	0	2.16176	#DIV/0!	#DIV/0!
XLOC_081040	NODE_904102_length_1458_cov_14.082991:205-1247	PREDICTED: endoplasmic reticulum metallopeptidase 1-like [Fragaria vesca subsp. vesca]	0	2.16219	#DIV/0!	#DIV/0!
XLOC_068674	NODE_7683190_length_362685_cov_16.197807:351941-364845	PREDICTED: uncharacterized protein LOC100258720 [Vitis vinifera] >gi|147828169|emb|CAN68427.1| hypothetical protein VITISV_031997 [Vitis vinifera] >gi|296084887|emb|CBI28296.3| unnamed protein product [Vitis vinifera]	0	2.16384	#DIV/0!	#DIV/0!
XLOC_070446	NODE_7853019_length_54721_cov_10.862466:597-10134	PREDICTED: vacuolar protein sorting-associated protein 29-like [Setaria italica]	0	2.16385	#DIV/0!	#DIV/0!
XLOC_016512	NODE_2117450_length_111236_cov_12.173882:87285-94815	hypothetical protein VITISV_004446 [Vitis vinifera]	0	2.16413	#DIV/0!	#DIV/0!
XLOC_028613	NODE_3165632_length_11573_cov_8.310637:9141-9793	predicted protein [Populus trichocarpa] >gi|222852105|gb|EEE89652.1| predicted protein [Populus trichocarpa]	0	2.16416	#DIV/0!	#DIV/0!
XLOC_018124	NODE_2212046_length_546449_cov_15.954909:414613-424253	PREDICTED: peroxidase 73-like [Cucumis sativus] >gi|449518270|ref|XP_004166165.1| PREDICTED: peroxidase 73-like [Cucumis sativus]	0	2.16594	#DIV/0!	#DIV/0!
XLOC_059722	NODE_6791814_length_95101_cov_15.750781:65678-66041	hypothetical protein PRUPE_ppa002359mg [Prunus persica]	0	2.16629	#DIV/0!	#DIV/0!
XLOC_060922	NODE_6927596_length_170287_cov_17.966751:86074-86473	PREDICTED: 30S ribosomal protein S17-like isoform 1 [Cucumis sativus] >gi|449515672|ref|XP_004164872.1| PREDICTED: 30S ribosomal protein S17-like isoform 1 [Cucumis sativus]	0	2.16879	#DIV/0!	#DIV/0!
XLOC_076445	NODE_853238_length_5135_cov_1.747614:415-850	hypothetical protein PRUPE_ppa006375mg [Prunus persica]	0	2.16957	#DIV/0!	#DIV/0!
XLOC_045549	NODE_5096514_length_5291_cov_1.997165:3598-4151	unnamed protein product [Vitis vinifera]	0	2.17335	#DIV/0!	#DIV/0!
XLOC_009811	NODE_159380_length_2661_cov_60.216835:2199-2723	predicted protein [Hordeum vulgare subsp. vulgare]	0	2.17854	#DIV/0!	#DIV/0!
XLOC_055507	NODE_6313808_length_171945_cov_16.439419:8937-20751	hypothetical protein VITISV_038849 [Vitis vinifera]	0	2.18035	#DIV/0!	#DIV/0!
XLOC_080459	NODE_8965382_length_112590_cov_16.444525:94059-94863	hypothetical protein SORBIDRAFT_08g018150 [Sorghum bicolor] >gi|241943015|gb|EES16160.1| hypothetical protein SORBIDRAFT_08g018150 [Sorghum bicolor]	0	2.18342	#DIV/0!	#DIV/0!
XLOC_033141	NODE_3647032_length_17506_cov_16.854450:3255-3561	PREDICTED: proline synthase co-transcribed bacterial homolog protein [Vitis vinifera] >gi|297737470|emb|CBI26671.3| unnamed protein product [Vitis vinifera]	0	2.18541	#DIV/0!	#DIV/0!
XLOC_030111	NODE_330308_length_2782_cov_86.964058:19-1250	WRKY20 transcription factor [Vitis vinifera]	0	2.18979	#DIV/0!	#DIV/0!
XLOC_051199	NODE_5802927_length_17200_cov_8.315290:17567-18247	Auxin-induced protein 5NG4 [Aegilops tauschii]	0	2.19079	#DIV/0!	#DIV/0!
XLOC_035195	NODE_388670_length_2880_cov_58.547222:30-1698	Os07g0565600 [Oryza sativa Japonica Group] >gi|33146756|dbj|BAC79667.1| putative peptidyl-prolycis-trans isomerase protein [Oryza sativa Japonica Group] >gi|50508306|dbj|BAD30115.1| putative peptidyl-prolycis-trans isomerase protein [Oryza sativa Japonica Group] >gi|113611549|dbj|BAF21927.1| Os07g05...	0	2.19162	#DIV/0!	#DIV/0!
XLOC_021151	NODE_248182_length_1989_cov_56.090496:509-1153	AT1G32200 [Arabidopsis thaliana]	0	2.19209	#DIV/0!	#DIV/0!
XLOC_007821	NODE_1457440_length_42947_cov_11.881575:13573-14220	predicted protein [Hordeum vulgare subsp. vulgare]	0	2.19309	#DIV/0!	#DIV/0!
XLOC_066428	NODE_746509_length_1125_cov_41.760887:52-1180	BTB/POZ domain-containing protein isoform 2 [Theobroma cacao]	0	2.19376	#DIV/0!	#DIV/0!
XLOC_077410	NODE_8648849_length_48472_cov_6.770197:44656-45055	condensin, putative [Ricinus communis] >gi|223531386|gb|EEF33221.1| condensin, putative [Ricinus communis]	0	2.19418	#DIV/0!	#DIV/0!
XLOC_036006	NODE_3953068_length_79394_cov_15.635829:37536-45223	hypothetical protein VITISV_007265 [Vitis vinifera]	0	2.19922	#DIV/0!	#DIV/0!
XLOC_072295	NODE_8042943_length_102717_cov_12.253716:11547-25669	PREDICTED: uncharacterized protein LOC101298524 [Fragaria vesca subsp. vesca]	0	2.19953	#DIV/0!	#DIV/0!
XLOC_041603	NODE_46234_length_83890_cov_18.695171:5432-6528	putative inactive purple acid phosphatase 27 [Triticum urartu]	0	2.20166	#DIV/0!	#DIV/0!
XLOC_057201	NODE_6522105_length_43880_cov_11.100478:964-7193	PREDICTED: uncharacterized protein LOC101222689 [Cucumis sativus] >gi|449479497|ref|XP_004155615.1| PREDICTED: uncharacterized protein LOC101225507 [Cucumis sativus]	0	2.20509	#DIV/0!	#DIV/0!
XLOC_023582	NODE_2705981_length_139468_cov_13.943220:6238-7826	PREDICTED: cucumisin-like [Vitis vinifera]	0	2.21332	#DIV/0!	#DIV/0!
XLOC_084647	NODE_9411327_length_268568_cov_17.093817:176942-207267	translation elongation factor, putative [Ricinus communis] >gi|223545152|gb|EEF46662.1| translation elongation factor, putative [Ricinus communis]	0	2.21374	#DIV/0!	#DIV/0!
XLOC_089697	NODE_9688206_length_317189_cov_17.964060:9675-19610	Anaphase-promoting complex subunit 2 [Aegilops tauschii]	0	2.21642	#DIV/0!	#DIV/0!
XLOC_058372	NODE_6639893_length_171806_cov_16.609095:88466-163743	hypothetical protein MTR_3g106690 [Medicago truncatula] >gi|355492405|gb|AES73608.1| hypothetical protein MTR_3g106690 [Medicago truncatula]	0	2.21967	#DIV/0!	#DIV/0!
XLOC_055891	NODE_6371027_length_273793_cov_15.955466:135826-136106	hypothetical protein TRIUR3_18151 [Triticum urartu]	0	2.22058	#DIV/0!	#DIV/0!
XLOC_021170	NODE_2484429_length_268891_cov_15.623178:160343-207535	hypothetical protein OsJ_01999 [Oryza sativa Japonica Group]	0	2.22069	#DIV/0!	#DIV/0!
XLOC_038030	NODE_4183286_length_921216_cov_16.919601:288941-290142	starch synthase, putative [Ricinus communis] >gi|223541142|gb|EEF42698.1| starch synthase, putative [Ricinus communis]	0	2.23538	#DIV/0!	#DIV/0!
XLOC_059964	NODE_681612_length_1489_cov_34.255203:0-1545	phosphofructokinase [Elaeis oleifera]	0	2.23704	#DIV/0!	#DIV/0!
XLOC_048541	NODE_5482479_length_330196_cov_15.775203:2040-6459	Os01g0222300 [Oryza sativa Japonica Group] >gi|56784059|dbj|BAD81296.1| unknown protein [Oryza sativa Japonica Group] >gi|113531967|dbj|BAF04350.1| Os01g0222300 [Oryza sativa Japonica Group] >gi|215693853|dbj|BAG89052.1| unnamed protein product [Oryza sativa Japonica Group]	0	2.24018	#DIV/0!	#DIV/0!
XLOC_007662	NODE_1448779_length_75981_cov_15.184678:3312-21782	PREDICTED: uncharacterized LOC101208715 [Cucumis sativus]	0	2.24122	#DIV/0!	#DIV/0!
XLOC_033156	NODE_3649012_length_151416_cov_15.602182:7006-8930	putative progesterone-binding protein homolog [Arabidopsis thaliana]	0	2.2435	#DIV/0!	#DIV/0!
XLOC_037547	NODE_414073_length_5647_cov_32.508057:1767-5711	hypothetical protein VITISV_004660 [Vitis vinifera]	0	2.24522	#DIV/0!	#DIV/0!
XLOC_048642	NODE_5491178_length_78212_cov_14.398046:12768-30266	PREDICTED: uncharacterized protein LOC100844533 [Brachypodium distachyon]	0	2.2453	#DIV/0!	#DIV/0!
XLOC_068723	NODE_769009_length_128605_cov_15.475844:27913-76012	hypothetical protein TRIUR3_05529 [Triticum urartu]	0	2.24897	#DIV/0!	#DIV/0!
XLOC_053483	NODE_6107753_length_173842_cov_14.426077:51452-54928	RecName: Full=Calmodulin-2/4; Short=CaM-2/4 >gi|687698|gb|AAA85152.1| calmodulin, partial [Solanum tuberosum] >gi|687702|gb|AAA85154.1| calmodulin, partial [Solanum tuberosum]	0	2.2514	#DIV/0!	#DIV/0!
XLOC_004765	NODE_1245191_length_40032_cov_17.820469:8883-11984	uncharacterized protein LOC100382567 [Zea mays] >gi|223972921|gb|ACN30648.1| unknown [Zea mays]	0	2.25429	#DIV/0!	#DIV/0!
XLOC_004140	NODE_1210525_length_114850_cov_13.198816:111377-112062	hypothetical protein VITISV_017616 [Vitis vinifera]	0	2.25609	#DIV/0!	#DIV/0!
XLOC_089286	NODE_9673015_length_90129_cov_14.757691:60684-61047	hypothetical protein CARUB_v10000276mg, partial [Capsella rubella]	0	2.25761	#DIV/0!	#DIV/0!
XLOC_079408	NODE_8867533_length_637153_cov_18.211422:352561-360408	hypothetical protein ZEAMMB73_239243 [Zea mays]	0	2.25919	#DIV/0!	#DIV/0!
XLOC_073487	NODE_816215_length_1311_cov_53.379864:0-515	hypothetical protein ARALYDRAFT_905886 [Arabidopsis lyrata subsp. lyrata] >gi|297323351|gb|EFH53772.1| hypothetical protein ARALYDRAFT_905886 [Arabidopsis lyrata subsp. lyrata]	0	2.25956	#DIV/0!	#DIV/0!
XLOC_016065	NODE_2084033_length_1297_cov_70.681572:121-842	2-oxoglutarate and Fe(II)-dependent oxygenase superfamily protein, putative isoform 4 [Theobroma cacao]	0	2.25973	#DIV/0!	#DIV/0!
XLOC_056088	NODE_638860_length_1746_cov_66.132874:41-365	hypothetical protein PRUPE_ppa001277mg [Prunus persica]	0	2.26022	#DIV/0!	#DIV/0!
XLOC_077623	NODE_8684624_length_234735_cov_15.797538:132118-163945	60S ribosomal protein L27C [Hevea brasiliensis]	0	2.26022	#DIV/0!	#DIV/0!
XLOC_012447	NODE_1794697_length_1066_cov_59.397747:282-839	hypothetical protein SORBIDRAFT_09g016230 [Sorghum bicolor] >gi|241946196|gb|EES19341.1| hypothetical protein SORBIDRAFT_09g016230 [Sorghum bicolor]	0	2.26163	#DIV/0!	#DIV/0!
XLOC_078979	NODE_8824568_length_279394_cov_17.829853:199587-211273	hypothetical protein PRUPE_ppa020640mg [Prunus persica]	0	2.26449	#DIV/0!	#DIV/0!
XLOC_092212	NODE_9799927_length_845519_cov_18.349234:212885-218895	unnamed protein product [Vitis vinifera]	0	2.26525	#DIV/0!	#DIV/0!
XLOC_021293	NODE_2491879_length_320465_cov_19.881023:132160-133059	hypothetical protein PRUPE_ppa001360mg [Prunus persica]	0	2.26896	#DIV/0!	#DIV/0!
XLOC_051387	NODE_584284_length_1072_cov_45.901119:2-585	PREDICTED: methionine--tRNA ligase-like [Cucumis sativus] >gi|449483865|ref|XP_004156716.1| PREDICTED: methionine--tRNA ligase-like [Cucumis sativus]	0	2.27151	#DIV/0!	#DIV/0!
XLOC_000924	NODE_1050821_length_194727_cov_15.168970:6592-7597	Os02g0762600 [Oryza sativa Japonica Group] >gi|46805902|dbj|BAD17215.1| unknown protein [Oryza sativa Japonica Group] >gi|113537736|dbj|BAF10119.1| Os02g0762600 [Oryza sativa Japonica Group] >gi|125583781|gb|EAZ24712.1| hypothetical protein OsJ_08483 [Oryza sativa Japonica Group] >gi|215737264|dbj|B...	0	2.27155	#DIV/0!	#DIV/0!
XLOC_002066	NODE_1110871_length_214609_cov_15.858976:63948-68350	PREDICTED: U6 snRNA-associated Sm-like protein LSm7-like [Cicer arietinum]	0	2.27304	#DIV/0!	#DIV/0!
XLOC_055549	NODE_6316581_length_42166_cov_11.467937:13684-16607	RNA binding protein, putative [Ricinus communis] >gi|223537356|gb|EEF38985.1| RNA binding protein, putative [Ricinus communis]	0	2.27354	#DIV/0!	#DIV/0!
XLOC_045159	NODE_5058340_length_5112_cov_2.154538:0-452	Os04g0566500 [Oryza sativa Japonica Group] >gi|255675697|dbj|BAH92778.1| Os04g0566500, partial [Oryza sativa Japonica Group]	0	2.27747	#DIV/0!	#DIV/0!
XLOC_017082	NODE_215314_length_16308_cov_41.186901:5170-14240	uncharacterized protein LOC100784319 [Glycine max] >gi|255642045|gb|ACU21289.1| unknown [Glycine max]	0	2.28095	#DIV/0!	#DIV/0!
XLOC_046027	NODE_5186752_length_53098_cov_12.856981:18157-51705	predicted protein [Populus trichocarpa] >gi|222866961|gb|EEF04092.1| predicted protein [Populus trichocarpa]	0	2.28877	#DIV/0!	#DIV/0!
XLOC_030204	NODE_3315888_length_10364_cov_3.091953:1003-2714	hypothetical protein SORBIDRAFT_03g011610 [Sorghum bicolor] >gi|241927457|gb|EES00602.1| hypothetical protein SORBIDRAFT_03g011610 [Sorghum bicolor]	0	2.29087	#DIV/0!	#DIV/0!
XLOC_063702	NODE_7205338_length_34469_cov_11.916650:9602-10250	photosystem II CP43 chlorophyll apoprotein, partial [Apostasia wallichii]	0	2.2914	#DIV/0!	#DIV/0!
XLOC_083280	NODE_9332109_length_175641_cov_16.552889:43480-105755	PREDICTED: formamidase [Vitis vinifera] >gi|296087333|emb|CBI33707.3| unnamed protein product [Vitis vinifera]	0	2.29368	#DIV/0!	#DIV/0!
XLOC_074995	NODE_83406_length_57374_cov_16.145658:31823-32232	PREDICTED: GDSL esterase/lipase At4g01130-like [Fragaria vesca subsp. vesca]	0	2.2967	#DIV/0!	#DIV/0!
XLOC_031952	NODE_350052_length_1506_cov_55.422310:1217-1540	PREDICTED: uncharacterized protein LOC101205534 [Cucumis sativus] >gi|449520605|ref|XP_004167324.1| PREDICTED: uncharacterized protein LOC101227373 [Cucumis sativus]	0	2.30209	#DIV/0!	#DIV/0!
XLOC_063291	NODE_7181410_length_165103_cov_15.527991:121098-121825	D-aminoacid aminotransferase-like PLP-dependent enzymes superfamily protein, putative isoform 2 [Theobroma cacao]	0	2.3022	#DIV/0!	#DIV/0!
XLOC_024780	NODE_2798462_length_1927_cov_66.670990:66-1874	Fimbrin-like protein 2 [Theobroma cacao]	0	2.30752	#DIV/0!	#DIV/0!
XLOC_024881	NODE_28052_length_160830_cov_18.242529:137463-144174	hypothetical protein CARUB_v10001676mg [Capsella rubella]	0	2.30807	#DIV/0!	#DIV/0!
XLOC_083486	NODE_9353523_length_486659_cov_17.989460:282710-283388	putative lysine decarboxylase [Musa balbisiana]	0	2.30904	#DIV/0!	#DIV/0!
XLOC_038719	NODE_428095_length_2566_cov_62.060406:1596-2021	hypothetical protein PRUPE_ppa002974mg [Prunus persica]	0	2.31216	#DIV/0!	#DIV/0!
XLOC_060058	NODE_6822871_length_71162_cov_18.463408:6643-10916	Pectin lyase-like superfamily protein, partial [Theobroma cacao]	0	2.31266	#DIV/0!	#DIV/0!
XLOC_040122	NODE_4455268_length_53622_cov_19.309816:24057-24408	PREDICTED: auxin-induced protein 5NG4-like [Brachypodium distachyon]	0	2.31505	#DIV/0!	#DIV/0!
XLOC_045569	NODE_5097119_length_65936_cov_10.555175:23607-40521	aquaporin sip2.1, putative [Ricinus communis] >gi|223537079|gb|EEF38714.1| aquaporin sip2.1, putative [Ricinus communis]	0	2.31632	#DIV/0!	#DIV/0!
XLOC_072498	NODE_8051958_length_640694_cov_18.319147:211045-211638	glutaredoxin family protein [Musa acuminata]	0	2.31908	#DIV/0!	#DIV/0!
XLOC_051509	NODE_5854351_length_21996_cov_18.664165:1085-7492	Nephrocystin-3 [Aegilops tauschii]	0	2.31911	#DIV/0!	#DIV/0!
XLOC_061161	NODE_6945923_length_75213_cov_20.252350:74406-75599	unknown protein [Oryza sativa Japonica Group] >gi|55773846|dbj|BAD72384.1| unknown protein [Oryza sativa Japonica Group] >gi|222618983|gb|EEE55115.1| hypothetical protein OsJ_02885 [Oryza sativa Japonica Group]	0	2.31964	#DIV/0!	#DIV/0!
XLOC_002827	NODE_1149298_length_132934_cov_17.246830:42723-46951	hypothetical_protein [Oryza glaberrima]	0	2.32024	#DIV/0!	#DIV/0!
XLOC_085173	NODE_9428119_length_29155_cov_6.822912:3040-4514	unknown [Glycine max]	0	2.32149	#DIV/0!	#DIV/0!
XLOC_046360	NODE_5229298_length_5677_cov_4.468733:4579-5037	unknown [Glycine max]	0	2.32223	#DIV/0!	#DIV/0!
XLOC_042492	NODE_4713515_length_62554_cov_15.528535:11850-46260	hypothetical protein OsI_35718 [Oryza sativa Indica Group]	0	2.3225	#DIV/0!	#DIV/0!
XLOC_090697	NODE_9743836_length_517656_cov_16.748146:362111-363031	calcineurin B [Crocus sativus]	0	2.3266	#DIV/0!	#DIV/0!
XLOC_047717	NODE_5384151_length_123135_cov_19.409063:124150-124857	hypothetical protein OsI_18119 [Oryza sativa Indica Group]	0	2.32802	#DIV/0!	#DIV/0!
XLOC_022145	NODE_2559893_length_330978_cov_18.670515:52443-57847	Os04g0555500 [Oryza sativa Japonica Group] >gi|113565088|dbj|BAF15431.1| Os04g0555500, partial [Oryza sativa Japonica Group]	0	2.32817	#DIV/0!	#DIV/0!
XLOC_046267	NODE_5222657_length_12976_cov_18.787222:0-12622	cytochrome P450 [Populus trichocarpa] >gi|222835849|gb|EEE74284.1| cytochrome P450 [Populus trichocarpa]	0	2.33054	#DIV/0!	#DIV/0!
XLOC_090457	NODE_97126_length_3226_cov_59.926533:943-1554	hypothetical protein ZEAMMB73_940589 [Zea mays]	0	2.3306	#DIV/0!	#DIV/0!
XLOC_070502	NODE_7855286_length_245781_cov_15.231226:199545-203981	PREDICTED: uncharacterized protein LOC101212243 [Cucumis sativus]	0	2.33305	#DIV/0!	#DIV/0!
XLOC_040165	NODE_446101_length_955_cov_50.380104:203-593	ATP-dependent zinc metalloprotease FTSH 8, chloroplastic-like [Glycine max] >gi|333973889|gb|AEG42190.1| filamentation temperature-sensitive H [Glycine max]	0	2.33522	#DIV/0!	#DIV/0!
XLOC_052449	NODE_597041_length_64174_cov_9.587621:57596-58036	hypothetical protein PRUPE_ppa019788mg, partial [Prunus persica]	0	2.33852	#DIV/0!	#DIV/0!
XLOC_065329	NODE_7355565_length_152313_cov_19.317156:125872-132443	neutral/alkaline invertase 1 [Oryza sativa Indica Group]	0	2.33905	#DIV/0!	#DIV/0!
[truncated: 8,132 more rows]

## Sheet: BL3 vs BH
ID	locus	BLAST_annotation	BH value	BL3 value	BL3/ BH FC	log2 BL3/ BH FC
[truncated: 8,535 more rows]

## Sheet: BL4 vs BH
ID	locus	BLAST_annotation	BH value	BL4 value	BL4/ BH FC	log2 BL4/ BH FC
[truncated: 8,568 more rows]
