# Supplementary material for: The genome and transcriptome of Phalaenopsis yield insights into floral organ development and flowering regulation
Source: PeerJ. 2016 May 12;4:e2017. doi: 10.7717/peerj.2017 (PMC4868593; doi:10.7717/peerj.2017)
Supplement: Supplemental Information 3 [file peerj-04-2017-s003.xlsx]

## Sheet: Dataset S15
Dataset S15: Primer sequences for the Phalaenopsis SSR markers
ID	SSR nr.	SSRtype	SSR	size	start	end	FORWARD PRIMER1 (5'-3')	Tm (℃)	start	size	REVERSE PRIMER1 (5'-3')	Tm (℃)	start	size	PRODUCT size (bp)
NODE_1000039_length_134_cov_97.910446	1	p2	(TC)7	14	38	51	TCCATCTCTCTTTTTCTCTCTCAA	58	12	24	AAAGGGAAAGGGGATGTAGG	59	122	20	111
NODE_1000039_length_134_cov_97.910446	2	p2	(TC)6	12	53	64	TCCATCTCTCTTTTTCTCTCTCAA	58	12	24	AAAGGGAAAGGGGATGTAGG	59	122	20	111
NODE_1000045_length_63_cov_43.571430	1	p2	(CT)6	12	17	28	TCTCTCCTCTCTCTCTCTCACATTC	59	10	25	TGAAGAGGGTGAAGGAAATTG	59	117	21	108
NODE_1000056_length_175_cov_32.314285	1	p2	(TC)8	16	125	140	GCCCTCCCTCTTCTGTCTCT	59	109	20	GCGAGATAAAAAGGAAGAAAGAAAT	59	230	25	122
NODE_1000106_length_63_cov_39.095238	1	p2	(TC)8	16	1	16	TTTAACTAAATTTGTCTCAATTTCTCA	57	20	27	ATGAAGGGAGGGAGAGAGGG	61	124	20	105
NODE_1000138_length_63_cov_210.126984	1	p2	(CT)6	12	58	69	CATTCATTCATCTTTATCTGCCC	59	6	23	GAATGAAGGAGATAAGGGAGGG	60	106	22	101
NODE_1000165_length_88_cov_45.045456	1	p2	(CT)7	14	51	64	TACCCTCATTTGTTCCCTCG	59	26	20	GAGGGAGGTAAAAGAAAAATATAGGG	60	132	26	107
NODE_1000167_length_518_cov_42.276062	1	p2	(AG)6	12	444	455	GAGATTGGGGGATAGTGGGT	60	420	20	CTCTCTCTCGCCCTCATACG	60	558	20	139
NODE_1000167_length_518_cov_42.276062	2	p2	(GA)6	12	485	496	GAGATTGGGGGATAGTGGGT	60	420	20	CTCTCTCTCGCCCTCATACG	60	558	20	139
NODE_1000171_length_2647_cov_39.671326	1	p2	(TA)10	20	1	20	CTGCTTCACAATCCGTCAGA	59	431	20	TAAAACTATGCCACTGCCCC	59	563	20	133
NODE_1000225_length_271_cov_25.173431	1	p2	(GA)6	12	81	92	GAGAGAGGGGTGGGACAGAT	60	26	20	GCCTCTTATTGCCCTCTTCC	60	221	20	196
NODE_1000243_length_152_cov_87.171051	1	p2	(GA)7	14	97	110	TGGGGGTTAAGCAGATTGAG	60	73	20	CTCTCCCTTACTCGCTCCCT	59	211	20	139
NODE_1000274_length_1253_cov_41.720669	1	p3	(TCC)6	18	105	122	TATGAAGAGGTCGATTCCCG	60	23	20	CATCCAAACCATCCGATACC	60	168	20	146
NODE_1000294_length_131_cov_316.893127	1	p2	(GA)6	12	140	151	CAGTGAAGAAGAGCGGGAAG	60	91	20	ATCTCCTAGCGTCCCCATTT	59	192	20	102
NODE_1000308_length_101_cov_44.435642	1	p2	(GA)6	12	75	86	ATGTGGGATGGAGAAGGGTT	60	4	20	CTCCACGACCACCTCTTTTT	59	162	20	159
NODE_1000358_length_78_cov_83.205132	1	p2	(TC)6	12	60	71	TCTCTCTCCACTTCCCTCCC	60	1	20	GGTGAGAACAAGGTTGAGGG	59	119	20	119
NODE_1000382_length_63_cov_97.190475	1	p2	(AG)7	14	95	108	TGGAAGGAGGGGGTACAAGA	61	10	20	CCTCGATCTCCTTCTATCTCTCTCT	60	124	25	115
NODE_1000516_length_30890_cov_12.944351	3	p2	(GA)14	28	6182	6209	TTCTCTTTTGCGAACACACG	60	6130	20	GACCATCACACAGTTGGTCG	60	6389	20	260
NODE_1000564_length_182_cov_118.928574	1	p2	(GA)6	12	71	82	GGGAGAAGGAAGGGGAGAG	60	8	19	TTGTGCTTCCCTCTCTCTAGC	58	189	21	182
NODE_1000604_length_154_cov_48.480518	2	p2	(CA)6	12	151	162	TCTCTTCATTTTAAGCCGCTC	58	112	21	TGTCTGTGTGAGAGAGGGAGAA	60	211	22	100
NODE_1000752_length_118_cov_97.949150	1	p2	(CT)6	12	100	111	CCTTTCTCCTGTCCATTTTCC	59	7	21	TGAAGAGGGCGATAATGAAA	58	165	20	159
NODE_1000761_length_290_cov_33.431034	1	p4	(CTCC)5	20	176	195	TCCCTATTTCTCCCACCCTC	60	104	20	GAGGGATCGAATGAGGAATG	59	263	20	160
NODE_1000761_length_290_cov_33.431034	2	p2	(CT)6	12	217	228	TCCCTATTTCTCCCACCCTC	60	104	20	GAGGGATCGAATGAGGAATG	59	263	20	160
NODE_1000806_length_79_cov_122.873421	1	p2	(GA)6	12	80	91	GCAGGAGTAAGAGAGATAAGGAAAGA	59	3	26	AGGGATGGGGAGGTCTAAAA	59	138	20	136
NODE_1000807_length_83_cov_83.771088	1	p2	(CT)6	12	133	144	TGGAGGTAAATGAGATGGGG	59	41	20	AGAGAGAGAGGGAGGGAAGG	58	141	20	101
NODE_1000809_length_184_cov_47.945652	1	p2	(GA)6	12	137	148	GGTTTAAATTTTTGGGAGGGA	59	11	21	CCCTCACTATCTCTCTCGCTCT	59	227	22	217
NODE_100084_length_63_cov_124.539680	1	p2	(AG)6	12	64	75	AGAGAGATGGAGTGGGAGCA	59	1	20	TCCCTTCCTTTCTCTAACTGTCA	59	109	23	109
NODE_1000876_length_401_cov_56.743141	1	p2	(AG)7	14	400	413	CGGGAGAGATGAGAGAGAGC	59	253	20	TCTTTCCCTCTCAACCTGGA	59	458	20	206
NODE_100088_length_80_cov_93.775002	1	p2	(TC)9	18	125	142	TCCCTTTCTTTTCCATTCCC	60	35	20	GAGAGAGAGAGAGAGATGTAAGATGAG	57	139	27	105
NODE_1000999_length_74_cov_59.824326	1	p2	(CT)7	14	109	122	TCTCTCATTCGATCCATCCTTT	60	1	22	GAGAGAGGGAGGGACAGACA	59	114	20	114
NODE_1001047_length_175_cov_50.845715	1	p2	(AG)6	12	114	125	AGAGTGAGTTGGGAGGGGAG	60	65	20	CCACACACCTCTCTTGCAATTA	60	235	22	171
NODE_1001047_length_175_cov_50.845715	2	p2	(GA)7	14	194	207	AGAGTGAGTTGGGAGGGGAG	60	65	20	CCACACACCTCTCTTGCAATTA	60	235	22	171
NODE_100114_length_241_cov_25.788382	1	p2	(AT)19	38	1	38	CCTGAGGAGATGCCGAATTA	60	47	20	TTCAAGAAGGATTGCAATTTGTTA	60	227	24	181
NODE_1001189_length_523_cov_50.445507	1	p2	(AG)6	12	463	474	TCCTTCTCCTCCCGTATTTTC	59	293	21	TTTCTCCTTCTTTCCCCTCC	59	570	20	278
NODE_1001294_length_71_cov_58.971832	1	p2	(AG)8	16	51	66	TGAGATGAGTGAACGAGGGTT	59	3	21	TGGAGGGAGAGCAAGAGAGA	60	102	20	100
NODE_1001323_length_168_cov_113.309525	1	p2	(GA)6	12	53	64	AGAGAGGAAGGGAAAGGGGT	60	23	20	TCATTGTCTCTCCCTCAATCTC	58	134	22	112
NODE_1001376_length_176_cov_40.369320	1	p2	(CT)6	12	184	195	TTCACTTTCGGCCTCTTTTC	59	0	20	AGATGGAGTGCGAGAGAGGA	60	228	20	229
NODE_1001377_length_163_cov_48.895706	1	p2	(CT)7	14	124	137	ACACTCCCTCCCTCCATCTT	59	16	20	GGGAATGAGAAAAGAGCGTG	59	186	20	171
NODE_1001436_length_93_cov_58.516129	1	p2	(AG)6	12	1	12	AGAAAGAGCTCCCCCTCTTG	59	14	20	TGTGTGAGAAAGATAATGAGCGA	59	119	23	106
NODE_1001455_length_134_cov_80.783585	1	p2	(TC)7	14	66	79	CCTCCCTCCTCGATCTCTCT	59	52	20	GGAATGGAGGTAGTGTGTGTGA	59	160	22	109
NODE_1001455_length_134_cov_80.783585	2	p2	(CT)6	12	103	114	CCTCCCTCCTCGATCTCTCT	59	52	20	GGAATGGAGGTAGTGTGTGTGA	59	160	22	109
NODE_1001527_length_212_cov_39.981133	1	p2	(AG)7	14	100	113	AGAAGGAAGGGTTGAGGGAA	60	77	20	ATCTCTCTCTTTCTCGCCCC	59	230	20	154
NODE_1001586_length_132_cov_70.886360	1	p2	(GA)6	12	64	75	TGTGAGTGATGAGCTGAAAAGTG	60	8	23	TCTCACTCACCTCTCTCATGC	58	188	21	181
NODE_1001586_length_132_cov_70.886360	2	p2	(AG)9	18	110	127	TGTGAGTGATGAGCTGAAAAGTG	60	8	23	TCTCACTCACCTCTCTCATGC	58	188	21	181
NODE_1001596_length_491_cov_45.012218	1	p2	(AG)6	12	398	409	AAAGAGGGGGAGCACAAAAT	59	336	20	CTCGCTCTCTCTCATCACCC	60	440	20	105
NODE_1001598_length_677_cov_47.404728	1	p3	(TTG)5	15	277	291	GCTTGGTCACATTAAACGTCAA	60	53	22	TTGCAGCAACACAACAACAA	59	301	20	249
NODE_1001688_length_222_cov_48.292793	1	p2	(AG)8	16	68	83	GAGAATAGGGGGAGGGAGAA	59	13	20	GTAGGGATGGATGGAGAGCA	60	248	20	236
NODE_1001690_length_708_cov_48.122883	1	p2	(CA)6	12	176	187	CTCTCTCTCCCTCTCCCACC	60	32	20	GTGAGAGAGACAGCTTGGGG	59	249	20	218
NODE_1001696_length_207_cov_103.323669	1	p2	(GA)6	12	146	157	GAGCAAGCAAGTGAAAGGGA	60	94	20	CACTCACTCCCCATCTCTCC	59	250	20	157
NODE_1001757_length_542_cov_25.546125	1	p2	(TA)24	48	1	48	ATCCAAGGGGAAGCTTCAAT	59	190	20	AAGCTCTTTCCTCACTGCCA	60	429	20	240
NODE_100176_length_114_cov_41.052631	1	p2	(CT)7	14	74	87	CTCTCGCTCTCTTTCTCCCTC	59	0	21	TACTAGGGTGGGGAGAGTGG	59	116	20	117
NODE_1001775_length_75_cov_55.746666	1	p2	(GT)6	12	31	42	GTGCGTGTGTGTGTGTTTGT	59	26	20	TCCCTCTCACTCACTCTCTCG	59	132	21	107
NODE_100179_length_259_cov_291.953674	1	p2	(TC)8	16	174	189	CCTTCTCTTCAGGTCCCTTTC	59	146	21	CCCATGAAATAGATGGAGGG	59	282	20	137
NODE_1001801_length_271_cov_60.992619	1	p2	(TG)6	12	228	239	GTGCAAGCTTCCCTAGCATC	59	21	20	GAGAAGTTCCCTCAAGCCCT	59	285	20	265
NODE_1001812_length_145_cov_34.455173	1	p2	(TC)8	16	129	144	GGGGGAGGGAGAAAGAGATA	59	7	20	GAGAAGTCAGAGAGAACCGCTC	59	131	22	125
NODE_1001873_length_63_cov_111.698410	1	p2	(CT)6	12	39	50	CACTCTCAGCCTCTTATCACCC	60	7	22	GAGAAAGTATAAGAGATAGGGCGAG	58	106	25	100
NODE_1001878_length_404_cov_95.878716	1	p2	(CT)9	18	199	216	ACAAGCACCCTCTCATGTCC	60	1	20	GAGAGGGGGTAAGGAGCAAG	60	276	20	276
NODE_100191_length_127_cov_24.787401	1	p2	(TC)8	16	74	89	TCTCATCTCTTCCACACCCC	60	17	20	GGAGGGAGGGAGAGGGTAT	59	178	19	162
NODE_100191_length_127_cov_24.787401	2	p2	(TC)7	14	139	152	TCTCATCTCTTCCACACCCC	60	17	20	GGAGGGAGGGAGAGGGTAT	59	178	19	162
NODE_100191_length_127_cov_24.787401	3	p4	(CTCC)5	20	168	187	TCTCATCTCTTCCACACCCC	60	17	20	GGAGGGAGGGAGAGGGTAT	59	178	19	162
NODE_1001978_length_306_cov_44.839870	1	p2	(TA)18	36	1	36	GTGTGTGTGTGTGTGTGTGCT	59	43	21	TCATTTTTGGGATGACCCAT	59	258	20	216
NODE_1002089_length_983_cov_51.899288	1	p2	(TA)9	18	764	781	TATCCCGGTTGCGAAACTAC	59	653	20	AGAGTGGTGTACCAATGCCC	59	884	20	232
NODE_1002126_length_314_cov_53.681530	1	p2	(AG)7	14	92	105	GATAAAGGGGAGGAAGGCAA	60	57	20	CCCTCCATCTCTCTTCTTCCA	60	287	21	231
NODE_1002168_length_155_cov_53.593548	1	p2	(GA)6	12	39	50	TTCCAAGCAAGCGATGTAAA	59	2	20	CCCTCTCCCTATCTCCCTACA	59	212	21	211
NODE_1002168_length_155_cov_53.593548	2	p2	(GA)8	16	79	94	TTCCAAGCAAGCGATGTAAA	59	2	20	CCCTCTCCCTATCTCCCTACA	59	212	21	211
NODE_1002210_length_63_cov_51.095238	1	p2	(GA)6	12	113	124	TGCTCTCTTCCTAGCTCTCACTC	59	5	23	TCTCTCTCTCTCGCTCTCTCTAAAA	59	123	25	119
NODE_1002246_length_159_cov_51.616352	1	p2	(AG)10	20	107	126	TGTGAGAGAAAGTGAGGAATGAA	58	0	23	CTCCCAACCTGGACCATTT	59	161	19	162
NODE_1002360_length_717_cov_50.394699	2	p2	(GA)6	12	315	326	AGGGAGGGAAGGTGAGACAT	59	260	20	TCCTTTCCTTCCCACTCTCA	59	405	20	146
NODE_1002502_length_144_cov_40.423611	1	p2	(CT)8	16	49	64	TCGCACAGACTCTCTCTCTCTC	59	39	22	GGGGAGAAAGATGGGGAATA	60	172	20	134
NODE_1002504_length_267_cov_47.063671	1	p2	(AG)6	12	185	196	GGAGAGGTGTTGGGAGGTTT	60	15	20	TCTCTCATGCTCTCTCCCTCA	60	282	21	268
NODE_1002531_length_725_cov_43.063450	2	p2	(AC)6	12	466	477	CCTCCCTCCCACTCTTTTTC	60	439	20	AGAGAGGAGGGCAACAGTCA	59	694	20	256
NODE_1002531_length_725_cov_43.063450	3	p2	(TC)6	12	589	600	CCTCCCTCCCACTCTTTTTC	60	439	20	AGAGAGGAGGGCAACAGTCA	59	694	20	256
NODE_1002662_length_87_cov_92.781609	1	p2	(GA)8	16	43	58	GAAGAGAGAAGCCATGTGAGAAA	60	2	23	GCTCTCCCTTCAATCTTATGC	58	102	21	101
NODE_10027_length_112_cov_65.214287	1	p2	(GA)8	16	127	142	GACTGAGAGAGAGGGTCAAAGG	59	19	22	TCTCTCCCTTTGTTTGACTCAT	57	131	22	113
NODE_1002709_length_68_cov_178.661758	1	p2	(CT)6	12	67	78	TCTCAGTCTCTTTCACTTGCTTG	58	2	23	GGGAGAGAGATGATAAATAAAGAGAGA	58	104	27	103
NODE_1002735_length_199_cov_47.472363	1	p2	(AG)7	14	49	62	GGGAATGGATAAATCAAGCG	59	6	20	TCAATCATTGCATCTCGCTC	59	122	20	117
NODE_1002735_length_199_cov_47.472363	2	p2	(GA)6	12	122	133	GGGAATGGATAAATCAAGCG	59	6	20	TCAATCATTGCATCTCGCTC	59	122	20	117
NODE_100275_length_123_cov_51.495934	2	p2	(GA)6	12	119	130	GAGGGAGTGTTTGAAGGCTG	59	55	20	TTTGCTTTGTCTCTCTCTCCC	58	154	21	100
NODE_100277_length_148_cov_47.162163	1	p2	(TC)6	12	149	160	TTTGATCATCCTCCCTCCAC	59	89	20	GCAAGAGAGATTGAGAATGAGG	58	193	22	105
NODE_1002789_length_159_cov_41.106918	1	p2	(GA)7	14	69	82	GGAGGGAAGGATGGATAAACA	60	38	21	CCTCCCCCTTCTTCCCTACT	60	218	20	181
NODE_1002791_length_307_cov_58.657982	1	p2	(AG)6	12	304	315	TCCCTCTCATTTCCCTCTCA	59	207	20	CCTCTCCCACCCTCTCTCTC	60	338	20	132
NODE_1002885_length_74_cov_129.364868	1	p2	(GA)6	12	38	49	AGGAAGAGAGAGGGAGTGGG	59	18	20	TTGCTCTAGCTTGCTCTCCC	59	134	20	117
NODE_1002989_length_63_cov_63.888889	1	p2	(TC)6	12	7	18	TCCCCTTCTCTCTCTCTCAAT	57	0	21	TGGGGAGGGATAAATAGTGAAA	59	120	22	121
NODE_1003021_length_357_cov_39.955181	1	p2	(CT)7	14	173	186	TGCGCACACACTCTCTCTCT	59	162	20	TAGCAGGGGAGCGAGAAATA	59	276	20	115
NODE_1003052_length_81_cov_125.580246	1	p2	(AG)6	12	32	43	TGAGAAGAGAGAGAGAGGGAGTG	59	26	23	TGTCTTGCTTTTTCTTCTATCCC	58	135	23	110
NODE_1003056_length_692_cov_21.322254	2	p2	(TC)6	12	123	134	CACCCCTCTCTTGCAAACTC	59	96	20	AGGCAAGGCAGAGATGAGAA	60	356	20	261
NODE_1003127_length_72_cov_51.069443	1	p2	(TC)8	16	73	88	CCCATTCCGTCTTTCTTATCC	59	13	21	TGAGGGAGAGTAAGTGAGAGAGAGA	60	126	25	114
NODE_1003159_length_1381_cov_40.787834	1	p2	(CT)11	22	403	424	CACTCTCTCCCACAACCACA	59	344	20	ATGGAAGAGAGGGAGGGAAA	60	604	20	261
NODE_1003159_length_1381_cov_40.787834	2	p2	(TC)6	12	483	494	CACTCTCTCCCACAACCACA	59	344	20	ATGGAAGAGAGGGAGGGAAA	60	604	20	261
NODE_1003159_length_1381_cov_40.787834	3	p2	(TC)8	16	497	512	CACTCTCTCCCACAACCACA	59	344	20	ATGGAAGAGAGGGAGGGAAA	60	604	20	261
NODE_1003159_length_1381_cov_40.787834	4	p2	(CT)6	12	621	632	TCCCTCTCTTCCATCCCTTT	60	591	20	TATGGGAGGGAGGCATACAA	60	751	20	161
NODE_1003185_length_28512_cov_18.446198	5	p2	(AT)11	22	12006	12027	AACGACGGACAATTGGAGAC	59	11831	20	ATATCATCATGGGGCCAAAA	59	12056	20	226
NODE_1003201_length_212_cov_52.523586	1	p2	(AG)7	14	225	238	CACACTCTCTCAGTCGGTGG	59	146	20	CCTCTCCCACCCTCTCTCTC	60	261	20	116
NODE_100323_length_64_cov_83.171875	1	p2	(GT)6	12	62	73	ATCAAGAGAGAGAGGGTGAGGA	59	18	22	CTCCTTCGCTTTCTTCTGCC	61	118	20	101
NODE_1003272_length_105_cov_82.790474	1	p2	(TC)6	12	117	128	CCCATCTTTCCCTCGTTCTT	60	41	20	GGAGGTTAAGAGAAAGAAATTAAGAGA	58	161	27	121
NODE_1003328_length_136_cov_48.095589	1	p2	(GA)7	14	137	150	GGGGAGGGATGGAAAGTACA	61	33	20	TCACTCTCCCACCATCTTTCTT	60	194	22	162
NODE_1003362_length_1268_cov_52.758675	1	p2	(GA)7	14	64	77	GCTCTGAGGTGGCTCTCAAC	60	32	20	TAAATCGAAAAACCGGATCG	59	240	20	209
NODE_1003388_length_118_cov_43.254238	1	p2	(TC)6	12	112	123	TGCTCTCTCTTAAAAGCTTCACC	59	8	23	GGGAAGGAGGGAGAGAGAAA	59	178	20	171
NODE_1003399_length_84_cov_94.928574	1	p2	(GA)8	16	85	100	TGGTGAGAGTGACCAACCAA	60	29	20	TCCCCTCCCTCTCTTTATCTC	58	142	21	114
NODE_1003527_length_71_cov_149.661972	1	p2	(TC)8	16	65	80	TTCCCTCCTTTTCTCGACCT	60	0	20	AGAGAGAGGGTGCAACGAAA	59	107	20	108
NODE_1003552_length_303_cov_50.940594	1	p5	(ATAAA)5	25	38	62	TCCTTCAGAACCTGAACTATGC	58	5	22	TCCAGGGATCAAGTTTTTGG	59	168	20	164
NODE_100359_length_248_cov_46.322582	1	p2	(TC)6	12	123	134	CCTTGCTTTCCCTTCCTCTT	59	66	20	GAATTTGGTGGAAGTGGGTG	60	180	20	115
NODE_1003779_length_139_cov_73.330933	1	p2	(CT)6	12	53	64	TCTTCCTCATTCCCTCATTCA	59	16	21	GAAGAGGGGGAGGGATAATG	59	150	20	135
NODE_1003783_length_63_cov_50.031746	1	p2	(AG)6	12	107	118	TCACCACTCTTTCTATCTCTCTTGA	58	4	25	TCTTACTCAATACCCCTTGTGC	58	108	22	105
NODE_1003915_length_63_cov_113.174606	1	p2	(CT)8	16	79	94	CTTTCTCACACTCTTCCTCTTCC	58	2	23	GGATAGTGATGGAGGGAGGG	60	124	20	123
NODE_1003934_length_565_cov_39.529205	1	p2	(CT)7	14	355	368	CAATCTCTCTCTTGCTCGCC	60	211	20	GAAAGAGTGGGGTGGAGTGA	60	406	20	196
NODE_1003944_length_125_cov_155.895996	1	p2	(CT)6	12	114	125	ATCTTCAGCCCCTCATCTCA	59	47	20	GGAGAGAAACAAAGAGGTGGAG	59	179	22	133
NODE_1003989_length_176_cov_50.937500	1	p2	(TC)8	16	2	17	CACTCCATTTCTCTTCCCCC	60	16	20	AGCGTGCAAGATAGGACGAG	60	147	20	132
NODE_1003989_length_176_cov_50.937500	2	p2	(CT)6	12	92	103	CACTCCATTTCTCTTCCCCC	60	16	20	AGCGTGCAAGATAGGACGAG	60	147	20	132
NODE_1003989_length_176_cov_50.937500	3	p2	(TC)7	14	105	118	CACTCCATTTCTCTTCCCCC	60	16	20	AGCGTGCAAGATAGGACGAG	60	147	20	132
NODE_1004244_length_108_cov_53.870369	1	p2	(TC)7	14	79	92	CTTCCCCTCCCTCTCTCACT	59	8	20	GAGAGGGTGAGAGAATGGTTT	57	145	21	138
NODE_1004293_length_75_cov_112.320000	1	p2	(GA)6	12	101	112	TGGAGATAGAGTTGGAGAGGG	58	4	21	TCTCCTACTTTCACCATTCCTC	57	103	22	100
NODE_1004366_length_367_cov_9.482288	1	p2	(TA)22	44	338	381	TGGGCTTTTTCTCTCGTTTT	58	177	20	TCTGCAGAATTTTCAGCAATTTT	60	411	23	235
NODE_1004412_length_98_cov_107.061226	1	p2	(TC)6	12	12	23	CCTTGCTCTTCTCTCTCTCTCA	58	2	22	GGGAGAGCGATAGGGTAATAAA	58	127	22	126
NODE_1004412_length_98_cov_107.061226	2	p2	(CT)6	12	128	139	CCTTGCTCTTCTCTCTCTCTCA	58	2	22	GGGAGAGCGATAGGGTAATAAA	58	127	22	126
NODE_1004414_length_159_cov_44.044025	1	p2	(GA)6	12	50	61	GGAGGGAGGGAGTGAAAGAG	60	4	20	TCATCCCCTTTCTCCCAGTA	59	139	20	136
NODE_1004444_length_126_cov_56.087303	1	p2	(TC)6	12	93	104	GAGCAAAGAGAGAAAGAGGGAA	59	16	22	TTTTCTTCTCTCCCCATCCA	59	160	20	145
NODE_1004450_length_249_cov_39.674698	1	p2	(GA)6	12	171	182	AGTGAGTGAGGGATTGTGGG	59	49	20	CTCTCCTTCCTTTCAGCCCT	59	174	20	126
NODE_1004541_length_851_cov_55.411282	1	p2	(AT)19	38	1	38	TTCCCCATCACATTTTCCAT	59	271	20	ACAATGCCTTTCCGGAATTA	59	455	20	185
NODE_100481_length_94_cov_33.436169	1	p2	(CT)6	12	120	131	TCTCCCCCTCTCTCCAACTT	60	38	20	GGTGGGAGAGGGAATAATGG	60	150	20	113
NODE_1004824_length_1237_cov_33.837509	1	p2	(TC)7	14	236	249	TCATCTCTTCCACACCCCTC	60	181	20	GGGAGCGAACAATGAGGTAA	60	388	20	208
NODE_1004882_length_149_cov_51.046978	2	p2	(CT)6	12	152	163	GGGAGGAAGTGAGAGCACAG	59	47	20	GGGGCAGAAAGACTGAGAGA	59	151	20	105
NODE_1004884_length_144_cov_36.333332	1	p2	(GA)6	12	113	124	GGTTCAGACAAAATGAACGAGA	59	84	22	CCTCCCTTCATCTCTCTCCC	60	184	20	101
NODE_1004930_length_298_cov_43.449665	1	p2	(GA)6	12	129	140	GGCATTGAGAAAGAAGGAGGT	59	45	21	TTATTCCCTCTCCCACCCTC	60	220	20	176
NODE_1005057_length_211_cov_45.042652	1	p2	(CT)6	12	142	153	TCTCTGTTCCTCCCTCCCTC	60	124	20	GAGCAAGCAAGAAAGGATGG	59	225	20	102
NODE_1005173_length_149_cov_35.852348	1	p2	(CT)7	14	156	169	CCACTTTCTCTTCCCTTCCC	60	88	20	GATGGAGGGTGGGAGGTATT	60	192	20	105
NODE_1005206_length_319_cov_24.507837	1	p2	(TA)18	36	1	36	CCCAGATACTCATTGTAAAGTGGA	59	62	24	AATGGAGTCCTAGATATCGATCC	57	341	23	280
NODE_1005262_length_210_cov_50.085712	1	p2	(TC)6	12	121	132	CCTCCCCCTCTCTCTCACTC	60	16	20	ATGGAGAGGGACAAACGGAT	60	164	20	149
NODE_1005315_length_89_cov_43.000000	1	p2	(CT)8	16	62	77	CTCCCTCCATCATACCCTCA	59	36	20	AGGGAGAGAGAGCGACAGTG	59	139	20	104
NODE_1005329_length_150_cov_108.366669	1	p2	(CT)7	14	98	111	ATATCCCATCCTCCCTCCAT	59	24	20	GATGGTGAGTCAGCGTGAGA	59	201	20	178
NODE_1005387_length_97_cov_36.597939	1	p2	(CT)6	12	98	109	TTTCGACCTCTCTTTCACCC	59	49	20	GAAGAGATGAAGCTATGGATGGA	59	151	23	103
NODE_1005393_length_553_cov_45.602169	1	p2	(TC)11	22	293	314	CATCTCGCTCTCTGTCTCCC	60	194	20	ATAAAGTGGGAAAGGGACGG	60	465	20	272
NODE_100541_length_184_cov_46.081520	1	p2	(TG)6	12	50	61	GGTGAGTGGAAAAGCATGTG	59	33	20	TGCCCCTCTCATCCTCTCTA	59	244	20	212
NODE_100541_length_184_cov_46.081520	2	p2	(AG)8	16	64	79	GGTGAGTGGAAAAGCATGTG	59	33	20	TGCCCCTCTCATCCTCTCTA	59	244	20	212
NODE_1005449_length_238_cov_150.273102	1	p2	(CT)6	12	207	218	CTTTTGCTCCCTCACACACA	59	74	20	GAGGAGTGGAGAGAGTGCGT	59	297	20	224
NODE_1005452_length_165_cov_132.139389	1	p2	(GA)6	12	110	121	GGGGGAAAGGATACTGCTTG	60	48	20	CCCTATCTCCCTACCTCTCCC	60	178	21	131
NODE_100562_length_701_cov_26.512125	2	p2	(AT)10	20	651	670	TGGCATGTAAACAATGATCCA	59	594	21	GGAGTTGGTCTTTTTGTTTCG	58	756	21	163
NODE_1005627_length_105_cov_43.666668	1	p2	(CT)6	12	53	64	TCTCCCTCTCACTTTATCGC	57	29	20	GAATGAGAGAAGAGAGTAAGAGCGTT	60	131	26	103
NODE_1005627_length_105_cov_43.666668	2	p2	(CT)6	12	81	92	TCTCCCTCTCACTTTATCGC	57	29	20	GAATGAGAGAAGAGAGTAAGAGCGTT	60	131	26	103
NODE_1005674_length_119_cov_47.394958	1	p2	(AG)9	18	94	111	GGAGAGGGCACAAGAGAGTG	59	11	20	TCCTTTTCTCTCTCCCTCCA	58	137	20	127
NODE_1005696_length_916_cov_58.903931	1	p2	(TC)7	14	189	202	AGAGCCATGAGACATGGAGG	60	141	20	GCGCTCACTATCACTCTCCC	59	399	20	259
NODE_1005713_length_87_cov_51.022987	1	p2	(GA)6	12	68	79	GGAAGAAAGAGAGAGCAGGAGA	59	18	22	TGCTCTCTAACATTTTCCTTTGC	59	138	23	121
NODE_1005723_length_485_cov_56.010311	1	p2	(CT)6	12	208	219	CTTCCCTCCTTAGCCTTGCT	59	85	20	TCGCTCTCATCTCACTCCCT	60	346	20	262
NODE_1005728_length_129_cov_58.317829	1	p2	(GA)8	16	45	60	GCATAGCGAGTGAGTGAGAGAG	59	29	22	GCTTACCCGATCACTCCAAC	59	128	20	100
NODE_100574_length_151_cov_39.966888	1	p2	(GA)7	14	104	117	CGGCACATAGAGCACAAGAG	59	13	20	GTGCATCCTTCCTCCATCTC	59	193	20	181
NODE_1005763_length_101_cov_35.465347	1	p2	(GA)7	14	72	85	TTGTCGGTGAGGGATAGACC	59	10	20	TCTCACTCTCACCCTCCCTC	59	112	20	103
NODE_1005791_length_63_cov_251.269836	1	p2	(AG)6	12	32	43	AAAGGAGCTGAAAAGGGGAA	60	0	20	TTCACACTCTCTCTCGCCCT	60	99	20	100
NODE_1005793_length_130_cov_49.938461	1	p2	(AG)7	14	150	163	TGCTGGAGAGAGAAATGTACGA	60	62	22	CCCACTCCCTATCCATCCTT	60	186	20	125
NODE_1005832_length_285_cov_29.400000	2	p2	(CT)8	16	220	235	CCTTCCCTCCCTCAATGTTT	60	150	20	GCGAGTGAGAGAGCAAGTGA	59	253	20	104
NODE_1005866_length_94_cov_53.489361	1	p2	(AG)7	14	56	69	GGAGGTGGAGAGAGGGAGAG	60	6	20	TCGATATATCACCCTCGCTTTT	59	105	22	100
NODE_1005873_length_67_cov_51.402985	1	p2	(CT)10	20	95	114	TTTTCTCATTTAATATTTTTCTCTTGC	57	20	27	TGGGAGTGACAAAGAGAGAGAG	58	125	22	106
NODE_100600_length_177_cov_45.909603	1	p2	(CT)6	12	176	187	GTTCCCCCTCCTTCTCTCAT	59	47	20	AGCGAGTAGGGAGGAAGTGA	59	218	20	172
NODE_1006006_length_136_cov_47.169117	1	p2	(AG)6	12	137	148	GGAGAGAGTGTGAAAGAGAGCAA	60	76	23	TTCTCCACCTCTATCCCCCT	59	179	20	104
NODE_1006035_length_178_cov_45.870785	1	p2	(CT)13	26	41	66	AGGGGTCCATTCATGTTCAA	60	7	20	TCATCCGGGAGACACCTAAG	60	113	20	107
NODE_1006039_length_418_cov_53.236843	1	p2	(AG)6	12	1	12	TGAAGCGAATCGTTGAACAG	59	21	20	TTTAGGGAACGCGTGTAAGG	60	204	20	184
NODE_100608_length_229_cov_24.759825	1	p2	(AT)10	20	1	20	TTTGCATGATTTACACCCGA	59	72	20	GCTTTTAGGCACATGAAAGTTG	58	284	22	213
NODE_1006142_length_78_cov_42.397434	1	p2	(CT)11	22	40	61	TCTCTTTCAATCCCTCACTTTAAC	58	16	24	GAGAAAGATATCAAGAGTGTGAGAGA	57	137	26	122
NODE_1006162_length_93_cov_320.569885	1	p2	(GA)6	12	53	64	GGAGGGAGGGAGTGTGAGAT	60	7	20	TTTCACTCTCTTCTTTTCTCTCTTCA	59	137	26	131
NODE_1006169_length_489_cov_29.912066	1	p2	(TC)6	12	424	435	TGTCTTTTTCTCATTCCGGC	60	342	20	AGGGAGAGAGGGTGGGATAA	59	475	20	134
NODE_1006195_length_139_cov_49.366905	1	p2	(TC)6	12	138	149	TCCCATCCTCTATTTTGTTGC	59	58	21	TGAGGGAAGAGGGAACAGAG	59	199	20	142
NODE_1006198_length_365_cov_51.115070	1	p2	(AG)9	18	141	158	CTCCCTCTCTCCCTCTCTCC	59	73	20	CCATGCTCTCTCATCTTCCA	58	241	20	169
NODE_100620_length_75_cov_36.266666	1	p2	(AG)14	28	39	66	TGAGAGAGAAAGAGAGAGAGAGAGA	57	28	25	CACTCTTCAGATGCTCATTCATC	58	131	23	104
NODE_1006370_length_118_cov_52.288136	1	p2	(TC)7	14	48	61	TCCCTCCCTCCTTTTACTCG	60	6	20	GATGGTGAGCAAGAGAGCAA	59	166	20	161
NODE_1006459_length_113_cov_306.504425	1	p2	(TC)6	12	97	108	TGCAGCTCTCTCTTCAATTTCA	60	43	22	GAGAAGCCATGTGAGAAAAAGA	58	148	22	106
NODE_100649_length_97_cov_91.061859	1	p2	(TC)6	12	98	109	CAAACTCTCCAGCTCTCTCACA	59	35	22	GCTAGAGAGGATGGGCAAGA	59	137	20	103
NODE_1006515_length_165_cov_50.709091	1	p2	(AG)7	14	1	14	GCTTTTAAGAGAGAGCACAACGA	60	31	23	CAGCCTCCTTCCTTCCTTTT	59	133	20	103
NODE_1006583_length_81_cov_48.493828	1	p2	(TC)6	12	87	98	CCTCTGTCTCCCCCTCTCTT	59	1	20	AGGGAGCCAATGAGAGAGAA	58	134	20	134
NODE_1006662_length_69_cov_85.333336	1	p2	(TC)6	12	50	61	TCTTCCACACCCCTCTCTTG	60	20	20	AAGAGAGGTAGGGAGAGTGTGAG	58	119	23	100
NODE_1006748_length_296_cov_171.834457	1	p2	(CT)6	12	56	67	CTGCTCTCACTCTCACACCC	58	6	20	GAAGGAGGTAGGAAGGAGGC	59	281	20	276
NODE_1006761_length_80_cov_48.912498	1	p2	(AT)6	12	51	62	TCACTTCATCTCAAATTGAAGCA	59	28	23	AAAAATTGTCAAAATAAGAAGCAACA	59	139	26	112
NODE_1006799_length_680_cov_47.880882	1	p2	(TA)25	50	1	50	TGATCCAGTATGCCATCAACA	59	113	21	GCCAAGCATCAGAAGAACCT	59	339	20	227
NODE_1006811_length_63_cov_77.444443	1	p2	(GT)9	18	45	62	TGATGGAGAGTTGGTAAGTGG	57	15	21	CCCCTGCACTCTTTCTCACT	59	124	20	110
NODE_1006811_length_63_cov_77.444443	2	p2	(GA)7	14	65	78	TGATGGAGAGTTGGTAAGTGG	57	15	21	CCCCTGCACTCTTTCTCACT	59	124	20	110
NODE_1006860_length_203_cov_88.926109	1	p2	(AG)6	12	101	112	TGGTAGGGAGAGTAGAGAAGGGA	60	68	23	ATAACCCTCAAATGCTCCCC	60	172	20	105
NODE_1006876_length_195_cov_50.907692	1	p2	(CT)6	12	231	242	TCCCTTTCCCTCTCTCGTTT	60	83	20	AGGGAGGTGTTGGGAGAGAG	60	255	20	173
NODE_1006922_length_145_cov_76.572411	1	p2	(AG)7	14	48	61	TGAAGAGAGACTGAGAAAGTGGG	60	6	23	ATCACCCTCATTCCAACCC	59	118	19	113
NODE_1007007_length_292_cov_50.123287	1	p2	(TC)7	14	184	197	TTGCTCTTTCCACCTTTCTCA	59	68	21	GCGAGAGAAGGAGAGGGTCT	60	274	20	207
NODE_1007031_length_88_cov_210.238632	1	p2	(CT)7	14	33	46	CCTTCTTCCCTCCCTTAATACC	59	11	22	TGAGTTTGGGAGCAAGAGTG	59	127	20	117
NODE_1007071_length_4874_cov_2.174805	1	p2	(GA)7	14	315	328	AAGGGAGGGAACAAATGAGG	60	141	20	GCTTGCTTGCATAGCCTTTC	60	394	20	254
NODE_1007071_length_4874_cov_2.174805	3	p2	(CT)7	14	4875	4888	TCACTCCCTCATTTGTTCCC	59	4701	20	CAAGGTTAAGGGAGCGTGAA	60	4925	20	225
NODE_1007094_length_112_cov_87.651787	1	p2	(GA)8	16	67	82	TATTTGGGGATAAGGGGGAG	59	11	20	TTTCCCTCTCTCTGTTTTGAGC	59	173	22	163
NODE_1007099_length_63_cov_114.904762	1	p2	(GA)6	12	82	93	ATTGAGGAGGGAGGGGGTAT	60	9	20	CACTCTCTCCCTTTAATTCTCTCTCT	59	122	26	114
NODE_1007099_length_63_cov_114.904762	2	p2	(GA)6	12	95	106	ATTGAGGAGGGAGGGGGTAT	60	9	20	CACTCTCTCCCTTTAATTCTCTCTCT	59	122	26	114
NODE_1007127_length_94_cov_51.617020	1	p2	(CT)7	14	37	50	TTTTACTCCATTTATTGCCCTCTC	59	17	24	TGACCAAGAGAGATTGAGGGA	59	145	21	129
NODE_1007127_length_94_cov_51.617020	2	p2	(CA)6	12	83	94	TTTTACTCCATTTATTGCCCTCTC	59	17	24	TGACCAAGAGAGATTGAGGGA	59	145	21	129
NODE_1007165_length_120_cov_50.716667	1	p2	(TC)6	12	122	133	CTTCTCCCTCTCCCTTGTCC	60	31	20	GTTTTTGAGGGTTGGAATGG	59	178	20	148
NODE_1007214_length_131_cov_36.633587	1	p2	(CT)7	14	18	31	TCTTGCCCACTCTCCCACT	60	0	19	GTGGGAAGGAGACAGAGAGG	58	110	20	111
NODE_1007214_length_131_cov_36.633587	2	p2	(CT)6	12	111	122	TCTTGCCCACTCTCCCACT	60	0	19	GTGGGAAGGAGACAGAGAGG	58	110	20	111
NODE_1007475_length_88_cov_145.147720	1	p2	(GA)6	12	56	67	GTGAGCAAGCGTGTGAAAGA	60	11	20	TCTCCGTTTTTCTCCCTCAA	59	126	20	116
NODE_1007475_length_88_cov_145.147720	2	p2	(AG)7	14	89	102	GTGAGCAAGCGTGTGAAAGA	60	11	20	TCTCCGTTTTTCTCCCTCAA	59	126	20	116
NODE_1007513_length_109_cov_101.862389	1	p2	(CT)7	14	138	151	CCTCAATCATGCCTTCCATC	60	25	20	AGAGGTGATGAGAGAGAGGAGG	59	140	22	116
NODE_1007560_length_63_cov_56.174603	1	p2	(TC)7	14	64	77	TGACACTCCTTTTGTTTCTCCC	60	25	22	GAAATGTGAACAAAGCATGAGAG	58	124	23	100
NODE_1007561_length_152_cov_50.881580	1	p2	(GA)7	14	68	81	GGGAAGGAGTGAAAGAGGGA	60	37	20	CACTCTCCAACCCTCTCCTT	58	171	20	135
NODE_1007584_length_1056_cov_20.611742	1	p2	(AT)23	46	1	46	ACCCTGCTCACAACAAAACC	60	122	20	CCAACTCGGGAACATATTGG	60	360	20	239
NODE_1007629_length_180_cov_43.561111	1	p2	(GA)6	12	146	157	GAGAGGGAAGCTGAAGATTGAA	59	57	22	GCTCCCTCCCACTCTCTCTC	60	168	20	112
NODE_1007704_length_131_cov_49.374046	1	p2	(GA)9	18	102	119	AACAAGGAGGGAGGATGAGG	60	12	20	CTCTCTCTCTCTTTCTCACGCT	57	142	22	131
NODE_1007704_length_131_cov_49.374046	2	p2	(AG)6	12	132	143	AACAAGGAGGGAGGATGAGG	60	12	20	CTCTCTCTCTCTTTCTCACGCT	57	142	22	131
NODE_100771_length_140_cov_42.028572	1	p2	(AC)10	20	139	158	TCACCTTCCCTCTCCTCTTACA	60	68	22	TAGAGAGTTGTGTGGGCGTG	59	185	20	118
NODE_1007741_length_441_cov_44.108845	1	p2	(TC)6	12	89	100	TCGCTCTTTGGTCTCTGTCTC	59	28	21	ACAGATGGAGAGGGAGGGAG	60	173	20	146
NODE_1007741_length_441_cov_44.108845	2	p2	(TC)6	12	286	297	ATATCTCCCACTCCCGCTCT	60	231	20	GGAAGGAACAGCAAGAGAGAAA	59	450	22	220
NODE_1007761_length_11843_cov_5.616905	2	p4	(TCCT)5	20	8223	8242	TATGCCCTCCTTCCTTCCTT	60	8215	20	ACACTGGCGATGGAGTTACC	59	8385	20	171
NODE_1007793_length_268_cov_56.451492	1	p2	(GA)8	16	78	93	CGGAGAGATGAGAGAGAGCG	60	38	20	CTCTACCACCTTCCCCCACT	60	245	20	208
NODE_100780_length_100_cov_115.480003	1	p2	(GA)6	12	50	61	AGAGGTGGAGTGGGAGATCA	59	20	20	TCACTCTTTCTCTCTCTTTCTCTCTTC	59	124	27	105
NODE_100780_length_100_cov_115.480003	2	p2	(GA)6	12	89	100	AGAGGTGGAGTGGGAGATCA	59	20	20	TCACTCTTTCTCTCTCTTTCTCTCTTC	59	124	27	105
NODE_1007832_length_273_cov_57.732601	1	p2	(TC)6	12	256	267	GGAGGGAGGGAAGGAGATAA	59	197	20	GAGAGAAAGCGAGGGAGTGA	59	325	20	129
NODE_1007892_length_107_cov_77.822433	1	p2	(GA)6	12	41	52	GGCGAGATAAAGAGAGCGAG	59	9	20	TGTCTTTTTGTCGTCCTGACTT	58	133	22	125
NODE_1007915_length_125_cov_46.520000	1	p2	(GA)7	14	126	139	TAGTGTGGCAGAGGGATAGAG	57	17	21	TCTCCCTCTCCCTCTTCTTTTT	59	128	22	112
NODE_1007955_length_104_cov_116.403847	1	p2	(CT)7	14	101	114	TCTCCCCTCTTCCCTCTCTC	59	4	20	GGGGGAGGAGATTTAGAGAATG	60	138	22	135
NODE_1007960_length_454_cov_132.469162	1	p2	(TC)7	14	399	412	TTTTTGTCCCCTTCTTCCCT	59	203	20	GGAGAGATGGAGAGAGTGCG	60	460	20	258
NODE_1007961_length_351_cov_43.678062	1	p2	(AG)7	14	130	143	GAGATGGGGCACAAAGAGAA	60	24	20	TCATTCTCTCCCGCCTTATG	60	208	20	185
NODE_1007970_length_179_cov_52.474861	2	p2	(AG)8	16	49	64	GAGAGAGAGAGACAATGGGCA	59	27	21	AGCTCTCTCATGAATCTCTTGC	57	185	22	159
NODE_1008016_length_106_cov_51.669811	1	p2	(CT)7	14	49	62	TCCATTTCTTGCTCTCTCTCTCT	58	37	23	GGTGAAGAGTGGCTTAAAACG	58	161	21	125
NODE_1008023_length_135_cov_37.755554	1	p2	(CT)7	14	37	50	TCTTCTTTCCTCTCTCTCTCTCTCA	59	27	25	GGGAAAGGATAACGCTTGCT	60	136	20	110
NODE_1008023_length_135_cov_37.755554	2	p2	(CT)7	14	65	78	TCTTCTTTCCTCTCTCTCTCTCTCA	59	27	25	GGGAAAGGATAACGCTTGCT	60	136	20	110
NODE_1008052_length_213_cov_19.544601	1	p4	(GAGG)5	20	102	121	GGGACAAAAAGAGTGATGGG	59	54	20	CACTCGCTCCTGCTCTCTCT	60	246	20	193
NODE_1008121_length_73_cov_160.561646	1	p2	(CT)6	12	36	47	CCCACTATAACTCTTGTTCTCTCCC	60	8	25	GAGCATGAAATAAGAAGAAAGACAGA	59	132	26	125
NODE_1008318_length_230_cov_94.013046	1	p2	(TC)8	16	122	137	CCTCTCTCCTTCCCTCCATC	60	103	20	GAGCGAGAGCGATACAGACC	60	219	20	117
NODE_1008324_length_2435_cov_31.482546	3	p2	(CT)7	14	1930	1943	AAAAGCCTCGGAAACCAAAT	59	1748	20	CGATCGGAGATGATGTGATG	60	2024	20	277
NODE_1008341_length_89_cov_20.471910	1	p2	(AC)7	14	49	62	CATTTTTATTACAGTCCGAACATCA	59	4	25	TCTTCAATTGTTCTGCAGCC	59	107	20	104
NODE_1008357_length_120_cov_72.383331	1	p2	(TC)8	16	119	134	GAGGAAAATGTTGAGGCATCTC	60	4	22	TGGAGGGTGAGAGATAGCAAG	59	157	21	154
NODE_1008375_length_163_cov_100.263802	1	p2	(TG)6	12	1	12	GAGCAAGAGAAGGGAGAGGG	60	93	20	TCTCCTGTTCTTCCCCATCTT	60	193	21	101
NODE_1008414_length_63_cov_46.968254	1	p2	(CT)6	12	73	84	TGGGGAGATCTCTCGTTTTC	59	23	20	TGGAGAGAGAGGGAGTGTGTG	60	124	21	102
NODE_1008421_length_90_cov_92.511108	1	p2	(CT)6	12	114	125	TTCTCTCACATTTCTTTATTTCATTC	57	0	26	GAGAGGGGGATAGAGGGAGA	59	117	20	118
NODE_1008485_length_90_cov_52.200001	1	p2	(GA)6	12	71	82	GAGAGGGAGAGAGTGCAACG	60	43	20	CTCCATCCCTCTTGTTCCCT	60	145	20	103
NODE_1008496_length_94_cov_131.276596	1	p2	(CT)6	12	48	59	TCGCTCTCCCTTAGTTGCTC	59	24	20	TGGGAGAGTGGAAAAGATTGA	59	137	21	114
NODE_1008601_length_131_cov_124.076332	1	p2	(GA)7	14	48	61	AATTGAGGGAGGAATGGAGG	60	1	20	CACACTCTCTTTATCCCCATCAC	59	170	23	170
NODE_1008602_length_213_cov_163.061035	1	p2	(AG)7	14	158	171	CGAAGTGAGAGAGGGAATGAG	59	6	21	TCTCTCACACACACAAGCCC	59	195	20	190
NODE_1008602_length_213_cov_163.061035	2	p2	(GA)6	12	191	202	CGAAGTGAGAGAGGGAATGAG	59	6	21	TCTCTCACACACACAAGCCC	59	195	20	190
NODE_1008606_length_89_cov_85.157303	1	p2	(AG)26	52	100	151	AAGAGGAGGTGAGTGGGGC	61	47	19	TCTCTCTCTCTCTCTCTCTCTCTCTC	57	147	26	101
NODE_1008654_length_187_cov_62.310162	1	p2	(GA)6	12	34	45	GTGGGAGGGAGTGAGATGAG	59	16	20	TCGGTCTCACAATTTGTTCTTC	59	138	22	123
NODE_1008686_length_100_cov_52.799999	1	p2	(CT)7	14	75	88	TTTTCTCTCTCTTTTACTCCCCC	59	16	23	AGAGGAATGGTGAAAGTGGG	58	131	20	116
NODE_1008691_length_354_cov_27.409605	1	p2	(CA)6	12	156	167	TCATTATCCGCCTTTATCGC	60	25	20	AACAACTGAAGAGGGGGAGG	60	260	20	236
NODE_1008691_length_354_cov_27.409605	2	p2	(TC)9	18	216	233	TCATTATCCGCCTTTATCGC	60	25	20	AACAACTGAAGAGGGGGAGG	60	260	20	236
NODE_1008816_length_116_cov_540.534485	1	p2	(GA)6	12	161	172	GAGAGAGAACGTGCATGAGTTG	60	50	22	TCCCTCTCTCTCTCTCACTCAA	58	175	22	126
NODE_1008930_length_161_cov_91.708076	1	p2	(GA)8	16	139	154	GGTGAGGGAGTGAAGAAAACA	59	7	21	TCTCTCAACACCCTCCTCTCA	59	143	21	137
NODE_1008970_length_208_cov_46.798077	1	p2	(GA)6	12	167	178	GAGGAGTGAGGGAAGCAAAG	59	18	20	GCCCTCCCTCTTCTCTTGAT	59	217	20	200
NODE_1008970_length_208_cov_46.798077	2	p2	(GA)6	12	180	191	GAGGAGTGAGGGAAGCAAAG	59	18	20	GCCCTCCCTCTTCTCTTGAT	59	217	20	200
NODE_100900_length_87_cov_68.965515	1	p2	(TC)11	22	51	72	CGCTCACTTTCTCTCTCTCTCTC	59	41	23	GGTGGGAGAAATCGGTATAGA	58	148	21	108
NODE_1009044_length_98_cov_50.928570	1	p2	(CT)6	12	45	56	TCCTTTCTTGCCCTCTCTCTC	60	32	21	GGCAGGGAGGGTTGATAGAT	60	159	20	128
NODE_1009065_length_365_cov_27.846575	1	p2	(GA)14	28	169	196	AAGATAGCTAGGCTTCGGGG	59	149	20	CATGACGGAGAGCAATAGCA	59	249	20	101
NODE_1009087_length_68_cov_51.411766	1	p2	(AG)12	24	39	62	GAAGCAAGGGAGATATAGCAAGA	59	0	23	CCTCTCTTCCCTCCCAATCT	59	126	20	127
NODE_1009088_length_324_cov_44.774693	1	p2	(TC)8	16	1	16	CCGGTACCTGTGCATGATTT	60	98	20	CCAATTTGATTCATGGTCCC	59	217	20	120
NODE_1009130_length_896_cov_43.370537	1	p2	(CT)6	12	557	568	ACCCTCCCCCACTCTCTTTA	59	406	20	CGGAGAGATGAGAGGTGAGC	60	618	20	213
NODE_1009267_length_91_cov_356.230774	1	p2	(AG)7	14	140	153	GAAATAGAAATGAAAGAGGGGG	58	0	22	CTTTCACCCACTATGCCTCC	59	140	20	141
NODE_1009340_length_141_cov_200.170212	1	p2	(CT)9	18	147	164	GAGAAAGGAAGGGAGGGAGA	59	42	20	GAGAGAGTTGGAATGAGCGG	59	152	20	111
NODE_1009420_length_117_cov_47.136753	1	p2	(AG)10	20	118	137	CCACCCTCTCAATCCTTTTC	58	0	20	TCTCTCTCTCTCTCTTTCTCTCAATG	59	131	26	132
NODE_1009436_length_122_cov_139.934433	1	p2	(GA)7	14	1	14	GGAGCAAGAGTGAGAGAAACAAA	60	14	23	TCTCTTTCCCCTTGCACTTC	59	136	20	123
NODE_1009460_length_229_cov_48.572052	1	p2	(GA)14	28	190	217	GAGCGAAGAAAGTTAGTGAAGCA	60	96	23	CCCGCTCTCTCTTACTTCAAA	58	279	21	184
NODE_1009633_length_73_cov_113.150688	1	p2	(AG)6	12	93	104	GAGTAAGAGAGGGTGAGACACAAA	58	12	24	TTACCCCCTCTCTCCCCTTA	59	130	20	119
NODE_1009638_length_65_cov_43.261539	1	p2	(AG)6	12	72	83	AGAAAGGAAAGGTGGAAGGG	59	18	20	TTCTCACACACACACTCTCTTCTC	58	126	24	109
NODE_1009737_length_10696_cov_23.617989	1	p3	(TCT)5	15	1616	1630	AGCTACACGGAAGAAGGCAA	60	1522	20	GAAGCCACGATTTTGGTGTT	59	1747	20	226
NODE_1009745_length_100_cov_63.750000	1	p2	(CT)7	14	95	108	TTCTCTTGCTCTACATCCTTTGTG	59	38	24	AAGTGGGAGTGAGAATGGGA	59	140	20	103
NODE_1010044_length_63_cov_46.682541	1	p2	(AG)8	16	69	84	GAGAAAGTGAATGAGAAAAGAGCAC	59	14	25	TCCTTCTCTCTCTCCCTCCA	59	114	20	101
NODE_1010143_length_167_cov_35.766468	1	p2	(CT)8	16	30	45	TTGCATGCTCTCCCTCTCTC	60	16	20	AAAGAGCAAGAGGATCGTGG	59	115	20	100
NODE_1010161_length_120_cov_52.125000	1	p2	(TC)6	12	53	64	TCTCCCTCCTTTCCCTACTCT	58	11	21	GGGAAAAAGAACGAGAGGGT	59	166	20	156
NODE_1010228_length_302_cov_69.099335	1	p3	(ACA)7	21	305	325	AGAAGTCTGCATTGCCTGCT	60	217	20	CCACGTAGTGGGATTAAGGC	59	346	20	130
NODE_1010268_length_141_cov_69.248230	1	p2	(TC)7	14	29	42	TCTCTCTCCCTCCATTTCCT	57	6	20	GGGAGAAAGAGAGTGTGGGG	61	117	20	112
NODE_1010301_length_71_cov_139.760559	1	p2	(AG)7	14	1	14	AGAGAGAGAGAGAGGGAGAGAGA	57	0	23	GAGAGGGATGGAGAAGAGGG	60	106	20	107
NODE_1010332_length_259_cov_39.027027	1	p2	(TC)6	12	195	206	ACCCACTTTCTCTTCCTCCG	60	36	20	TTGGAGATGGAGGTAGGGTG	59	290	20	255
NODE_1010422_length_446_cov_38.168163	1	p2	(AC)9	18	293	310	ACCCCTACACCGATGATGAG	59	101	20	GCGTGTGTGTGTGTGTGTGT	60	311	20	211
NODE_1010476_length_71_cov_183.140839	1	p2	(TC)6	12	72	83	ACTCTCACTCCCTCTCTCTCATT	57	2	23	GCGCAAATGATAAATTGATGG	60	120	21	119
NODE_1010596_length_101_cov_152.861389	1	p2	(CT)6	12	151	162	CAGCCTTTCACTCTCAGCCT	59	7	20	GAGAGAGAGAGCAAGAAATGGAG	58	160	23	154
NODE_1010613_length_207_cov_54.734299	1	p2	(TC)6	12	141	152	TCTCTATCCCACACTTCCTTCC	59	110	22	GGGATGTCAGAATAAGAGGGAG	59	210	22	101
NODE_1010625_length_116_cov_42.629311	1	p3	(AAT)5	15	114	128	CATCAGAACTTGGCCAACAC	59	26	20	TTTGTACAATTTATTGCTTGTAGGTG	58	161	26	136
NODE_1010643_length_111_cov_86.234238	1	p2	(AG)6	12	1	12	AAGCAATGGGAAGTTACAATCAA	59	27	23	CATATCTTCATTGGAAAGCCG	59	137	21	111
NODE_1010792_length_75_cov_80.053337	1	p2	(CT)6	12	109	120	TCTCCTCCACTCTCACACACATA	59	12	23	GAGAGAGGGAGAGATAGAGAGGG	59	114	23	103
NODE_1010821_length_151_cov_54.152317	1	p2	(CT)6	12	36	47	TTCATTCATACTCATGCACGC	59	15	21	GGAGGGAGGAGAGAAGTAGGG	60	133	21	119
NODE_101099_length_91_cov_69.791206	1	p2	(CT)7	14	110	123	TCTCTATAACCCTCCCCTTTCT	57	6	22	GAGGGAGGGAAAAGAGTGAGA	59	111	21	106
NODE_1011008_length_63_cov_257.380951	1	p2	(TC)7	14	111	124	TCGTTCTCTTGCTCTCTCTTTT	57	9	22	GAGAGAGATATAGGGGAGGGAGA	59	117	23	109
NODE_1011040_length_81_cov_48.098766	1	p2	(TC)7	14	67	80	CTCTCCCCTCTTTCAATCTCTC	58	1	22	GGAGGGTGAGAGACAAATGG	59	125	20	125
NODE_1011048_length_73_cov_55.917809	1	p4	(GGGA)5	20	22	41	TGAGAGAGAGTGAGTTGGGG	57	4	20	TCAATCCTTCCATCTCTCCC	59	121	20	118
NODE_1011059_length_94_cov_90.340424	1	p2	(CT)6	12	51	62	TCACTCGCTCTCTCTCTCTTCA	59	43	22	AAAGAAAAAGGCATTAGGAGGG	59	145	22	103
NODE_1011137_length_84_cov_46.690475	1	p2	(CT)8	16	49	64	CCCTACGTCCCTTTTTCTCC	59	10	20	GATGGAGGGAGAGCGATACA	60	135	20	126
NODE_101119_length_152_cov_39.473682	1	p2	(GA)8	16	151	166	AGGAGGCATAAGAGGGGAAG	59	31	20	TCCCTCACTCTCGCTCTCTC	59	189	20	159
NODE_1011197_length_139_cov_122.000000	1	p2	(CT)6	12	39	50	CCCTTGCATGCTCTCTCTCT	59	28	20	AAGATCATGGGAGGGGAAGA	60	134	20	107
NODE_1011312_length_217_cov_122.580643	1	p2	(TC)7	14	251	264	CCTCTTACCTCATTCTCCACG	58	138	21	TGAGCGAGAGAGAGAGAGATTG	59	268	22	131
NODE_1011323_length_79_cov_49.810127	1	p2	(AG)11	22	81	102	GAGAATAAAAGGGAACAAGGGAA	59	16	23	TCTCTCTTTCTCCCTCACTTGC	60	122	22	107
NODE_1011565_length_124_cov_45.596775	1	p2	(AG)6	12	45	56	GAAGAAGAGCAAGGGGAAAGA	59	26	21	TTTGGTACTCTCCGCAGCTT	60	169	20	144
NODE_1011579_length_111_cov_64.441444	1	p2	(AG)6	12	112	123	AAGAGGATCATGGTAGGGGAA	59	45	21	CATGCTCTCCCTCTCTCTCG	60	146	20	102
NODE_1011654_length_84_cov_94.345238	1	p2	(GA)7	14	43	56	GGGGAAGGAGAGCAAGAAAA	60	17	20	TCCACGCAACCATCTCAATA	60	130	20	114
NODE_1011666_length_76_cov_66.328949	1	p2	(AG)7	14	44	57	GCATGAGTGAGGGAAAAGGA	60	6	20	GCTTCTCTCTACTCTCCCCATTT	59	126	23	121
NODE_1011693_length_111_cov_47.558559	1	p2	(AG)6	12	110	121	TGAGGGAGTGAGGGAGAGTG	60	34	20	CTCACATACCCCTCTCTGACAA	59	153	22	120
NODE_1011723_length_604_cov_46.188744	1	p2	(GA)8	16	190	205	AAGGAGAGAGGGAAAGTGGG	59	156	20	CCTCCCCCTTCCATTTTTAT	59	271	20	116
NODE_1011848_length_117_cov_52.581196	1	p2	(CT)8	16	83	98	GGGGTAGCTCTCTCCCTCTT	58	37	20	GGAGAATGAGAGAAATTTGGGA	59	137	22	101
NODE_1011848_length_117_cov_52.581196	2	p2	(TC)6	12	100	111	GGGGTAGCTCTCTCCCTCTT	58	37	20	GGAGAATGAGAGAAATTTGGGA	59	137	22	101
NODE_1011947_length_211_cov_38.222748	1	p2	(TC)6	12	1	12	TTTATCCCACCCTCTTTCCC	60	32	20	AGAGGGAGCACGAGTGTACG	60	250	20	219
NODE_1011947_length_211_cov_38.222748	2	p2	(CT)6	12	52	63	TTTATCCCACCCTCTTTCCC	60	32	20	AGAGGGAGCACGAGTGTACG	60	250	20	219
NODE_1011993_length_93_cov_82.784943	1	p2	(AG)6	12	48	59	GTGGAGAAGGCCAAGAGAGA	59	34	20	CCCTTTTTCTCTTTCCCAAA	58	152	20	119
NODE_1011993_length_93_cov_82.784943	2	p2	(GA)6	12	105	116	GTGGAGAAGGCCAAGAGAGA	59	34	20	CCCTTTTTCTCTTTCCCAAA	58	152	20	119
NODE_1012003_length_491_cov_17.714869	1	p4	(TCCC)6	24	285	308	TCTTTCACACACACATGCCC	60	42	20	AATAGGGAGAGGGAGGGAGG	60	317	20	276
NODE_1012064_length_161_cov_104.844719	1	p2	(CT)6	12	187	198	CCCCTTGGTCTCTCTTGATG	59	103	20	GTGGGAGAGAGAGAGAGCGAT	60	202	21	100
NODE_1012065_length_108_cov_82.740738	1	p2	(GA)6	12	143	154	GAGAGAGCAAACAAGGGGG	59	4	19	TCGCTCTCTCTCTCTCCCAC	59	157	20	154
NODE_1012102_length_63_cov_35.666668	1	p2	(GA)9	18	71	88	GGGAGGGAGGAAGTTAAGGA	59	1	20	TCCCTAACACACCCCCATTA	60	117	20	117
NODE_1012114_length_1084_cov_57.989853	2	p2	(AG)6	12	1016	1027	CAAAGGGAGAAAGCAATGGA	60	906	20	AACCAGAGAGGAGGGAGGAA	60	1128	20	223
NODE_1012114_length_1084_cov_57.989853	3	p2	(CT)6	12	1085	1096	CAAAGGGAGAAAGCAATGGA	60	906	20	AACCAGAGAGGAGGGAGGAA	60	1128	20	223
NODE_1012141_length_264_cov_27.393940	1	p3	(CAA)7	21	61	81	CAGCAGCAACAACAACAACA	59	54	20	GCGGTGGTCTAGATGAAGGA	60	281	20	228
NODE_1012169_length_485_cov_30.063917	1	p2	(GA)7	14	392	405	AGAGAGAATGGGGAGGGAAA	60	349	20	TGTACGCCTCTCTCTAGCCC	59	489	20	141
NODE_101224_length_79_cov_338.240509	1	p2	(CT)7	14	105	118	TCCCTCACCCACTCTCTCC	60	1	19	TGCAAATGATTGAGAATTTGAGA	59	103	23	103
NODE_1012290_length_184_cov_86.016304	1	p3	(ACA)5	15	185	199	TGGATAATCGGCTGAAACAA	59	69	20	CCACGTAGTGGGATTAAGGC	59	220	20	152
NODE_1012361_length_81_cov_160.061722	1	p2	(GA)6	12	51	62	AAAGAGGTGGAGAATATGATAAGAGAT	58	4	27	CACTATCTTCAGTCCCTCACTCA	58	135	23	132
NODE_1012467_length_1069_cov_49.687557	1	p2	(AG)9	18	266	283	GGGAGGGTGGGAGAAAATAA	60	101	20	AACAACCTCGCTCTCTTCCA	59	346	20	246
NODE_1012467_length_1069_cov_49.687557	2	p2	(GA)8	16	757	772	CCTCTCGCATTCTCTTTGCT	59	629	20	GTGACCCTGTCACAATCCCT	59	790	20	162
NODE_1012473_length_2397_cov_24.409262	2	p2	(GA)6	12	1823	1834	GCTTTGAGATGGGTTTTGGA	60	1758	20	CCTCTGGGATGAGCAAACAT	60	1871	20	114
NODE_1012514_length_163_cov_68.447853	1	p2	(CT)6	12	148	159	TCTCTTTTCTTTCACTGAGTATCTCTC	58	13	27	GAGTGGCAAGAGAGAGGGTG	59	187	20	175
NODE_101252_length_279_cov_52.756271	1	p3	(TTA)8	24	235	258	CAAGGCTAGAGCCCCTTACA	59	150	20	TGGGCTTCAATTATGTGTCAA	59	290	21	141
NODE_1012625_length_260_cov_55.811539	1	p2	(AG)6	12	106	117	GGGAGAGAGAGGGTTGGAGT	59	82	20	TGGCCTCTTTTCTATCGCTC	59	287	20	206
NODE_1012740_length_459_cov_56.840958	1	p4	(TTGT)5	20	134	153	TCATGCATTCATTATGACCAATC	59	39	23	CAAACAATGCGACGGACTTA	59	139	20	101
NODE_1012755_length_101_cov_104.386139	1	p2	(AG)6	12	109	120	GTGTGATTATGGGAGGGACG	60	36	20	CCTTCCCTCTCACTTGCTCT	58	135	20	100
NODE_1012809_length_607_cov_67.125206	1	p3	(TTG)8	24	1	24	CCATTTTTCAAAACCCGAGA	59	27	20	CTGTGACTGGCTGGACTTGA	60	253	20	227
NODE_1012902_length_64_cov_39.125000	1	p2	(CT)6	12	51	62	TCTCTCCTGCTCTCTCTCAATC	57	2	22	AAAAGAGAGGGATAGAGGGGT	57	125	21	124
NODE_1013024_length_79_cov_216.974686	1	p2	(CT)6	12	64	75	AACAACCTCGCTTACTCCCA	59	21	20	TGGTAAAAGTGAGGGAGGGA	59	123	20	103
NODE_1013045_length_271_cov_45.568264	1	p3	(ACA)7	21	276	296	TGAACAGTTTGGGTTGATCCT	59	108	21	CCACGTAGTGGGATTAAGGC	59	317	20	210
NODE_101314_length_5610_cov_7.395900	1	p3	(TCC)5	15	1641	1655	CAAGCCCGGATGAAAATCTA	60	1574	20	TGTTCTGAGCTCGTCCCTTT	59	1805	20	232
NODE_1013201_length_86_cov_58.604652	1	p2	(GA)7	14	48	61	GAAAGGGTGAGTAAAAGAGGGAA	59	21	23	CATGCCTCCCTCTCACATTT	60	134	20	114
NODE_1013202_length_94_cov_92.000000	1	p2	(AG)6	12	141	152	GAGACAGAGTTGGAGAGGGG	58	43	20	CACTCTCTCTCTCTTCCACTTTCA	59	153	24	111
NODE_1013257_length_1264_cov_59.895569	1	p2	(TA)13	26	869	894	CCAAATGACTGCACAAGCTG	60	827	20	GCAGTGGATACCCCAGAGAA	60	1093	20	267
NODE_1013317_length_170_cov_45.117645	2	p2	(TC)6	12	185	196	TGTCGCTCACTCTTTCTTGC	59	121	20	GGGGAAGAGGTAAAGAGGGG	61	222	20	102
NODE_1013329_length_114_cov_74.859650	1	p2	(GA)6	12	143	154	GAGTGAGGGATTGACTTAATTTGT	57	37	24	CGCTCCCTCTCTCTCTCTCC	60	160	20	124
NODE_1013344_length_171_cov_51.883041	1	p4	(GGAG)6	24	47	70	AGACTGAGTTGGGGATGGAG	59	30	20	TCATCTCTTCCACACCCCTC	60	203	20	174
NODE_1013344_length_171_cov_51.883041	2	p2	(GA)6	12	76	87	AGACTGAGTTGGGGATGGAG	59	30	20	TCATCTCTTCCACACCCCTC	60	203	20	174
NODE_1013344_length_171_cov_51.883041	3	p2	(GA)7	14	137	150	AGACTGAGTTGGGGATGGAG	59	30	20	TCATCTCTTCCACACCCCTC	60	203	20	174
NODE_1013358_length_74_cov_183.783783	1	p2	(TC)6	12	49	60	TCTCGTACTCTCCATCTCTAGCAC	59	12	24	AGAGAGAAGAGAGAGATGAAGGTTG	58	111	25	100
NODE_1013370_length_270_cov_47.977779	1	p2	(CT)6	12	184	195	CCCCACCCTCTCTCTCTAGC	60	49	20	GGAGAGCGATGGAGTGAAAC	59	256	20	208
NODE_1013412_length_114_cov_43.666668	1	p2	(GA)6	12	111	122	AGAGGGAAAGGTAGGGGTCA	59	45	20	CTCTTGCTTGTGCTCTCTCTAGC	60	144	23	100
NODE_1013423_length_149_cov_7.691275	1	p2	(TA)23	46	1	46	AGTGAGTGGGTGCTTGGAAC	60	92	20	TTTACCTTTGTTGGGGAAATTG	60	192	22	101
NODE_1013453_length_159_cov_60.798740	1	p2	(GA)7	14	160	173	GAGGAAGGGATAGAGGGTGC	60	58	20	CCTCATTTTCTTTTCCTCTCCC	60	158	22	101
NODE_1013464_length_152_cov_123.605263	1	p2	(CT)6	12	1	12	TCCATCCCTCACTCTTGCTT	59	11	20	GCATGAAAGAGAATGAGAGCG	60	171	21	161
NODE_1013564_length_67_cov_49.701492	1	p2	(CT)9	18	106	123	GCTCTCTCTCACACCTTATTGCT	59	0	23	GCAAGAAATGGAGTAAAAGTAAATGA	59	105	26	106
NODE_1013566_length_269_cov_28.494423	2	p4	(CTCA)6	24	262	285	TCTCGCTTACTTCCATGCCT	59	153	20	TGAGTGAGTGAGAGAGGGGAA	59	272	21	120
NODE_1013573_length_296_cov_57.138512	1	p3	(CAA)5	15	298	312	TGCTTGTCAAACTACTGCGA	58	166	20	GGCTTTGTTGTTGTTGTTGC	59	315	20	150
NODE_101363_length_74_cov_45.040539	1	p2	(AG)9	18	50	67	AGGTAGAGATAGCCGGAGGG	59	5	20	CCATCTCACACCCTTGCATA	59	106	20	102
NODE_101363_length_74_cov_45.040539	2	p2	(AG)6	12	76	87	AGGTAGAGATAGCCGGAGGG	59	5	20	CCATCTCACACCCTTGCATA	59	106	20	102
NODE_1013685_length_284_cov_53.411972	1	p2	(GA)6	12	129	140	GGGAGAGGAGTGACGTGAGA	60	112	20	TCTTTGCTTGCTCTCCCTCT	59	298	20	187
NODE_1013697_length_84_cov_39.738094	1	p2	(TC)8	16	96	111	CTCTCAAACGCTCCCTCCTT	60	42	20	TGGTGGAGAGCAGAGAATGA	59	145	20	104
NODE_1013720_length_289_cov_52.740486	1	p2	(AG)8	16	186	201	AAGGTAGGGAGGGAGAGCAA	60	101	20	CCTCCCCTCTTCAGCTCTTT	59	340	20	240
NODE_1013792_length_255_cov_10.121569	1	p2	(TA)10	20	1	20	ATTTTGGCGCACATAAAAAGA	59	56	21	CAATTTATGAAAGTGTTGCAAAAGA	59	241	25	186
NODE_1013805_length_196_cov_21.234694	1	p2	(CT)7	14	40	53	CCTTCATCCCACACTTCCAT	59	7	20	GGAGGGAGAGAGAAAGCAGG	60	230	20	224
NODE_1013816_length_165_cov_59.290909	1	p2	(AG)7	14	166	179	AGCATGTGGGAGAGAAATGG	60	8	20	ACACTCTCCCTCCTTCCCTC	59	195	20	188
NODE_1013844_length_113_cov_48.460178	1	p2	(CT)6	12	53	64	CCCTCTCCCATATCTTTCCTC	59	2	21	GGGAAAAAGCGAATAGATTGA	58	117	21	116
NODE_1013890_length_253_cov_62.355732	1	p2	(GA)6	12	64	75	TGCAAGTGAAAGTGGGTGAG	59	8	20	CATCACAATGACATCCTCCCT	59	238	21	231
NODE_1013930_length_63_cov_67.555557	1	p2	(TC)7	14	84	97	TGAAAGAGGGATAGAAGGAGAAA	58	0	23	GAGTGAGAGAGAGAGAGACAAGGAA	59	100	25	101
NODE_1013955_length_70_cov_48.000000	1	p2	(TC)6	12	72	83	TTTTGTCGTACCATTTCTTGC	57	32	21	AGAGGGGAGAGAGTTAGAATAAATAGA	57	131	27	100
NODE_1013974_length_260_cov_46.596153	1	p2	(CT)6	12	164	175	TCCTCTCCCTCTTTCTGTCG	59	143	20	GGGAGTGTGCGGTAGAGGTA	60	246	20	104
NODE_1014052_length_153_cov_59.882355	1	p2	(CT)6	12	117	128	CCATTCCCACTCTTGCTCTC	59	63	20	AGTGGGACAGCGAATGAGATA	59	162	21	100
NODE_1014058_length_449_cov_15.011136	1	p2	(TC)21	42	1	42	CTCCCATTCTCACACCCACT	59	49	20	CCCAAACAGACCCTAAGAGG	58	300	20	252
NODE_1014068_length_162_cov_35.543209	1	p2	(TA)8	16	75	90	CCTCTCTTTTTACCACTCTCTTGC	59	2	24	TAGTTGGGGAGGTAGGGAGG	60	123	20	122
NODE_1014093_length_89_cov_95.955055	1	p2	(TC)6	12	98	109	TTCCTATCTTCATCCCCCTTT	58	1	21	GGGAGAGGCAGGGAAATAGA	60	144	20	144
NODE_1014124_length_66_cov_57.272728	1	p2	(AG)6	12	13	24	TGAGAAAGAGAGAGAGAGTGGG	57	6	22	CCTAACATCTTTGTTCCTATTCCC	59	116	24	111
NODE_1014125_length_126_cov_50.333332	1	p2	(AG)6	12	94	105	AGGAGAGAAACAAAGAGGTGGA	59	37	22	TCTTCAGTCCCTCACTCATCTC	58	170	22	134
NODE_1014227_length_63_cov_44.571430	1	p2	(CT)7	14	26	39	TCTCTCCCTCCATTTATCGC	59	6	20	AGAGAGAGAGAGCAAGAAACAGTG	58	105	24	100
NODE_1014227_length_63_cov_44.571430	2	p2	(CT)7	14	95	108	TCTCTCCCTCCATTTATCGC	59	6	20	AGAGAGAGAGAGCAAGAAACAGTG	58	105	24	100
NODE_1014336_length_914_cov_42.827133	1	p4	(TAAA)5	20	93	112	TCCCACATATCACATCCCCT	60	2	20	GCATGGATCCTCATCATCAA	59	224	20	223
NODE_1014369_length_440_cov_41.840908	1	p3	(AAT)5	15	177	191	TTCAAATATTTTTGCATGCTTTG	59	53	23	CGAAAATGAATTGAGAAGAGTATCA	58	271	25	219
NODE_1014372_length_465_cov_67.415054	1	p2	(AG)11	22	1	22	CCACCCATGTTCTCATGTTG	59	161	20	GCATCAATTCCCCTAAAGCA	60	295	20	135
NODE_1014488_length_286_cov_53.618881	1	p2	(GA)7	14	143	156	AGTGGCAAAGCAAGTGTGTG	59	121	20	TGCAAGCGTTATCTTTTCCC	60	220	20	100
NODE_1014655_length_177_cov_50.463276	1	p2	(AG)6	12	79	90	GAAAGTGAGAGGGAGGGAGG	60	22	20	CAACTTTTCTTTTTACCCCACC	58	205	22	184
NODE_1014655_length_177_cov_50.463276	2	p2	(GA)6	12	156	167	GAAAGTGAGAGGGAGGGAGG	60	22	20	CAACTTTTCTTTTTACCCCACC	58	205	22	184
NODE_1014662_length_104_cov_49.067307	1	p2	(CT)6	12	35	46	TCTATTGCTTTGCTCCCTCA	58	14	20	GAGAGGAGGTGGGAGAGTGA	59	125	20	112
NODE_1014756_length_103_cov_55.271843	1	p2	(TC)6	12	136	147	GTGGAAAAGAGAGCAAGCGA	60	0	20	CAGAAGGAGGGGAAGAGAGAG	59	160	21	161
NODE_1014774_length_88_cov_59.897728	1	p2	(CT)6	12	46	57	CACACACTCTCTCTCTCTCACTAGC	59	39	25	GAAAACAGCTGAAGAGGGGG	61	145	20	107
NODE_1014774_length_88_cov_59.897728	2	p2	(CT)6	12	103	114	CACACACTCTCTCTCTCTCACTAGC	59	39	25	GAAAACAGCTGAAGAGGGGG	61	145	20	107
NODE_1014795_length_150_cov_49.119999	1	p2	(TC)6	12	96	107	CCTTTTTCTTTCACTTTCCTGC	59	43	22	GGGTGAGATGGAGAGGATGA	60	175	20	133
NODE_1014844_length_79_cov_89.544304	1	p2	(AG)6	12	95	106	GTTGGGGGAAGAGAGAATGA	59	1	20	CCCTCCTTCCCTCCCTTAAT	60	129	20	129
NODE_1014882_length_63_cov_157.587296	1	p2	(TC)8	16	103	118	TCTCTCTATATCTTCCCCGCTC	58	1	22	AAATGGTGAAAGTCGCAAGG	60	102	20	102
NODE_1014941_length_428_cov_65.616821	1	p2	(GA)14	28	1	28	TTCTGCTGGGGTATGGAAAC	59	95	20	AGTCAAACCTTGTCCAGCAT	57	325	20	231
NODE_1014971_length_286_cov_102.513985	1	p2	(AG)6	12	238	249	GAGGGAAGGGGAGAGAGAAA	59	191	20	CTATGGCCCCCACTTCTTT	58	347	19	157
NODE_1014981_length_320_cov_110.003128	1	p2	(CT)6	12	199	210	GCCCCTCTCATCCTCTCTTC	60	17	20	AAAGGGAAAGGGAGGTGTTG	60	231	20	215
NODE_1014985_length_115_cov_48.034782	1	p2	(AG)7	14	137	150	AGAGTTGGAGAGGGAGAGGG	59	27	20	CTCGCATTCTCCATCATTTG	59	171	20	145
NODE_1014986_length_210_cov_51.219048	1	p2	(CT)7	14	240	253	CCTCACCCTCTCTCTCCCTT	59	137	20	GTGCAAATGATGGAGAATGC	59	239	20	103
NODE_1015047_length_545_cov_45.115597	1	p2	(GA)6	12	247	258	GGGCGGGAATAGAAAAATTG	60	225	20	CATTCCTCCCTCCCTCTTTC	60	355	20	131
NODE_1015093_length_173_cov_19.387283	1	p4	(CCCT)5	20	42	61	TCCTCTCTCACTCGCTCACTC	59	0	21	AAGGGAAAGAGGAAATGGTGA	59	122	21	123
NODE_1015209_length_197_cov_60.329948	2	p2	(TC)6	12	166	177	TCACCCTCCATCTCTCCATC	60	39	20	GGGAGCATGAGAAAGGAAGA	59	224	20	186
NODE_1015211_length_266_cov_48.214287	1	p2	(CT)8	16	60	75	TCTTCCTTTCTCATGCTCCC	59	6	20	AAAGAGAAGGAATGAGGGAGGT	59	204	22	199
NODE_1015211_length_266_cov_48.214287	2	p2	(TC)7	14	102	115	TCTTCCTTTCTCATGCTCCC	59	6	20	AAAGAGAAGGAATGAGGGAGGT	59	204	22	199
NODE_1015241_length_143_cov_90.909088	1	p2	(TC)7	14	155	168	TTTCCCTCCTTCCCTCTCTC	59	10	20	CAAGAGGGTGAGAAAGACAGTG	58	203	22	194
NODE_1015358_length_768_cov_58.769531	1	p3	(CAA)5	15	769	783	AAAATCCTTAATAGGCCCCA	57	718	20	ATTCATGTAGCCAACCCCAC	59	819	20	102
NODE_1015406_length_252_cov_75.206352	1	p2	(TG)6	12	163	174	CACACCCAAGGAATAAAGCG	60	138	20	GGGTTCTGGGAGAGGAGACT	59	302	20	165
NODE_1015454_length_78_cov_43.628204	1	p2	(CT)8	16	49	64	TCTCCTTGACATAATAGCTTCTGC	59	1	24	TGGAGAGAAGGTGAGAACAAAG	58	101	22	101
NODE_1015464_length_91_cov_52.000000	1	p2	(CT)6	12	105	116	CTCTTCTGCCCTCCTTTCCT	59	10	20	TGGGGAGAGAAGATAGACCAA	58	135	21	126
NODE_1015503_length_63_cov_44.412697	1	p2	(GA)6	12	2	13	GATAGAAATTTTGAGAAAGAGAGGGA	59	11	26	CCATGCTCTCTCTACCCTCC	58	111	20	101
NODE_1015578_length_166_cov_90.825302	1	p2	(TC)6	12	59	70	CTCTCCCCCTTCCTCTCACT	59	27	20	GAGAGAGCGTCTGTGTGGAA	59	202	20	176
NODE_1015581_length_108_cov_63.861111	1	p2	(CT)6	12	88	99	TCCCATCAATCTCTTGCTCTC	59	38	21	AGAAAGGGAGAAATGGGGAG	59	143	20	106
NODE_1015644_length_158_cov_45.164558	1	p2	(AG)9	18	136	153	GGGAGAGAAGGGGAGAGAGA	59	5	20	TTACAACCCTCAAACGCTCC	60	212	20	208
NODE_1015656_length_227_cov_118.929512	2	p2	(GA)6	12	181	192	ACCTCATCTCCATCCCAATG	59	127	20	GTGAGGGAGAGAGAGGCTGA	59	255	20	129
NODE_1015656_length_227_cov_118.929512	3	p2	(AG)7	14	200	213	ACCTCATCTCCATCCCAATG	59	127	20	GTGAGGGAGAGAGAGGCTGA	59	255	20	129
NODE_1015668_length_108_cov_53.731480	1	p2	(CT)8	16	146	161	TGCTCTCTTGTACCTCCCTCA	59	48	21	GAGCACAATGGGGATTGAGT	59	147	20	100
NODE_1015734_length_104_cov_115.615387	1	p2	(GA)7	14	111	124	CAGGGAGCTGAAGAGGAAGA	59	9	20	TTCCCTCTCATTCTGTCAACC	59	162	21	154
NODE_1015765_length_384_cov_24.424479	1	p2	(CT)7	14	77	90	ATTTTGCCCTCCATCCTTCT	59	50	20	AGAAGGGGTTATGGGGAGTG	60	251	20	202
NODE_1015839_length_177_cov_63.898304	1	p2	(TC)6	12	137	148	TCTTCCTCTTACCTCATTCTCCA	59	39	23	AAGATGAGCGAGCGAGAGAG	59	176	20	138
NODE_1015951_length_790_cov_60.155697	1	p3	(TTC)5	15	396	410	TACTCAGACCTGTCCCGCTT	59	338	20	GGCACTTCAGTCCAACATGA	59	438	20	101
NODE_1015954_length_676_cov_33.884617	1	p2	(TC)12	24	296	319	CCCTCTCTCCCTCTCTCCTC	59	267	20	GGGATGTGATGTTGGTTTTTG	60	423	21	157
NODE_1016013_length_191_cov_79.109947	1	p2	(TC)6	12	153	164	CAGCCCTGAGAGGAGAGAGA	59	24	20	CGTTCCACTATGTCCATCCC	60	224	20	201
NODE_1016084_length_322_cov_50.586956	1	p2	(TG)14	28	1	28	TGTGTGTGGCCATGCTTAAT	59	20	20	TGTGAATTAAGGCGTCAAAGC	60	211	21	192
NODE_1016115_length_101_cov_202.930695	1	p2	(GA)6	12	100	111	AGAGAGAGGTAGTAAGGGAGGTAAAAA	59	41	27	TCTCACATAATGTTCTCTCGCTC	58	140	23	100
NODE_1016147_length_85_cov_65.058823	1	p2	(AG)9	18	48	65	GGAGAGAAAGAATAGATAGTGGGAGA	59	0	26	GATTTCACCCTATCCCTCTGC	59	107	21	108
NODE_1016164_length_90_cov_44.599998	1	p2	(TC)7	14	126	139	TTTCTTCTCTCTTCCACTATCACAGA	59	32	26	AGAGAGAAAGGAATAGAAAGCAGG	58	131	24	100
NODE_1016180_length_169_cov_61.621304	1	c	(TC)8(AC)6	28	172	199	TGCTTGCATTATCCTTTCCC	60	104	20	TGGAAAAGCAAGTGTGTGTG	58	209	20	106
NODE_1016203_length_126_cov_274.944458	1	p2	(AG)7	14	160	173	GGGAGAAAGAGAACGACATGA	59	53	21	CCTTCCTCCACCCTCTCTCT	59	184	20	132
NODE_1016292_length_1243_cov_71.660500	1	p2	(TC)6	12	324	335	ATTTCTCTCCCATACGCCCT	59	189	20	GGGACAGGGATTGAGAATGA	59	352	20	164
NODE_1016369_length_69_cov_54.753624	1	p2	(AG)6	12	46	57	TCTTTCATCCCTCCCTCTCA	59	0	20	CTCAAAGTGATTGGCATGTCT	57	130	21	131
NODE_1016371_length_86_cov_47.941860	1	p2	(CT)7	14	63	76	CCCCAACTCTCTCTATCTCACA	58	12	22	GGAGAAGAGGAGGGAGAGGA	59	142	20	131
NODE_1016408_length_115_cov_49.495651	1	p4	(AGAA)5	20	63	82	AAGGAGAAAGAAAGAAAGAAAGAAAAA	59	58	27	TCCCATTTATCCAACTCCCA	60	160	20	103
NODE_1016438_length_64_cov_86.921875	1	p2	(GA)6	12	80	91	GGAAAAGTGAGGTAAAAAGAGAGG	58	1	24	TTAACTCCTTCCCTCCCTCC	59	121	20	121
NODE_1016439_length_101_cov_44.891090	1	p2	(AC)6	12	100	111	CTCTTTCTCGCTCTCTCTCCC	59	5	21	TGTGTGTGTTAAAGGGGACAA	58	107	21	103
NODE_1016447_length_96_cov_50.072918	1	p2	(GA)6	12	37	48	AAGAGTGGTAGACTGTGAGAGAGGA	59	9	25	TCAACCTCTTCCCTCTCTTGTT	59	113	22	105
NODE_1016447_length_96_cov_50.072918	2	p2	(GA)6	12	113	124	AAGAGTGGTAGACTGTGAGAGAGGA	59	9	25	TCAACCTCTTCCCTCTCTTGTT	59	113	22	105
NODE_1016524_length_377_cov_105.769234	1	p2	(CT)6	12	319	330	ACCCATTCGTCTGCATCTTC	60	93	20	GGGAGAGAGAGAGAGCGAGAG	59	332	21	240
NODE_1016547_length_78076_cov_11.073800	5	p3	(ATT)12	36	35780	35815	GCCCAATGAAAAGATGGAGA	60	35736	20	GGGGAGAAGCCGATAGATTC	60	35923	20	188
NODE_1016569_length_141_cov_56.127659	1	p2	(AG)6	12	140	151	AGAGTGTGTGCGGGAGAAAT	59	75	20	TGCTCTGTCTTCACTGTCCTCT	59	174	22	100
NODE_1016624_length_211_cov_45.000000	1	p2	(TC)6	12	109	120	TTCTCACTTGCACTCCCTGA	59	9	20	GGGAGGGATTAAGAGAGGGA	59	206	20	198
NODE_1016624_length_211_cov_45.000000	2	p2	(TC)6	12	138	149	TTCTCACTTGCACTCCCTGA	59	9	20	GGGAGGGATTAAGAGAGGGA	59	206	20	198
NODE_1016666_length_285_cov_28.126316	1	p2	(TA)16	32	1	32	CAAGACTTGAGGGTGAGACTTG	58	133	22	CCCTTCCAAGAAGCTTTTCC	60	290	20	158
NODE_1016763_length_63_cov_46.825397	1	p2	(GA)11	22	82	103	GGCAGAAGGAAATTGAGGA	57	0	19	CCTCTCTCTCTCTCTCTCTCTCTCAT	59	104	26	105
NODE_101678_length_488_cov_35.946720	1	p2	(GA)6	12	381	392	AGCAAGCCAGTGTGAGAAGG	60	163	20	CTCTCTCTCGCTCTCTCCCC	60	388	20	226
NODE_101684_length_167_cov_84.976051	1	p2	(GA)7	14	49	62	AAGAATGGGAGTGTGGGATG	59	16	20	CACTTTATCGCCTCCTCTCG	59	204	20	189
NODE_1016906_length_218_cov_132.550461	1	p2	(TC)6	12	150	161	TCTCTCCTGCACCCAAACTT	59	95	20	GTGAGGGAGGAGAAAAAGGG	60	273	20	179
NODE_1016988_length_131_cov_218.618317	1	p2	(AG)6	12	147	158	GGAAGGAGAGATGGAAGGCT	59	51	20	CTCTCTTCTCTTGCCCTCCC	60	176	20	126
NODE_1017102_length_1660_cov_42.756023	1	p3	(GAA)8	24	426	449	TGCCCCATCTTTACTCCTTG	60	392	20	CTTCAAGAGCCTCAAATGCC	59	581	20	190
NODE_1017156_length_177_cov_37.898304	1	p2	(GA)6	12	136	147	ATCTTTCTCGCCCCTCTCTC	59	18	20	CACTCCACGACCACCTCTTT	60	225	20	208
NODE_1017175_length_207_cov_45.217392	1	p2	(AG)6	12	208	219	GGAGAGGGCACAAGAGAATG	59	122	20	CTTCCTCTCCCTCCGTTTCT	59	240	20	119
NODE_1017208_length_122_cov_52.909836	1	p2	(AG)7	14	108	121	CATCCCAGTTCGTCCCTCTA	60	55	20	CCCTCCATCCAAACCTCTCT	60	180	20	126
NODE_1017208_length_122_cov_52.909836	2	p2	(GA)9	18	123	140	CATCCCAGTTCGTCCCTCTA	60	55	20	CCCTCCATCCAAACCTCTCT	60	180	20	126
NODE_1017252_length_370_cov_30.905405	2	p2	(AT)6	12	352	363	GAAACTGCACCCTGAGAAGC	59	153	20	TTGTGCAACATGTAGGGAGC	59	411	20	259
NODE_1017350_length_178_cov_101.078651	1	p2	(TC)7	14	154	167	TTTCGCCTTCTTTATCTCCC	58	38	20	TGGGAAGGAGAGTGAGAGGA	59	196	20	159
NODE_1017392_length_141_cov_6.971631	1	p2	(TA)6	12	1	12	GTCGGAGGCTATTATGCGAG	59	17	20	TCAGTTGTGGCCTGTTGGTA	60	175	20	159
NODE_1017396_length_63_cov_53.603176	1	p2	(GA)6	12	101	112	AGAGAAAGAGGGGTAGGGACA	59	24	21	GAGGCCCCCTCGTCTCTC	62	123	18	100
NODE_1017440_length_2908_cov_56.714237	2	p2	(CT)8	16	695	710	TCTCTCCCTCACTCGCTCTC	59	671	20	TCCCACTTCTCTCTCGCATT	59	851	20	181
NODE_1017578_length_253_cov_35.399208	1	p2	(CT)6	12	240	251	GTCCTCTTTCTCACGCTTGC	60	31	20	TTGCAGTTGGACAGGAACTG	59	286	20	256
NODE_1017642_length_83_cov_45.530121	1	p2	(AG)7	14	51	64	CATGAGAGAGAGTGTGTGCTGA	59	23	22	CTCTCCCTCCCTTTCTCACC	60	127	20	105
NODE_1017691_length_97_cov_66.783508	1	p4	(CTCA)5	20	110	129	GGAAAGGAGAACACGAGAGAGA	59	3	22	AAGTGGGTGATGCTCCTCTG	60	151	20	149
NODE_1017703_length_71_cov_73.042252	1	p2	(CT)7	14	92	105	CCACTCTCCTCACTCATTTTTG	58	11	22	GTGAGAGAGGGCGAGAGAGA	59	117	20	107
NODE_1017704_length_136_cov_38.139706	1	p2	(GA)7	14	164	177	AGATATGGAGGGAGATGAGAAAA	58	30	23	TCTCAATCCCTTTCTCTGCC	59	196	20	167
NODE_1017736_length_656_cov_111.336891	1	p2	(TC)6	12	525	536	TTTTCCTGCCCTTTCTTCCT	60	378	20	GGAAGAGAGGTGAGAGCGTG	60	554	20	177
NODE_1017760_length_114_cov_31.464912	1	p2	(TC)10	20	115	134	CCATGATAAACAACTCGCAGAA	60	33	22	CCCCTGCTCAAATAAAAGGA	59	172	20	140
NODE_1017821_length_209_cov_41.397129	1	p2	(GT)6	12	188	199	GGGAGAAAAAGGGAGAGGAG	59	31	20	CCTCCCTCTCACACACACAC	59	208	20	178
NODE_1017822_length_260_cov_43.880768	1	p2	(CT)7	14	160	173	TCATCACCCACAACCTTTCA	59	4	20	AGGGGTGGGAGAGATGAGAT	59	220	20	217
NODE_1017898_length_87_cov_40.114941	1	p2	(GA)6	12	42	53	GAGAGGGAAGGAGGGGAAG	60	17	19	TGTCTCTCCACCTGTCTTGCT	60	130	21	114
NODE_1017906_length_155_cov_119.890320	1	p2	(TC)6	12	104	115	TATCCCCCTTATCTCGCTTG	59	47	20	TACCCTCTCTCACTCACGCA	59	192	20	146
NODE_1017920_length_117_cov_49.256409	1	p4	(TCCC)5	20	123	142	TCTCTCATTCCCCCTAGCAC	59	49	20	TTAGGAGAGGAATAGCGGGAG	59	157	21	109
NODE_1017992_length_102_cov_78.274513	1	p2	(CT)7	14	21	34	TCTCACTCTGTCTCCCTTGCT	59	1	21	GGAGAGAATAATGAGGGAAATTGA	59	144	24	144
NODE_1018112_length_146_cov_276.178070	1	p2	(GA)6	12	76	87	TGATGAAACAAGGGAGGGAG	60	2	20	GCTCTCTCTTCCACACCATCA	60	187	21	186
NODE_1018126_length_98_cov_52.581635	1	p2	(TC)9	18	53	70	TTGTTGTCCATTCCTTCCCA	61	27	20	TAAGTGAAAGAGAGAGAGGGAGG	58	126	23	100
NODE_1018173_length_320286_cov_15.530635	32	p2	(GT)7	14	218653	218666	ACACCGTGTGTGTGTGTGTG	59	218647	20	CGGGAGGAGATGAAAATCAA	60	218772	20	126
NODE_1018187_length_103_cov_88.601944	1	p2	(CT)7	14	96	109	CTCTCGCCCCTCTTCTATCC	60	21	20	AAGGGAGGGAGTGTAGAGCA	58	158	20	138
NODE_1018233_length_173_cov_62.433525	1	p2	(CT)7	14	135	148	CCAGTCTCCATCCCTCCTTT	60	9	20	GCTGAGAATGGGAGTGACAA	58	167	20	159
NODE_101826_length_150_cov_35.226665	1	p2	(AG)6	12	30	41	GCGAGCAAGAGAGAGAGAGG	59	22	20	TCCTCCCTTCCTGACTTCATT	60	192	21	171
NODE_101826_length_150_cov_35.226665	2	p2	(AG)7	14	87	100	GCGAGCAAGAGAGAGAGAGG	59	22	20	TCCTCCCTTCCTGACTTCATT	60	192	21	171
NODE_1018283_length_74_cov_34.364864	1	p2	(TC)6	12	53	64	TTATCCCTCTTCAACGCACC	60	24	20	GGGATAAAAAGGGAGAGGAGA	58	123	21	100
NODE_1018367_length_231_cov_41.359306	1	p3	(AAC)6	18	235	252	TTCCATCAACCATTAGGAGTTTC	59	39	23	CCACGTAGTGGGATTAAGGC	59	274	20	236
NODE_1018417_length_109_cov_91.330276	1	p2	(TC)6	12	42	53	TGCACGATCTTTCTCCTTAACA	59	0	22	ATGGAGAGAAGGCGAGAACA	59	108	20	109
NODE_1018459_length_528_cov_94.659088	1	p2	(AG)9	18	324	341	AAAAGGAGAGAAAGCGGAGG	59	220	20	CCTCCCCTCCATAACTCACA	59	379	20	160
NODE_1018527_length_65_cov_12.984615	1	p2	(TA)8	16	62	77	CAAGTAAAACTTGTTGATTTTACAGGA	59	13	27	TTGAGTGCAAAGGTTTTAGAAGG	59	117	23	105
NODE_1018628_length_78_cov_86.012817	1	p2	(TC)7	14	49	62	TTCTCTCTCTCACACTTGCTACTCT	58	0	25	AATACGGGAAGGATGCAGAT	58	133	20	134
NODE_1018665_length_342_cov_63.116959	1	p2	(AT)14	28	87	114	AACACTAAGACCAAATTGGGGA	59	22	22	TGGATGGTGAAGTTCATAGGG	59	155	21	134
NODE_1018686_length_446_cov_57.845291	1	p3	(ATT)7	21	145	165	ACTGTGGGTTTGATTGGTCC	59	81	20	AAAAATGAATTGTGAGCCGC	60	198	20	118
NODE_1018708_length_633_cov_53.173775	1	p2	(TA)12	24	1	24	TCATGCCGTCATTAGCATGT	60	110	20	CTTAAACACCGAGGCAGGAG	59	364	20	255
NODE_1018845_length_121_cov_53.314049	1	p2	(CT)9	18	49	66	TCCTCTTTTCCTCTCTCTCCCT	59	14	22	GCAAGGAACTGAAGATGGGA	60	151	20	138
NODE_1018861_length_366_cov_55.909836	1	p2	(TC)8	16	282	297	ATGCCCCAGTTAATTCCCTC	60	178	20	CCTCTCTCGTTGTCTGCCTC	60	414	20	237
NODE_1018996_length_539_cov_116.217072	1	p2	(CT)7	14	150	163	CCCTCCTCCATGTCTTTGTC	59	47	20	GGGAAGAGCAAGGGAGAGAT	59	217	20	171
NODE_1018996_length_539_cov_116.217072	2	p2	(CT)7	14	224	237	TCTCCATCACACCCCTTTTC	59	76	20	GAGAGAGAGGAAGGGGGAAG	59	231	20	156
NODE_1019009_length_299_cov_33.294315	1	p2	(TC)11	22	195	216	CACCTCCCATTTCTGTCAATG	60	155	21	ATTAGAGAGTGGGGGAGGGA	59	352	20	198
NODE_101912_length_237_cov_56.405064	1	p2	(GA)6	12	239	250	ATGGGGAGGGATATGGAAAG	59	61	20	TCTCATGCTCCCCTTCTCAC	60	272	20	212
NODE_1019215_length_529_cov_56.009453	1	p2	(AG)6	12	281	292	GGAGAGGGAGGGATGGATAG	59	196	20	CACCCTCGCTTTGTTTCTCT	59	317	20	122
NODE_1019215_length_529_cov_56.009453	2	p2	(AG)6	12	445	456	TGAGGGACAGAGAGAGAGCC	59	328	20	TCACCCATTCAAACTCTCCC	59	550	20	223
NODE_101923_length_135_cov_39.703705	1	p2	(CT)8	16	113	128	TTCTCTTGCTCTAATTTTCTCTTGC	59	21	25	GGAGAGGGGTGGGTTAAGAG	59	157	20	137
NODE_101925_length_82_cov_47.548782	1	p2	(CT)6	12	53	64	TAACCCACCCCTCTCCTCTT	59	5	20	GGGAGAGGGACCTAGAGAGAA	58	134	21	130
NODE_1019264_length_193_cov_38.880829	2	p2	(GA)9	18	78	95	AATGAAGAGAAATGGGGAGGA	59	58	21	TGTACCTTTTTCTCCCACCCT	59	186	21	129
NODE_1019300_length_329_cov_70.513680	1	p2	(AG)6	12	116	127	GGGGGTGTGAGAGTCAGAGA	60	48	20	TCTTCCTCCATCATTCCGTC	60	153	20	106
NODE_1019305_length_185_cov_87.827026	1	p2	(TC)6	12	1	12	TCTCTCTTCCACCAACCTCG	60	6	20	CCATCGCTAGATGAGGGAAA	60	178	20	173
NODE_1019307_length_79_cov_49.759495	1	p2	(AG)7	14	88	101	TCCATTGAACAAGAGAAAGGG	59	4	21	TATCACACTTCCTCCCTCCC	58	133	20	130
NODE_1019338_length_230_cov_19.208696	1	p2	(CT)7	14	196	209	CATCGCATGCTTTCAACAGT	59	58	20	AGAGGAACAACAATGGTGCC	59	198	20	141
NODE_1019355_length_122_cov_37.327869	1	p2	(CT)10	20	123	142	CCGCTCCCTCTTTTGTACCT	60	24	20	GTGAGAGAGAGGGCGAGAGA	59	156	20	133
NODE_1019415_length_111_cov_50.072071	1	p2	(CT)7	14	116	129	GCCCTCTCTCGCACTCTCTA	59	34	20	GAGAAGGGCGAGGGAAATAG	60	146	20	113
NODE_1019438_length_217_cov_38.225807	2	p2	(GA)8	16	124	139	TCTCTCTCTCTCGCCGTCTC	59	74	20	TCCCAACGTCCATTTTTCTC	59	174	20	101
NODE_1019471_length_142_cov_106.042252	1	p2	(AG)6	12	119	130	AAAAATAGAGGGCAAGAAAGGG	59	41	22	TCTTGTTTTCATCCTTTTCCC	58	149	21	109
NODE_1019489_length_167_cov_61.293415	1	p2	(CT)9	18	128	145	TCCCTCACAACCTTTTCCTC	59	65	20	GGTCGGTTCGTGAGAGAGTG	60	201	20	137
NODE_1019507_length_92_cov_74.065216	1	p2	(AG)7	14	90	103	GAGCAAGAGGATCATGGGAG	59	19	20	ACTTGCTCTCCATCCCACAC	60	134	20	116
NODE_1019537_length_382_cov_53.280106	1	p2	(CT)8	16	120	135	CTCCCTCTTTCGCTTTCCTT	59	68	20	GAACTGAGGGAGAAATGGAGG	60	339	21	272
NODE_1019568_length_518_cov_52.567566	1	p2	(GA)7	14	1	14	GAAGCTTCACATGCAATCCA	59	12	20	GTATTTTACCATGTGCGGGG	60	217	20	206
NODE_1019602_length_95_cov_108.273682	1	p2	(AG)6	12	117	128	GACAGAATAGGTGGGAGAGATG	57	0	22	CCCTCACACATTCCTCTCTTCTT	61	152	23	153
NODE_1019643_length_140_cov_123.042854	1	p2	(GA)6	12	160	171	GGAGAGAGTGTGAGCAAGGG	59	17	20	TCCATAGCCTTTTTCCAATCC	60	160	21	144
NODE_1019662_length_109_cov_81.871559	1	p2	(GA)6	12	113	124	TGAGAATGAGCGTAGAAAGAGA	57	4	22	TCGCTCCTCACTCTCTCCAT	60	113	20	110
NODE_1019768_length_63_cov_43.031746	1	p2	(TC)6	12	65	76	CTTGATCATCCTCCCTCCAC	59	5	20	AAGAGAGATTGAGAAAGGGGG	58	107	21	103
NODE_1019780_length_738_cov_15.981030	1	p2	(TA)6	12	664	675	TGTTGGATTTTTATTTGTGGCA	60	575	22	TAAAGCCCAGCTCAATTGCT	59	736	20	162
NODE_1019790_length_118_cov_86.898308	1	p2	(GA)6	12	90	101	GTGCGAGGGAACAACAGACT	60	43	20	TTCCCTCTCTCTCCCACTCTC	59	175	21	133
NODE_1019855_length_184_cov_58.646740	1	p2	(AG)6	12	204	215	CTCACCCTAACTTCCCCTCC	59	50	20	TGGATGCCCTCTTTGTCTCT	59	230	20	181
NODE_1019892_length_204_cov_142.916672	1	p2	(TC)7	14	145	158	TTCTATCGCTCATTCACCCC	60	80	20	CATGGAGAGCAAGAAACGGT	60	245	20	166
NODE_1019901_length_230_cov_49.269566	1	p2	(TC)6	12	162	173	CTCTCCACCTCCATCTTTGTG	59	87	21	GAGAGGTAGGAAGGGAGGGA	59	209	20	123
NODE_1019939_length_218_cov_40.376148	1	p2	(CT)6	12	229	240	CCTCCCACCTTCAATTCCTT	60	68	20	GCGTGCAAGATAGGATGAGAG	59	267	21	200
NODE_1019940_length_339_cov_87.513275	1	p2	(TC)6	12	257	268	TCCATCCCACGAACTCTCTT	59	225	20	CAGAGTGAGGGAGGTGGAGA	60	376	20	152
NODE_1020000_length_177_cov_56.711864	1	p2	(GT)8	16	197	212	CGAAGGGGCATCTAAAATGA	60	64	20	GGACACACACACACACACCA	59	213	20	150
NODE_102002_length_308_cov_45.801949	1	p2	(GA)6	12	68	79	AGGGAGAGGGAAAGTGAGGA	60	40	20	CTGTCCCTAGTTGGCTCACC	59	143	20	104
NODE_102003_length_338_cov_93.375740	1	p2	(CT)8	16	275	290	TACCTCTTTGCCTCGCTCTC	59	136	20	TTGAGGAAGGGGGAGAGAAT	60	311	20	176
NODE_102004_length_119_cov_93.588234	1	p2	(GA)6	12	42	53	TGAGAAAGGGATGTTGGGAG	60	13	20	CCCCCTTCTCTCTATCCTGC	60	172	20	160
NODE_1020041_length_234_cov_52.504272	1	p2	(TC)6	12	89	100	TCCCTCCCTTACTCAATTCCT	59	11	21	TGGAGAGAGGGGTGAAAGAG	59	203	20	193
NODE_1020041_length_234_cov_52.504272	2	p2	(CT)7	14	235	248	TCCCTCCCTTACTCAATTCCT	59	11	21	AGAGAGGGAGAAGGGTGACG	60	239	20	229
NODE_1020105_length_166_cov_51.596386	1	p2	(CT)6	12	68	79	TGCTCCCCTCTCTTCTTTCA	60	13	20	GAGGGATAGAGGGCAAGACAG	60	197	21	185
NODE_102025_length_836_cov_50.851673	1	p2	(GA)7	14	177	190	GGATGGGGGAAAGAGAGAAG	60	65	20	ATTTTTACCCGCTCCCTCTG	60	290	20	226
NODE_1020274_length_101_cov_276.455444	1	p2	(AG)6	12	100	111	TAAGAGGGAGAGCGAGGGA	60	0	19	TCTACCTCTGTTAGGCCTCCTC	59	155	22	156
NODE_1020276_length_144_cov_50.680557	1	p2	(AG)6	12	44	55	AAGGGAGAAAGAGGGAGGTG	59	11	20	CTCTCCCACCCTCACACG	60	188	18	178
NODE_1020276_length_144_cov_50.680557	2	p2	(GA)8	16	64	79	AAGGGAGAAAGAGGGAGGTG	59	11	20	CTCTCCCACCCTCACACG	60	188	18	178
NODE_1020287_length_78_cov_68.615387	1	p2	(GA)7	14	2	15	AAGGTGAGAGGGAGTGTGTGA	59	14	21	TCTCCCTCTATTGCTCCTCTTT	58	138	22	125
NODE_1020321_length_135_cov_95.822220	1	p2	(GA)6	12	51	62	TGAGGGAGAAGGAGAGAGGG	60	1	20	ATTTTTATCGCTTGCTTCCC	58	128	20	128
NODE_1020429_length_125_cov_134.608002	2	p2	(CT)6	12	136	147	TCCCCCTTTGAATGTCTATCC	60	12	21	GTGAGAGGGAGAGAGGGAGG	60	135	20	124
NODE_1020450_length_100_cov_48.919998	1	p2	(AG)13	26	66	91	GGGTGGGAGAAAGTGTGAGT	59	2	20	TCACTTCTCTCGTTACCTTCTCTCT	59	159	25	158
NODE_1020465_length_119_cov_44.193275	1	p2	(CT)6	12	86	97	CTCTCTCTCCTTACATATCTCCCA	58	61	24	CGAGAAAGTGAGAGTGGGG	58	174	19	114
NODE_1020593_length_99_cov_42.727272	1	p2	(TC)6	12	22	33	CTCTCACCTCCAATTGCTTTA	57	0	21	TGAGAGAGGGAGATGGAGGA	59	160	20	161
NODE_1020594_length_679_cov_40.338734	1	p2	(AT)10	20	1	20	TGATGCCTCAATTGGTTTTTC	59	230	21	CATTGCAATTGTGATCATTGG	59	447	21	218
NODE_1020699_length_114_cov_47.517544	1	p2	(CT)6	12	80	91	AAAGCATCACCTTTCTACTGCAC	59	57	23	GGGAGATTAAGGGAGAGTGAGA	58	171	22	115
NODE_1020783_length_770_cov_55.341557	3	p2	(AG)7	14	396	409	ACATGGGGAGGGAGAGGTAG	60	327	20	AGAGGTAGCAAGAGAGGGGC	59	582	20	256
NODE_1020815_length_95_cov_47.326317	1	p2	(TC)6	12	117	128	CTCATCCTTTTACCCTGATGC	58	51	21	TGAGTGAGAGGTAGAGAGGGAAA	59	150	23	100
NODE_1020973_length_76_cov_47.894737	1	p2	(AG)6	12	1	12	AGAGAAAGTGGGTGTGGATGA	59	8	21	TCTTCCCTCACTCTCCAATATCA	60	115	23	108
NODE_1020973_length_76_cov_47.894737	2	p2	(GA)6	12	67	78	AGAGAAAGTGGGTGTGGATGA	59	8	21	TCTTCCCTCACTCTCCAATATCA	60	115	23	108
NODE_1020981_length_251_cov_45.749004	1	p3	(AAG)6	18	157	174	AGAATGCAATGCCAATCCTC	60	4	20	TCACAGGAAGAAATGCCCTC	60	192	20	189
NODE_1020992_length_250_cov_126.940002	1	p2	(TC)10	20	43	62	CCCTCCCTCTATCTTGATTCATT	59	1	23	GCATGGGAGAGATAGGGTGA	60	106	20	106
NODE_1021036_length_159_cov_51.125786	1	p2	(AG)7	14	85	98	AAAGAAAAGCAAAAGAAGAAATGG	59	7	24	TCACTCCTTCCTCTTTCTCCC	59	158	21	152
NODE_1021036_length_159_cov_51.125786	2	p2	(AG)6	12	128	139	AAAGAAAAGCAAAAGAAGAAATGG	59	7	24	TCACTCCTTCCTCTTTCTCCC	59	158	21	152
NODE_1021037_length_450_cov_59.286667	2	p2	(AG)6	12	217	228	AAGAGAGGGGATGGAAAAGG	59	134	20	TCTCACATGCTTGCTCTTCG	60	283	20	150
NODE_1021069_length_629_cov_46.918919	1	p2	(TC)8	16	500	515	AATGGAGCATGAAGAGCGAG	60	367	20	GAGAGAGAGATGGGGGATCA	59	508	20	142
NODE_1021200_length_173_cov_95.919075	1	p2	(CT)6	12	157	168	TCCCTCCCTCTCAATTCTCA	59	81	20	AAATGGGAGAGATGGGGAAT	59	189	20	109
NODE_1021201_length_597_cov_95.929649	1	p4	(GAGG)5	20	129	148	GGTTACGCAAGATGGAAGGA	60	12	20	TTCTCCCTCCCCTCTCTCTC	59	171	20	160
NODE_1021213_length_112_cov_165.169647	1	p2	(GA)6	12	122	133	AGAGAGAGATATTGAAAAGGGTGA	57	50	24	TCACTCTCTCCCTCCCATTC	59	150	20	101
NODE_1021236_length_271_cov_20.490774	1	p2	(TG)18	36	236	271	ATAACCGGCCCTTAGACGAA	60	122	20	TTCCACCTCTAGCTTGCACA	59	330	20	209
NODE_102126_length_154_cov_50.103897	1	p2	(CT)6	12	133	144	TTTCTCCTCAACCTTCTCTTTTG	59	69	23	GAGAGCATGAGAGAGCGAGG	60	181	20	113
NODE_102129_length_97_cov_65.010307	1	p4	(AGTG)6	24	34	57	AAGTGGGTGATGCTCCTCTG	60	12	20	CGAGGGAGAGATAGGACCAA	59	146	20	135
NODE_10213_length_172_cov_51.319767	1	p2	(CT)6	12	173	184	GGGTGAGAGAGAGATAGAGAGGG	59	59	23	GAGAGGAGGAGGGAGAGAGC	59	176	20	118
NODE_1021316_length_375_cov_8.325334	1	p3	(ATA)5	15	363	377	CAGTGTACGAGGAGCGATGA	60	175	20	CTGCGAGGACGTATAAGGGA	60	428	20	254
NODE_1021341_length_134_cov_34.947762	1	p3	(AGC)5	15	172	186	TCTTTTCCCTCTTTGGCTGA	59	67	20	GCTGCTGCTGCTGCTATATG	59	185	20	119
NODE_1021353_length_106_cov_41.924530	1	p2	(CT)7	14	105	118	CTGCCTCTCTCCTCTTTTTCA	58	60	21	CTCTCCCTCTCTCCATCCCT	59	162	20	103
NODE_1021421_length_156_cov_54.839745	1	p2	(GA)7	14	103	116	AAGAGAGGAAGGAAGTGCAGG	60	26	21	CTCTTCCTCTTCCACTACCCC	59	210	21	185
NODE_1021425_length_63_cov_63.714287	1	p2	(AG)7	14	109	122	GGAAGAAAGATAAAGGAGATGAAGG	59	10	25	TGCTCTCTCTCTCTCTGTTTCACT	59	123	24	114
NODE_1021499_length_127_cov_53.440945	1	p3	(TTG)6	18	44	61	CCACGTAGTGGGATTAAGGC	59	22	20	CTGTTTCAACAACTGGCTGC	59	146	20	125
NODE_1021544_length_641_cov_28.995319	1	p2	(TA)7	14	84	97	GAGCCAAATTGACAGCCCTA	60	37	20	AACAGAAACCTCGGAATTTGA	58	280	21	244
NODE_1021674_length_84_cov_240.571426	1	p2	(AG)8	16	56	71	GCATAAGATTGAGAGGGAAAGAAA	60	16	24	CAAGCTCCCTCTCTCCTTGA	59	145	20	130
NODE_1021698_length_110_cov_335.572723	1	p2	(GA)6	12	79	90	GGGAAAGAGAGGGAGTTAGAGA	58	8	22	TTCACCCTTTTATCATCCATTC	57	171	22	164
NODE_102183_length_330_cov_50.642426	1	p2	(TC)8	16	154	169	AGATGGAGAGAAAGGGAGGC	59	7	20	CAAGAGAGTGGGTTGGAGAGA	59	183	21	177
NODE_1021884_length_73_cov_54.890411	1	p2	(AG)9	18	1	18	GAGGGAAAAGGATGGAAACA	58	15	20	CCCTCACTCTCATTCTCTCCC	60	128	21	114
NODE_102191_length_110_cov_47.463634	1	p2	(CT)6	12	109	120	TCTCCCTCTCTCTCACTCGC	59	27	20	GGAAAGAAAAAGATATTAGGAGGGA	59	143	25	117
NODE_1021911_length_119_cov_69.890755	1	p2	(CT)6	12	51	62	TGAGTGAGAGAGAGATGGGGA	59	24	21	AAGAGAGAGGGTGGGAGAGG	59	149	20	126
NODE_1021942_length_446_cov_55.352016	1	p2	(CA)10	20	315	334	AAATCAACCATCCCTCTCCC	60	259	20	CTTTCTTTCTCCCACCCCTC	60	474	20	216
NODE_1021942_length_446_cov_55.352016	2	p2	(CT)6	12	356	367	AAATCAACCATCCCTCTCCC	60	259	20	CTTTCTTTCTCCCACCCCTC	60	474	20	216
NODE_1021968_length_203_cov_51.384235	1	p2	(AG)7	14	88	101	CGAGCGAGTGAGAGAGGACT	59	1	20	TGTCGTTTTGTCTTGCCTTG	59	203	20	203
NODE_1021968_length_203_cov_51.384235	2	p2	(GA)6	12	147	158	CGAGCGAGTGAGAGAGGACT	59	1	20	TGTCGTTTTGTCTTGCCTTG	59	203	20	203
NODE_1021975_length_5645_cov_7.558193	1	p2	(GA)7	14	638	651	AAACTGTGGTGAAGTTGGGC	60	584	20	CACTCTCCCTCCTCTGTTGC	59	740	20	157
NODE_1021987_length_81_cov_54.234570	1	p2	(CT)6	12	25	36	TCTCTTGATATCTTTCTCGCTCA	58	1	23	AAAGAAAGGGTAGGAGAGGGA	58	115	21	115
NODE_1021987_length_81_cov_54.234570	2	p2	(TC)7	14	53	66	TCTCTTGATATCTTTCTCGCTCA	58	1	23	AAAGAAAGGGTAGGAGAGGGA	58	115	21	115
NODE_1022055_length_9968_cov_5.926164	1	p3	(AAT)7	21	3861	3881	ACGTATATCCACGTCGCCTC	59	3750	20	CTTTTAGCTTGGGGAGGACC	60	3996	20	247
NODE_102207_length_94_cov_56.489361	1	p4	(GAGG)6	24	2	25	GTGGGAGAGGGGGATAAAGA	60	33	20	CACTCTCATCTCTCCCAGCC	59	133	20	101
NODE_1022129_length_76_cov_88.828949	1	p2	(GA)6	12	127	138	CTCTCCTTCACTCCCTCCCT	59	34	20	CTCTCTCTCCCTCTCTTAGGCA	59	134	22	101
NODE_1022131_length_142_cov_127.654930	1	p2	(GA)6	12	33	44	TGACTGCCTAAGAGAGGGAGA	59	15	21	TGTGAGCGAGGAGTAACGAA	59	147	20	133
NODE_1022168_length_157_cov_46.554142	1	p2	(GA)6	12	142	153	GGTGATGGGAATGGGAGTAA	59	66	20	TCCCTCTCTCCTATCTCTCTCTCTC	60	165	25	100
NODE_1022224_length_63_cov_162.968246	1	p2	(TC)8	16	70	85	TTTTTGTCTCTCTCTTTCATCTCTATT	57	20	27	GAAAGAGGGTGGGAGAGTCAT	59	120	21	101
NODE_102224_length_69_cov_57.159420	1	p2	(CT)6	12	45	56	TTTTCCTCTCAACCTCTTTCATTC	60	1	24	GGAGAGATAGAGAGACAAGTGAAGG	59	123	25	123
NODE_1022268_length_146_cov_37.417809	1	p2	(AG)7	14	46	59	GGGAGAGTAGAGAAGGAAGGG	58	14	21	TATAACCCCCAAATGCTCCC	60	113	20	100
NODE_1022350_length_244_cov_43.274590	1	p2	(TC)7	14	186	199	TCTCTCTCCCTTTCAAGCCA	60	31	20	GTGAGGGAGGTGGAGAGATG	59	275	20	245
NODE_102238_length_138_cov_23.818840	1	p4	(GAGG)7	28	102	129	AAAGTGAGGGATGGACAAGG	58	4	20	CTCCCTCGATCTGTCTCCCT	60	107	20	104
NODE_1022449_length_115_cov_70.060867	1	p2	(CT)7	14	75	88	CTCTCTCTCCCCTCCCATCT	59	9	20	TGGAATAAGAGAGACAAAGGGAA	59	129	23	121
NODE_1022469_length_73_cov_66.643837	1	p2	(CA)7	14	74	87	TTCTATCTTCCCTCACCTCTTTCA	60	0	24	AAGAGAGAGAGAATGTGTGTGTGTG	59	99	25	100
NODE_1022539_length_81_cov_30.259260	1	p3	(ACA)8	24	82	105	AACCAAGATTTGAATGGTAAGCA	59	32	23	GTAGCCGACCCCACGTAGTA	60	136	20	105
NODE_1022613_length_1600_cov_55.770626	1	p3	(GAA)5	15	789	803	AAAGCACAGCTCCTCCTCAA	60	681	20	GAAGGCTTGGTTTCTTGCAG	59	826	20	146
NODE_1022656_length_330_cov_26.284849	1	p2	(AT)7	14	378	391	ACAGTCGCAGAAGCATAGCA	59	122	20	CTCAGGATGTCGGTTACGCT	60	376	20	255
NODE_1022682_length_88_cov_129.829544	1	p2	(CT)7	14	48	61	TCTCTCTCCCTCTACCTTGCTC	59	28	22	GAAGGGAGGGAGGGGAAT	60	133	18	106
NODE_102269_length_1120_cov_79.987503	1	p2	(GA)9	18	352	369	GCACGCATGAGAGAGAGAGA	59	343	20	GGCTTGCTTGCAATCTTTTC	59	467	20	125
NODE_1022726_length_63_cov_94.158730	1	p2	(TC)8	16	75	90	GCTCCTCTCTATTGAATTTTACTCTCA	59	7	27	GGAGAGAGGGAGTGTGTGATG	59	121	21	115
NODE_1022751_length_143_cov_43.342659	1	p2	(GA)7	14	142	155	CCTGAATTTCATTCCTATTGGTC	58	10	23	CTCTCCTCCTTTCCTCCCTC	59	145	20	136
NODE_1022881_length_143_cov_65.839157	1	p2	(CT)7	14	120	133	CCCTTTCACCCTTTCTCTCT	57	2	20	GAGGGAGGGTCAGAAAGTGA	59	195	20	194
NODE_1022881_length_143_cov_65.839157	2	p2	(TC)8	16	147	162	CCCTTTCACCCTTTCTCTCT	57	2	20	GAGGGAGGGTCAGAAAGTGA	59	195	20	194
NODE_1023121_length_392_cov_53.839287	1	p2	(GA)6	12	137	148	AAACGAGAGGCAACGAGAGA	60	122	20	TTCCCTCCCTCTCAAACTCA	59	334	20	213
NODE_1023251_length_97_cov_47.680412	1	p2	(CT)7	14	82	95	TTTGTTTTCTCTTCTTCACACACA	58	47	24	AAAAGGGAGAGATCAAGATGGA	59	156	22	110
NODE_1023262_length_74_cov_63.148647	1	p2	(CT)6	12	75	86	CCATCTTTCCCCTACCTCTTG	59	18	21	GGTGGGGAGAGGGAGAGAG	61	133	19	116
NODE_1023287_length_81_cov_40.506172	1	p2	(CT)9	18	75	92	TCCTTCATTCCCATCCTTATTC	59	25	22	TGAGAGAGAGAGAGAGAAGAATTGA	58	134	25	110
NODE_1023287_length_81_cov_40.506172	2	p2	(TC)8	16	119	134	TCCTTCATTCCCATCCTTATTC	59	25	22	TGAGAGAGAGAGAGAGAAGAATTGA	58	134	25	110
NODE_1023437_length_3593_cov_49.298637	1	p2	(AT)25	50	3367	3416	GCCAGAAACCGGAGTCATTA	60	3303	20	GTGGTCCATTGCAAGTGTTG	60	3458	20	156
NODE_1023439_length_130_cov_48.569229	1	p2	(AG)6	12	49	60	ATAAAAAGGGTGGAGGAGGC	59	26	20	CCCTTTTTCTCTTTCCCACA	59	157	20	132
NODE_1023443_length_207_cov_55.975845	1	p2	(AG)8	16	139	154	AAAGAGATGGAGGAGGGAGG	59	48	20	CCCTTTTCTCTCTCTACCTTGC	58	174	22	127
NODE_1023509_length_152_cov_77.697365	1	p2	(TC)7	14	104	117	TTTCTCCCTCTTGATGCTCC	59	76	20	ATCCTGCTTAGAGTGGTGGG	59	181	20	106
NODE_1023542_length_218_cov_23.055046	1	p2	(GA)7	14	70	83	CCGACTGGGAGAGAGAGAGA	59	61	20	TCTCCCACACCCCTCTCTTA	59	257	20	197
NODE_1023595_length_63_cov_56.904762	1	p2	(AG)7	14	84	97	AAGAGCGATAATAGAGAGCAACAAA	59	2	25	TCTCTCTTTCATAATCTCTCCATTTTT	59	124	27	123
NODE_102361_length_63_cov_40.714287	1	p4	(TTTC)5	20	46	65	CACCATCTCTGCAAACCTCA	59	16	20	AGAATGGGAAAGGGAGGGT	59	118	19	103
NODE_102365_length_236_cov_83.665253	1	p2	(CT)7	14	1	14	TTGCCCATTATCTCCCTCTT	58	13	20	GCGAGAAAGGGAAGGAGAGT	59	144	20	132
NODE_102365_length_236_cov_83.665253	2	p2	(TC)6	12	174	185	TCTCTCACTCATGCCTTCCC	60	57	20	TGAGAGAAAGGATGGATCGAA	59	224	21	168
NODE_1023698_length_552_cov_52.036232	1	p2	(CT)6	12	1	12	CTCCCTTCTCGTCCCTCTCT	59	190	20	TCACGCTTCCTCCCTTTCTA	59	422	20	233
NODE_10237_length_70_cov_88.842857	1	p2	(GA)7	14	83	96	TGACATAGGGTGCAAGAGAGA	58	4	21	TTTCTCTTCCCTGCCTTCCT	60	118	20	115
NODE_1023711_length_246_cov_36.455284	1	p2	(CT)6	12	120	131	CCCTCTCTCGCTTCCTTTTT	59	53	20	GCGCAAGTGTGAGAGAGTGT	59	240	20	188
NODE_1023731_length_1034_cov_48.574467	1	p2	(CT)6	12	361	372	TGGCCATCATACCAGCAGTA	60	232	20	CGGGATTCTCCAAGAAAGTG	59	410	20	179
NODE_1023800_length_216_cov_54.930557	1	p2	(GA)6	12	97	108	AGAGAGAGCAAAGATGGGCA	60	73	20	TCTCTCTCCCCTTCCTCTCA	59	229	20	157
NODE_102382_length_143_cov_49.916084	1	p2	(GA)7	14	64	77	GGAGATTCAGAGAAATTAGAAAAGG	58	0	25	TCTCCTTCTCCCTCTCCCTC	59	108	20	109
NODE_1023821_length_63_cov_65.873016	1	p2	(GA)6	12	44	55	TTAAGTGAGTGGGAAAGTGAGAT	57	1	23	TTGCTTCTCTCAGTCATTCTCTC	57	120	23	120
NODE_1023821_length_63_cov_65.873016	2	p2	(GA)9	18	87	104	TTAAGTGAGTGGGAAAGTGAGAT	57	1	23	TTGCTTCTCTCAGTCATTCTCTC	57	120	23	120
NODE_1023871_length_102_cov_24.343138	1	p6	(GAAAAA)5	30	21	50	CGTTGCCTGAAAAAGAAAAAG	59	12	21	GGAACCAATTTTCGATTAGGC	59	113	21	102
NODE_1023878_length_69_cov_53.942028	1	p2	(GA)7	14	46	59	ATCGAGAGTGGTCATGGAGC	60	25	20	TCCCCTATTATCTCTCTCTTCTCTC	57	127	25	103
NODE_1023890_length_84_cov_51.702381	1	p2	(AG)7	14	123	136	GTGAAGCCTTAAAAGGGGCT	59	26	20	CTCTAAACCGAGAGTCACACCA	59	125	22	100
NODE_1023910_length_132_cov_93.742424	1	p2	(GA)7	14	67	80	GAGACAAGTGAGGAAGCAACAA	59	23	22	ATCGACCTTCAATTCCATCG	59	126	20	104
NODE_1023995_length_199_cov_34.075378	1	p2	(GA)8	16	34	49	GGAAAGAGAGTGAATGAATGAATG	59	3	24	TCTCCCTCCCTCACACTCAC	60	132	20	130
NODE_1023995_length_199_cov_34.075378	2	p2	(AG)6	12	51	62	GGAAAGAGAGTGAATGAATGAATG	59	3	24	TCTCCCTCCCTCACACTCAC	60	132	20	130
NODE_1023998_length_105_cov_141.971436	1	p2	(TC)6	12	88	99	TTGCTCTAGCTTGCTCTCCC	59	1	20	AGAGGGTGGCAAAAAGAAAA	58	145	20	145
NODE_1024125_length_549_cov_47.639343	1	p2	(AT)9	18	1	18	ATGTGCGGGATCCTAGAAGA	59	31	20	TTTTAGTCTGATTCGCTCGGA	59	221	21	191
NODE_1024131_length_94_cov_45.617020	1	p2	(TC)6	12	17	28	TCTCATTCTCTCTCTCTCATTGTCA	59	10	25	TCATTTTCTCTCCGCCAATC	60	124	20	115
NODE_1024143_length_2820_cov_59.844326	1	p2	(AT)7	14	327	340	TGTGGCTGGATGACGAAATA	60	192	20	AGGGTGGGAGACCAGAGTTT	59	457	20	266
NODE_1024143_length_2820_cov_59.844326	2	p3	(CAA)6	18	350	367	TGTGGCTGGATGACGAAATA	60	192	20	AGGGTGGGAGACCAGAGTTT	59	457	20	266
NODE_1024164_length_5578_cov_7.768197	1	p3	(ACA)5	15	904	918	GGCTAGCCCTAATTGCTTCC	60	776	20	CGCAATGGAGAAAAAGGTTC	59	971	20	196
NODE_1024294_length_398_cov_54.180904	1	p2	(CT)8	16	106	121	GTGCCTCGGTCATTCATCTC	60	26	20	CCTCTCTCGTTGTTTGCCTC	59	282	20	257
NODE_1024302_length_159_cov_43.685535	1	p2	(TC)6	12	102	113	TCCTCTTGCTCCCTCACTTT	59	17	20	TGGAGAGGGAGAGAGGTGTG	60	137	20	121
NODE_1024315_length_194_cov_43.582474	1	p2	(GA)6	12	27	38	AGTGAGAGAGGGAAGAGGTTG	57	6	21	TCTTTCTCTCTTTCTTGCTCTCC	58	117	23	112
NODE_1024316_length_116_cov_51.353447	1	p2	(CT)6	12	70	81	TCTCCATTTCTCTTATTCTCTCCC	59	40	24	TGAGTGAGGGGTAGTGAGGG	60	146	20	107
NODE_1024352_length_93_cov_91.569893	1	p2	(GA)7	14	65	78	GGTATCCAAATAAGGGATGGA	57	5	21	TCACTCTCTCTCTCTGTCCCAA	59	119	22	115
NODE_1024352_length_93_cov_91.569893	2	p2	(AG)6	12	106	117	GGTATCCAAATAAGGGATGGA	57	5	21	TCACTCTCTCTCTCTGTCCCAA	59	119	22	115
NODE_1024378_length_331_cov_41.051361	1	p2	(GA)6	12	214	225	GTTACAGAGGCGGTGGGATA	59	123	20	CCTCCCCCTCAAACTCTCAT	60	277	20	155
NODE_1024496_length_164_cov_47.750000	1	p2	(AG)7	14	73	86	GAACGAGACATGGAAGGCAT	60	19	20	GCTCCCAAACTCCCTCTTTC	60	216	20	198
NODE_1024496_length_164_cov_47.750000	2	p2	(AG)6	12	97	108	GAACGAGACATGGAAGGCAT	60	19	20	GCTCCCAAACTCCCTCTTTC	60	216	20	198
NODE_1024541_length_213_cov_55.323944	1	p2	(TC)7	14	111	124	TCGCTCTTCTTCTCTCCCAG	59	60	20	AGGAAGTGAGTGAGGGAGGG	60	167	20	108
NODE_1024557_length_360_cov_26.816668	1	p2	(CT)6	12	205	216	CTCATGCTCTCTCTCCCACC	59	34	20	GGGCAAGAATGAAAAAGCAA	60	234	20	201
NODE_1024588_length_491_cov_71.150711	1	p2	(GA)6	12	281	292	AAGGCAAGGAGAAGAGGAGG	59	177	20	CGCACATTCTTCTCTCACGA	60	362	20	186
NODE_1024590_length_123_cov_49.398373	1	p2	(CT)6	12	111	122	TGCACTCTCCTTAAATTTCCC	58	9	21	AGTGAGAGGTGGGAAGAGGG	60	176	20	168
NODE_102464_length_136_cov_65.147057	1	p2	(TC)6	12	89	100	CATTCTCTCCCTCTCATTATTGC	59	2	23	TCTCACTCTTCTCTCCTCTATCCC	59	170	24	169
NODE_1024650_length_123_cov_42.048782	1	p2	(AG)6	12	86	97	TCTCACTTTCTCTATCACCTTTCC	58	20	24	ATCTTGTTCTCCCTCACCCC	60	133	20	114
NODE_1024654_length_493_cov_50.551723	1	p2	(TC)14	28	166	193	CTCCCACTTTCTTTTCGCAG	59	100	20	CCTCTCTCCATCCCATTTCA	60	323	20	224
NODE_1024783_length_145_cov_52.372414	1	p2	(CT)6	12	114	125	ATCTTTCTCCCTCCCTCTGG	59	35	20	GAATGAGAGAAAAGAGCAAGTGA	57	164	23	130
NODE_1024970_length_67_cov_107.014923	1	p2	(AG)8	16	65	80	AGAAAACAAGAGCGGGATCA	59	12	20	TCTCACACTCTCTATTGCAATCTC	57	116	24	105
NODE_1025145_length_329_cov_44.984802	1	p2	(CT)6	12	297	308	TTGCTCCTTACCTCCCTCAA	59	130	20	GGGAGGGAGTGAGAGTGTGA	60	296	20	167
NODE_102520_length_63_cov_48.984127	1	p2	(AG)6	12	90	101	ACATAAAAAGATAGAAAGAAAAAGGCA	59	25	27	CTTAGTCTCATTCTTATCCTCTTCCTC	58	124	27	100
NODE_1025275_length_1554_cov_93.003220	1	p2	(GT)6	12	1600	1611	ATTCAAGCACGGAGAATTGG	60	1416	20	CGCACACACACACACCATAA	60	1613	20	198
NODE_1025320_length_1471_cov_42.816452	1	p2	(TA)17	34	1	34	AGAGCATTTCCCCATTGTTG	59	935	20	TTCAAAACCCCAAATGGTTG	60	1129	20	195
NODE_1025336_length_1278_cov_48.194836	1	p2	(AG)6	12	1050	1061	GAAGGGAGTTGGGGAATTGT	60	955	20	AGGAAAAAGGGGGAGAAACA	59	1096	20	142
NODE_1025350_length_5112_cov_3.701487	1	p2	(AG)6	12	79	90	GGATGCGAGAGATAAAAGCG	59	38	20	CGCAATGCCCCTATCTTAAA	60	267	20	230
NODE_1025351_length_548_cov_48.994526	1	p2	(CT)6	12	339	350	CCCCCTTCTATTCCTCTTGC	60	303	20	AGGGTGGGAGAAAAATGGTC	60	562	20	260
NODE_1025409_length_869_cov_101.520142	1	p2	(CT)8	16	916	931	TCCCACTCTCTTCCCTCTCA	59	721	20	GCAAGAGAAGAAGGGAGCAA	59	915	20	195
NODE_1025429_length_346_cov_44.962429	1	p2	(TG)6	12	337	348	AGAAGTTGGCGGAGAACAGA	59	137	20	TCCCGGCATCAAACTAACTC	60	384	20	248
NODE_1025446_length_110_cov_111.809090	1	p2	(CT)6	12	111	122	CCTCGCTCTCTCTTGTTCCC	61	1	20	GAGAGCGATGGAAAGAGGG	59	114	19	114
NODE_1025451_length_469_cov_43.324093	2	p2	(CT)6	12	473	484	TCTATCACTTGCTCCCCCTG	60	361	20	GAGATTGGGGGATAGTGGGT	60	504	20	144
NODE_1025477_length_63_cov_285.793640	1	p2	(CT)6	12	64	75	GCTCTCTCCCACTTTAGGGAA	59	13	21	GAGAAAACAAGAGACAAAGTGATAGA	57	123	26	111
NODE_1025500_length_94_cov_57.606384	1	p2	(CT)8	16	85	100	CCCTCTCTCTCCCACTTCCTAT	60	8	22	GGGAGCATGAGAGAGAAGAGATT	60	141	23	134
NODE_102556_length_133_cov_130.090225	1	p2	(CT)6	12	141	152	TTCATCATCTCCTCTTTCACGA	59	4	22	AGGGAGCGACAAAGAACAAA	59	171	20	168
NODE_1025615_length_94_cov_65.372337	1	p2	(AG)7	14	91	104	AGAGGGATACAGTGGGGGAC	60	34	20	TCTCTCTCTCGCTCCTTCCTT	59	153	21	120
NODE_1025615_length_94_cov_65.372337	2	p2	(GA)6	12	145	156	AGAGGGATACAGTGGGGGAC	60	34	20	TCTCTCTCTCGCTCCTTCCTT	59	153	21	120
NODE_1025623_length_442_cov_63.106335	2	p2	(CT)6	12	256	267	GGAAGGGAGCAGAAGAGAAGA	60	60	21	AGAGCGATTGAGAGAGGGTG	59	315	20	256
NODE_1025649_length_63_cov_51.238094	1	p2	(GA)6	12	92	103	CAAGAGATGGAGAGTACAAGGAA	57	0	23	TCTCTCTCTCTCACACCTTCTCC	59	102	23	103
NODE_1025666_length_308_cov_48.587662	1	p2	(TG)6	12	149	160	TTCACAACACAGTTGACCCC	59	114	20	GTTGCACTCCCCCTGTTAAA	59	254	20	141
NODE_102574_length_464_cov_51.103447	1	p2	(CT)6	12	107	118	CTACCTTCTTGCCCCTCCTC	60	39	20	GAGATTTTGAGAGTGCAGCAAA	59	138	22	100
NODE_1025764_length_63_cov_56.857143	1	p2	(TC)7	14	88	101	CCCTCTACCTTCTCTTACTTATGTAGC	58	7	27	AGAGATGAGAGAGAGAGAGAAAGAAA	57	106	26	100
NODE_1025796_length_1843_cov_52.286488	3	p2	(AG)6	12	1513	1524	GGGCCTTGTGAAATTTTGAA	59	1371	20	TCTCTTCCCCCTCACTCTCA	59	1516	20	146
NODE_1025847_length_467_cov_60.019272	1	p2	(TC)7	14	208	221	CAAGAGGGAGGGGGTAAGAG	60	92	20	GGAGAAGAGGGAGGGAGAGA	59	245	20	154
NODE_1025893_length_89_cov_269.123596	1	p2	(CT)6	12	59	70	TTCTTTCACACAGTCTTTTGCC	59	2	22	GAGAAGGAGGATGGGAGGAC	60	129	20	128
NODE_1025933_length_267_cov_145.655426	1	p2	(CT)6	12	291	302	CTCACACTCACCCACACACA	59	221	20	AAGCAAGAGTGAGGGATGGA	59	320	20	100
NODE_1025981_length_206_cov_25.063107	1	p4	(CCTC)5	20	77	96	CCTCTCTTCATCCCTCCCA	60	31	19	CAGAATGAAGGAGAGCGAGG	60	135	20	105
NODE_1026233_length_83_cov_41.180721	1	p2	(TC)7	14	86	99	CCCTTTCAAGCTACTCTTCACC	59	17	22	GCAAGAGAGTTGAGGGAGGA	59	141	20	125
NODE_1026266_length_177_cov_64.853104	1	p4	(TATG)15	60	179	238	TTGAAAACATTGGGGGTTGT	60	17	20	ATACATAGGAACCCGGAGGG	60	184	20	168
NODE_1026267_length_372_cov_110.344086	1	p2	(AC)7	14	74	87	TTATGTTGCAAATTTTCATGTGAG	59	38	24	TGTTTTCTAGGTATGTATGCATGTACG	60	138	27	101
NODE_1026267_length_372_cov_110.344086	2	p2	(AC)7	14	94	107	TTATGTTGCAAATTTTCATGTGAG	59	38	24	TGTTTTCTAGGTATGTATGCATGTACG	60	138	27	101
NODE_1026269_length_101_cov_57.900990	2	p2	(TC)7	14	134	147	TTTCTTTCTTTCAGCTTCACTTTT	58	63	24	AGAGGGTCAGAGAGATGAGAGAGA	60	162	24	100
NODE_1026296_length_184_cov_104.592392	1	p2	(CT)6	12	139	150	TATCCTTGTCAGCCACTCCC	60	61	20	AAGAAAGAGGGAGGGAAAAGG	60	211	21	151
NODE_1026353_length_146_cov_68.917809	1	p2	(GA)6	12	86	97	GGCAAGGTAGAGATGGGAAA	59	7	20	CTCACACTCTCTCGCTCCCT	59	151	20	145
NODE_1026357_length_269_cov_150.527878	1	p2	(TC)6	12	155	166	ACCACCCTCCCTCTTTCTCT	59	34	20	AGGGAGGGAATGATAGCAAA	58	238	20	205
NODE_1026406_length_136_cov_35.286766	1	p2	(TC)6	12	22	33	TCTGTATCTCTCTCTCTCGCCC	60	15	22	GGAATGAGAAAAAGAGAGGGTG	59	123	22	109
NODE_1026406_length_136_cov_35.286766	2	p2	(CT)6	12	127	138	TCTCACTCTCTCCCGTCTCC	59	64	20	GAGATATGGAGGGAGAAAAGACAA	59	176	24	113
NODE_1026465_length_169_cov_59.130177	1	p2	(CT)7	14	168	181	CAACCATCCTTTCTCAGTCTCA	59	20	22	GGAAAGAGTGTTAGAGCGGG	58	221	20	202
NODE_1026469_length_63_cov_48.936508	1	p2	(AG)7	14	12	25	GGCAAGAGAGAGAGAGAGGG	58	7	20	TTCTCTCCCTAATGCTTTTTACTCTC	59	123	26	117
NODE_1026476_length_338_cov_46.624260	1	p2	(TA)26	52	1	52	ACCAAATTCATTGATGGGGA	59	213	20	GATCTGCAAGATGGTTGGCT	60	398	20	186
NODE_1026509_length_100_cov_60.290001	1	p2	(AG)6	12	51	62	AAAGTAGGAAAGAAAGAGAGAGAGAGG	59	36	27	CACTCTCTCACCAAGTGACCC	59	135	21	100
NODE_1026564_length_923_cov_38.081257	1	p2	(GT)6	12	274	285	GAATCGATCGGCTTTGTAGC	59	28	20	ACACACACACCTTTCGTCCA	60	282	20	255
NODE_1026567_length_77_cov_52.727272	1	p2	(TC)8	16	74	89	TCGTTCTGGCTTACTCTCTCTATT	57	0	24	AGAGGGTGGGATAAAGGCAT	59	123	20	124
NODE_1026607_length_111_cov_48.126125	1	p2	(CT)6	12	110	121	TCCCTATGCTTTCCTCACTCTT	59	30	22	TGTGGTAGCGATGGAGACAG	59	169	20	140
NODE_1026617_length_121_cov_40.545456	1	p2	(AG)7	14	130	143	AGAGAGGGAGGGAGGAAGTG	59	24	20	CCCCTCTCATTCTGTCAACC	59	181	20	158
NODE_1026638_length_108_cov_102.750000	1	p2	(AG)7	14	1	14	AGGTGGAGGGACGGTGATAG	61	59	20	ATTGCTTCCCTCAATCTCCA	59	162	20	104
NODE_1026646_length_473_cov_47.359409	2	p3	(GAA)5	15	364	378	AGCCTCCGCAGCACTATAAA	60	181	20	CAAGCTTTGGTGATTGGGTT	59	453	20	273
NODE_1026653_length_94_cov_47.904255	1	p2	(AG)6	12	89	100	GGGGGAGAAGAGAAAGCAAG	60	10	20	ACCCTATCGCTCTCCCTCAC	60	118	20	109
NODE_1026686_length_770_cov_34.767532	2	p2	(CT)6	12	156	167	CATCTCCCTCTCGGCATTTA	60	80	20	AGGGGGAGCTCAAGAGAGAG	60	208	20	129
NODE_1026686_length_770_cov_34.767532	4	p2	(CT)6	12	381	392	CCACCCTCCCTAAAGCTCTC	60	365	20	AGCGAGAAAGTGTGGGTGTT	59	486	20	122
NODE_1026765_length_134_cov_38.500000	1	p2	(AG)6	12	71	82	AGGGACAGAGGAGGAGTGAG	58	30	20	ACTTCCACTTTTTCTCTCTTTATCTC	57	185	26	156
NODE_102681_length_595_cov_65.926048	1	p2	(AG)6	12	366	377	GAGTGGGAAGCAAGCAAGAG	60	349	20	AGCTCCCTTCCACTCTCTCC	59	533	20	185
NODE_1026823_length_138_cov_66.956520	1	p2	(GA)8	16	49	64	CAAGTGGGAGAGGGAGGTAG	58	4	20	TCATGCTCTCTTTCCCTCCA	60	103	20	100
NODE_1026882_length_107_cov_41.981308	1	p2	(GA)9	18	81	98	GCAAGCGAGAAAGATAGGGA	59	15	20	TCTCTCCACCCCTCTTTTGA	59	144	20	130
NODE_1026935_length_94_cov_53.000000	1	p2	(CT)10	20	96	115	TCCCTTCTCTACTCTCCCTATGA	58	3	23	GAGCGAGAAAGAGAAAGAAAAA	57	144	22	142
NODE_1027156_length_159_cov_64.018867	1	p4	(AAAT)5	20	94	113	CATGACTGCAGATGTTGGAA	58	67	20	ATCAAGCTTTGTTGGTTGGC	60	196	20	130
NODE_1027254_length_150_cov_37.680000	1	p2	(TC)11	22	145	166	CTCCCTCCCTCCTTCAATTC	60	38	20	TGGAGAGAGAGACAAAGCGA	58	193	20	156
NODE_1027296_length_108_cov_34.861111	1	p3	(TCA)5	15	154	168	CCCCATCTTTTGCACCTCTA	60	53	20	GATGAACGGGAACGTGAGTT	59	157	20	105
NODE_1027328_length_245_cov_13.775510	1	p3	(ACA)8	24	249	272	GAGGTCCACTACAGCAAGCC	59	81	20	CCACGTAGTGGGATTAAGGC	59	293	20	213
NODE_1027377_length_64_cov_43.328125	1	p2	(TC)8	16	11	26	TTGTCTCTCTCTCTCTCTCCTCTCTT	59	7	26	GGGAGACCAAGAAAATGAGTC	57	116	21	110
NODE_1027496_length_182_cov_35.560440	1	p2	(CT)9	18	44	61	ATATCATCCTCCCTCCCTCC	59	4	20	GGAAGTGCAAGTATAAAGCGAGA	59	117	23	114
NODE_1027606_length_421_cov_15.517815	1	p2	(TG)7	14	253	266	TCGTGTTCGACTTGCTATGC	60	131	20	CCAAAACATGCACACACACA	60	275	20	145
NODE_102764_length_975_cov_44.979488	2	p2	(GA)6	12	893	904	AGGATGTTGTGACGAGAGGC	60	781	20	TCACTCCCTCCCTCCCTAAT	59	893	20	113
NODE_1027648_length_147_cov_239.884354	1	p2	(CT)6	12	63	74	TCCCTCCGCTAATTCTTCCT	60	12	20	TGAAGGAAGGGAGGTAGGGT	59	179	20	168
NODE_1027784_length_146_cov_71.075340	1	p2	(TC)7	14	150	163	TTTCGTTCCCTTCCACTGTC	60	61	20	AGAACAAGGTTGAGGGAGCA	59	183	20	123
NODE_102779_length_110_cov_43.790909	1	p2	(GA)6	12	156	167	TGAAAGGGTAATAGCGCAAGA	59	48	21	CTCCCTCTCTCTCTCTCATTTCA	59	171	23	124
NODE_102789_length_892_cov_50.008968	1	p2	(GA)7	14	588	601	AGAGTGAGGGGGAGGGATAA	59	552	20	GAGAGGGAGGGAGGAGAGAA	59	703	20	152
NODE_1028025_length_81_cov_54.987656	1	p2	(AG)6	12	48	59	GAAGGAGAGAAGAGAAGTGGTTG	58	16	23	TTCCTCCCTCTCTCCAACTCT	59	141	21	126
NODE_1028089_length_63_cov_46.634922	1	p2	(CT)6	12	63	74	TTTTTCTTGGTCTCTCTCCACC	59	11	22	AAGAATGGGAGTGTGGGATG	59	110	20	100
NODE_1028117_length_943_cov_59.414635	1	p3	(TTG)7	21	299	319	GGACGCAATGGAGAAAAAGA	60	242	20	TGGACCGATGAATTGTTGAA	59	399	20	158
NODE_1028127_length_381_cov_50.443569	1	p2	(CT)6	12	1	12	AAGATGGTTCGCTGCTCAGT	60	182	20	TCCTGTCCCGTTTCTCAATC	60	303	20	122
NODE_1028133_length_234_cov_33.688034	1	p2	(CT)8	16	235	250	AGGGATGAGAGAGGAAAGGG	59	129	20	TGAGAGAAATTTGGGGAGGA	59	279	20	151
NODE_1028134_length_98_cov_47.969387	1	p2	(TC)6	12	101	112	TCCTGATATCTCGGTCACCC	59	49	20	TGAAAAATATTGGGAGAGAAAGAG	58	154	24	106
NODE_1028168_length_381_cov_57.026245	1	p2	(TG)6	12	241	252	GGGAGAAAGAGACAAAAGAGGG	60	209	22	ATAAAAGAGTGGGGGAGGGA	59	442	20	234
NODE_1028171_length_99_cov_94.242424	1	p2	(GA)6	12	103	114	CAAAGAGAGGAGAGACTAAGGGG	59	36	23	TTTCTCACTTCCCTCCCTCC	60	140	20	105
NODE_1028189_length_1293_cov_55.445477	1	p2	(AG)8	16	233	248	CCCGCCCATAACCTTTATTT	60	186	20	TCTGCAGCCTTGTATTGTGG	59	417	20	232
NODE_1028197_length_148_cov_22.229731	1	p2	(GT)6	12	43	54	GTGCAAGTGTGTGTGTGTGC	59	36	20	TGGTTCGAGCCTCTAGCACT	60	169	20	134
NODE_1028207_length_115_cov_51.782608	1	p2	(GT)6	12	102	113	TCAACCCCTCTCCATACCAC	59	0	20	TTTTCCCTCCCTATTTCGCT	60	147	20	148
NODE_1028210_length_172_cov_42.209301	1	p2	(GA)6	12	196	207	GAAATGAAAGAGGTGAGGCG	59	90	20	TCCCTCTTTCTCTCCCTCTC	57	230	20	141
NODE_102825_length_466_cov_23.542919	1	p2	(TC)6	12	123	134	TCTCCACCTCCCTCTTTGTG	60	14	20	GGAGGAAAGGAGAGTGGGAC	60	195	20	182
NODE_1028263_length_73_cov_118.821915	1	p2	(AG)6	12	92	103	GGTGAGACACAAATAGAGAAGAAGC	59	1	25	TCCTTACTCCCTCTATCCCCA	59	133	21	133
NODE_1028283_length_368_cov_49.108696	2	p2	(AG)7	14	297	310	AGGAATGGAGAGAGGGGAGA	60	187	20	CTTCTCTCACGACCACCCTC	59	409	20	223
NODE_102829_length_383_cov_53.626633	1	p2	(GA)7	14	137	150	AAAGAGATGGAGGTGGGAGG	60	31	20	TTGATACAGAGGGGGTGAGC	60	268	20	238
NODE_1028330_length_283_cov_30.833921	1	p2	(GA)8	16	231	246	GGTAGAGTGAAAGTGCGGGA	60	137	20	AACCCTCAAAAACTCCCACC	60	278	20	142
NODE_1028349_length_72_cov_97.861115	1	p3	(CAA)6	18	77	94	GCATTTTGAAAAGATAGGAAAGC	58	2	23	ATGTAGCCGACCCCACATAG	59	126	20	125
NODE_1028396_length_153_cov_84.065361	1	p2	(TC)10	20	98	117	CAATCTTTCCCTCTCTCCCA	59	40	20	AGATAGAGTGAGTCGGGGAGG	59	155	21	116
NODE_1028408_length_507_cov_98.607498	1	p2	(TC)9	18	1	18	TCTCTCCAAACCAAAGCCAC	60	12	20	CAACGATTGGGGTTCTGTCT	59	151	20	140
NODE_1028436_length_246_cov_105.796745	2	p2	(TC)6	12	257	268	TCTCCCTTCCTACCCACTGT	58	185	20	GGGAGGGAGAGAGATATGTGTG	59	300	22	116
NODE_102845_length_1161_cov_21.580534	1	p2	(AG)6	12	657	668	GCGGAAGAGAACTGGAATGA	60	613	20	AGGAAATGGAGGAGGCAGTT	60	763	20	151
NODE_1028508_length_82_cov_109.060974	1	p2	(AG)6	12	64	75	GGGGAGGTCGAAAAGGATAG	59	27	20	TCTCCCCATCCTTCACTCAA	60	143	20	117
NODE_1028604_length_64_cov_270.359375	1	p2	(GA)6	12	45	56	GGACAAGATGCAAGGAGAGC	59	2	20	CAACATCTCCTAGCCTTCCC	58	101	20	100
NODE_1028617_length_315_cov_50.425396	1	p2	(GT)6	12	337	348	GCGATAGGAGGCAAAGACAG	59	106	20	TCTCTCACACACACACACGC	59	353	20	248
NODE_102869_length_133_cov_52.421051	1	p2	(TC)7	14	130	143	TTTCTCCTGACCCTCTTTGC	59	35	20	GAGAGAAGAGTGGGAATTGAGC	59	134	22	100
NODE_1028723_length_248_cov_98.879036	1	p2	(AG)7	14	211	224	GAAGGGAGAGAAAGCGAGAAA	60	64	21	CCCACCCTACGTCCCTTTAT	60	265	20	202
NODE_1028870_length_76_cov_114.394737	2	p2	(TC)6	12	99	110	CGCTCTATCTATCTCACTCACCCT	60	14	24	TAGTGGGAGAAGGAGGGAGG	60	130	20	117
NODE_1028880_length_247_cov_30.603239	1	p2	(GA)10	20	222	241	TGAGGGAGAGAGAAAGCAAGA	59	41	21	CCCTTCATCCCTCATTCTCA	60	270	20	230
NODE_1028881_length_200_cov_94.415001	1	p2	(TC)7	14	64	77	TTGCTCTCACCCACACACTC	59	19	20	GATAGAGCGAGAAAAGGCGA	59	176	20	158
NODE_1028937_length_829_cov_27.680338	1	p2	(TA)8	16	1	16	TACTGCTGCTGGGAGAGGAT	59	582	20	CAGCCCTAGCTTCCATTCTG	59	795	20	214
NODE_102900_length_109_cov_226.311920	1	p2	(GA)7	14	125	138	AATAGCTTGAGGGAGAGAGGGT	59	61	22	CACTCAATATTCTCTGCCTCTCC	59	161	23	101
NODE_1029032_length_410_cov_32.478050	2	p2	(TC)6	12	90	101	TTTCAATCTCACCCACCCTC	59	58	20	GGGAGGGAGCTAGAGAAACG	60	309	20	252
NODE_1029075_length_96_cov_242.635422	1	p2	(TC)6	12	75	86	CCTTCTCTCCCATTAGTTGCTC	59	47	22	AGGGTGGGAGAAAATGTGAG	58	154	20	108
NODE_1029085_length_98_cov_48.418365	1	p2	(TC)8	16	79	94	TTCATCTCACTCACTCTATCTCTCTCA	60	4	27	GATTGGAAAAAGGCAATGGA	59	111	20	108
NODE_1029093_length_285_cov_27.607018	1	p2	(GA)6	12	264	275	GGTGAGAGAAGGGGTGCATA	60	180	20	CCTCCTCTCCCTTCTGCTTT	59	319	20	140
NODE_1029102_length_346_cov_122.234100	1	p2	(GA)9	18	236	253	GGGAGAGTGATTGTGAGGGA	60	25	20	TTTTCTCATGCTGCCCTTCT	59	278	20	254
NODE_1029160_length_110_cov_130.954544	1	p2	(AG)6	12	60	71	GAAGAGGGAGACCATGAGAGAA	59	38	22	TCTCAACCTCTTTCCACTCTCAC	59	143	23	106
NODE_1029223_length_119_cov_44.151260	1	p2	(GA)10	20	51	70	TGGAGCATGTTCTGAAGGAA	59	17	20	TCACTCTCTCCATCTCACTCTCA	59	166	23	150
NODE_1029247_length_342_cov_53.397659	1	p2	(TC)6	12	152	163	GCTCTCGATCCCCTCATCTT	60	50	20	GGGAGAGAGAGTGCGAGAAA	59	242	20	193
NODE_1029247_length_342_cov_53.397659	2	p2	(CT)9	18	259	276	TCTCCTTCCCTCAGTCATGC	60	159	20	AGAGAGAGAAGGCGGGACAT	60	401	20	243
NODE_102930_length_79_cov_54.126583	1	p2	(CT)8	16	86	101	TTCCTCTCCAACTCTCTCTACCT	57	18	23	TGAGAAAGAGAGATAAAGACCGAGT	59	130	25	113
NODE_1029305_length_112_cov_35.687500	1	p2	(AG)6	12	113	124	CGAAGAGGGTGGTTCAAAAA	60	62	20	TCTCTCTCTCACCCCTCCCT	60	169	20	108
NODE_1029306_length_179_cov_42.011173	1	p2	(AG)7	14	73	86	GGGAGGGGAGAGAGAGAAGA	59	55	20	GAGAGAGAACAAGGGGGAGG	60	191	20	137
NODE_1029314_length_214_cov_52.752335	1	p2	(AG)6	12	147	158	CACCTCCCTCTTTCCTGCTA	59	48	20	CTTCCACCACTCTCAACCGT	60	147	20	100
NODE_1029322_length_72_cov_57.875000	1	p2	(GA)6	12	53	64	AGGGACAGTCACTCTCTTTGACT	58	6	23	TCTCCCTTTCTCTTTCTCTCCC	60	133	22	128
NODE_1029369_length_191_cov_55.759163	2	p2	(TC)6	12	144	155	TCCATCTTTGATGCAGACCA	60	118	20	AGGAGAAAAAGGGAGACGAGA	59	218	21	101
NODE_1029416_length_973_cov_60.385406	2	p2	(CT)7	14	690	703	AGTCTCACTCCCCCATCCTT	59	506	20	CACCTTCCTTCTGTCCCTCA	60	775	20	270
NODE_1029550_length_196_cov_55.494900	1	p2	(AG)8	16	189	204	AGAGAACAGAGAGGGGGAGG	59	34	20	TCACTCTTTCCCTGTCTCACC	59	257	21	224
NODE_1029570_length_180_cov_85.722221	1	p2	(GA)6	12	45	56	AAGGTTGAGGGAGCATGAGA	59	28	20	TCCCCATCCCTTACACTGTC	59	147	20	120
NODE_1029588_length_80_cov_44.075001	1	p2	(TC)7	14	77	90	TCGCATCGTGTCTAGCTCTC	59	7	20	GTGAGGGATTGGCAGAAAAA	60	115	20	109
NODE_1029662_length_179_cov_48.581005	1	p2	(AG)6	12	106	117	GGAGTGAGGGATGGAGAGAT	58	85	20	TTCCTCTCCCACTCAACCTC	59	239	20	155
NODE_1029695_length_102_cov_47.480392	1	p2	(GA)6	12	73	84	CCAAACAAAAGAGGGAGGGT	60	30	20	TCTTCCTCCCTTTGTCTCCC	60	145	20	116
NODE_1029709_length_273_cov_57.164837	1	p2	(TC)10	20	85	104	TCTTCTCTTTCACTCACTCCCC	59	0	22	AAAGGAAAGGGAAAGGGAGA	59	147	20	148
NODE_1029709_length_273_cov_57.164837	2	p3	(TAT)5	15	208	222	TCTCCCTTTCCCTTTCCTTT	59	128	20	TGAGAGTGTGGGAGAGAGAATG	59	286	22	159
NODE_1029750_length_205_cov_175.258530	1	p2	(GA)6	12	146	157	TGGAGAGAGTGGGAGTGAGAG	59	54	21	GCTTTGTATCCCCTCCGTCT	60	211	20	158
NODE_1029750_length_205_cov_175.258530	2	p2	(GA)7	14	164	177	TGGAGAGAGTGGGAGTGAGAG	59	54	21	GCTTTGTATCCCCTCCGTCT	60	211	20	158
NODE_1029796_length_1285_cov_128.540863	1	p2	(AG)7	14	548	561	GAGGCAGGTTGAAAGAGTGC	59	486	20	TCCCTCCATATCACTCTCCG	60	619	20	134
NODE_1029968_length_431_cov_30.055685	1	p2	(CT)7	14	197	210	AGCCTCTTATCGCCCTCTTC	59	172	20	GAGTGCGTGAGTGAGTGAGG	59	448	20	277
NODE_1029968_length_431_cov_30.055685	2	p2	(CT)8	16	305	320	AGCCTCTTATCGCCCTCTTC	59	172	20	GAGTGCGTGAGTGAGTGAGG	59	448	20	277
NODE_1030050_length_136_cov_42.095589	1	p2	(CT)8	16	119	134	CCCACTCTCGAACTCACTCC	59	53	20	TGGGAGGAAGCAAGAGACAT	59	192	20	140
NODE_1030091_length_218_cov_51.220184	1	p2	(CT)6	12	243	254	CACTCCTCCTCTGTGCCTCT	59	166	20	GGGAGGGTGAGTGAGAGAGA	59	266	20	101
NODE_1030094_length_130_cov_97.192307	1	p2	(CT)8	16	158	173	AGCTCTCTCCCACACCTGAA	59	53	20	GAGAGAGAGAGCAAGAAATGGAG	58	167	23	115
NODE_1030134_length_267_cov_51.985020	1	p2	(CT)6	12	268	279	TCTTCATGCTTTCTCTCCCC	59	22	20	GAGGAATGGTGAAAGTGGGA	59	297	20	276
NODE_1030331_length_281_cov_94.181496	1	p2	(TC)8	16	108	123	TCATGCTCCCCTTCTCACTC	60	47	20	GGGGAGAGAGCCAAAGAAAG	60	246	20	200
NODE_103034_length_104_cov_35.990383	1	p2	(CT)6	12	51	62	CGCTCTCATTTTAACTTCTTCCC	60	3	23	AAAGAGAGCAAGAGAGGGGG	59	130	20	128
NODE_1030422_length_63_cov_37.666668	1	p2	(CT)7	14	97	110	TCTCTCTTTCAACCCTTAGTCTATCTT	58	9	27	GAGAGAGAGAGAGGGAGAGCG	59	108	21	100
NODE_1030458_length_65_cov_92.892311	1	p2	(AG)6	12	91	102	TGAAATATAGAGGGATAGAGAGAGGA	58	18	26	TCATTTCTATCTCGCACACACTC	59	121	23	104
NODE_1030473_length_278_cov_45.776978	1	p2	(TC)6	12	89	100	TCATCTCTTCCACACCCCTC	60	38	20	TGGGAAAAGAGAAAGCGAAA	59	190	20	153
NODE_1030503_length_66_cov_43.712120	1	p2	(CA)6	12	92	103	TCTCTCACCTTCCCTCTCCTC	59	14	21	GCAAAAAGGTGTGTGTGTGG	60	123	20	110
NODE_103053_length_175_cov_172.005707	2	p2	(GA)6	12	191	202	GCTAGAGAGGAACTTAAAAAGAGGG	59	130	25	TCTCGCTCTATCTCTCCACCTC	60	230	22	101
NODE_1030610_length_153_cov_91.209152	1	p2	(TC)7	14	111	124	CACTTCCCGCCATCTCTTAT	59	54	20	GAGAGAGCAGGGAGAGGGAT	59	169	20	116
NODE_1030618_length_111_cov_69.315315	1	p2	(AG)9	18	22	39	AAGGCAAGAGGAGAGATACAAAGA	59	0	24	AAACCATCCTTTCCTTCACTCT	58	142	22	143
NODE_1030618_length_111_cov_69.315315	2	p2	(GT)6	12	87	98	TGAAGGAGGGACATAGAGAGAA	58	39	22	TGTAAACCATCCTTTCCTTCA	57	145	21	107
NODE_1030670_length_137_cov_79.737228	1	p2	(CT)7	14	45	58	TACCGCTATTAGGCCTCCTC	58	27	20	GAACCTGAGAGAGGTAGGAGCA	60	149	22	123
NODE_1030699_length_289_cov_54.723183	1	p2	(GA)6	12	50	61	GGGAACGAGCGATAATGAGA	60	13	20	TCCTCCCAGTCCTTTGTTTG	60	195	20	183
NODE_1030699_length_289_cov_54.723183	2	p2	(GA)7	14	291	304	CAAACAAAGGACTGGGAGGA	60	176	20	TCTCACATGCTCCCTCAACA	60	293	20	118
NODE_103071_length_267_cov_10.426967	1	p2	(AT)13	26	164	189	TCCTCACTTGCTTTGTGCAG	60	143	20	AATGCATTGCTACTGGGTGC	61	242	20	100
NODE_1030797_length_128_cov_63.328125	1	p2	(GA)6	12	87	98	TGTTTGAGTGAAAGAGGAAGAATG	59	51	24	ACGGAAAGAGATGGAAGCAT	58	160	20	110
NODE_1030801_length_566_cov_102.316254	1	p2	(CT)6	12	139	150	TATCCCTTTTTCTCCCACCC	60	29	20	AGAGACAAAGAGAGTGGCGG	59	286	20	258
NODE_1030817_length_167_cov_44.820358	1	p2	(GA)6	12	112	123	GAAAGGCAAGCTGAGTGAGG	60	74	20	TCCTCAACCTTCTCTTTTGCTT	59	212	22	139
NODE_1030899_length_420_cov_9.130953	1	p2	(TA)6	12	338	349	ATTTTGACGCGTTTTTGACC	59	182	20	GAGGAAATGGGGAAATGGTT	59	381	20	200
NODE_1030908_length_176_cov_129.772720	1	p2	(GA)6	12	109	120	GGGAGGACAGGTAAGGGAAA	60	48	20	CCTCTCTCCCCCTCTCTCTC	59	183	20	136
NODE_1030925_length_153_cov_48.542484	1	p2	(TC)6	12	143	154	AATGAGAAAAGTGAGGGGGAA	59	9	21	CATGGGAGAGGGAGAGTGAG	59	195	20	187
NODE_1030945_length_109_cov_168.651382	1	p2	(CT)6	12	53	64	CCTCCTCTCTCCTTTCTCCC	59	33	20	GATGAAGAGAGTGTGTGTGAGACAT	59	154	25	122
NODE_1030961_length_25450_cov_10.414303	10	p2	(TC)11	22	20299	20320	CATTTGCACTTGAGCCTTGA	59	20107	20	AGAAACAACGCCAATATGCC	59	20300	20	194
NODE_1030967_length_91_cov_50.923077	1	p4	(TCCC)5	20	60	79	CTCACTCTCGCTCACTTCCTC	59	22	21	GCTGGGTAGAGAGATCAAGGG	60	151	21	130
NODE_1030979_length_198_cov_58.883839	1	p2	(TC)6	12	49	60	TCGCTCATTCTGACTCTCTCC	59	2	21	GAAGTAGGGAAGAAGGGGGA	59	223	20	222
NODE_1030979_length_198_cov_58.883839	2	p2	(TC)6	12	116	127	ATATGCCTCTCCCTCCCTTC	59	64	20	AGGGGGAGGTGGGTAAGAGT	61	210	20	147
NODE_1031038_length_204_cov_49.308823	1	p2	(GA)6	12	76	87	GGAGGGAGGATAGGAGAGGA	59	18	20	CGCTATCTGCCTCCTTCATT	59	118	20	101
NODE_1031051_length_84_cov_50.583332	1	p2	(AG)7	14	68	81	AGAGAAATGGGGAAAGTGGG	60	25	20	CCTTCTCTCTTTTACTCCCCC	58	138	21	114
NODE_1031102_length_134_cov_47.007462	1	p2	(TC)7	14	10	23	CCATCACTTTCTCTCTCTCTCTCC	60	0	24	TTTGGTGATGGAGGTAGGGT	59	105	20	106
NODE_1031107_length_256_cov_48.566406	1	p2	(AG)11	22	137	158	GTGAGATGGTGCAAGCAAGA	59	54	20	CCCCCTCTCTCTCATCACCT	60	316	20	263
NODE_1031107_length_256_cov_48.566406	2	p2	(AG)6	12	272	283	GTGAGATGGTGCAAGCAAGA	59	54	20	CCCCCTCTCTCTCATCACCT	60	316	20	263
NODE_103111_length_302_cov_61.357616	1	p2	(CT)9	18	231	248	GCTCTTTCTTTCCCTTCCCT	58	0	20	ACGGTGCGATGAGAGAGAGT	60	271	20	272
NODE_103113_length_138_cov_55.130436	1	p2	(CT)6	12	137	148	CCCTTCAATTTCACTTACCCA	58	43	21	TGAGCGAGATATAGCAGGGG	60	171	20	129
NODE_1031192_length_1016_cov_40.256889	1	p3	(TCG)5	15	363	377	GCAATGTTCAATCGTTGTCG	60	325	20	ATCTAGAAGTTGCGGGGGAT	59	510	20	186
NODE_1031196_length_90652_cov_15.985902	11	p2	(GA)18	36	50013	50048	TCTCGATCATTCTTCACCCC	60	49958	20	AGGGCTTGGTGTCGTATCAC	59	50097	20	140
NODE_1031197_length_138_cov_62.297100	1	p2	(TC)6	12	120	131	TCCCTCCCTCTCTTCATCTCT	59	0	21	TGGAAGAAGGCTATGGACAGA	59	197	21	198
NODE_1031286_length_285_cov_32.838596	1	p2	(CT)6	12	91	102	GCCACCACTTATTCTCCCTG	59	43	20	AAATTGAGAGGGAGGAAGGG	59	274	20	232
NODE_1031372_length_81_cov_47.333332	1	p2	(AG)6	12	68	79	AGATGAAAAGGGAGAGCAAGA	58	9	21	CTCACTCTCTTTTCCCTTCATTC	58	130	23	122
NODE_1031409_length_114_cov_63.289474	1	p2	(AG)6	12	50	61	TGAGAGATAGAGAGAGGGAGGG	59	25	22	TTTTCCAATCACTTATCTCCCTT	58	130	23	106
NODE_1031436_length_210_cov_55.085712	1	p2	(GA)8	16	93	108	TGGGCAAAGTGAAACAAATG	59	67	20	CACTCTGTCCATCTATCCCTTTC	59	199	23	133
NODE_1031436_length_210_cov_55.085712	2	p2	(AG)7	14	157	170	TGGGCAAAGTGAAACAAATG	59	67	20	CACTCTGTCCATCTATCCCTTTC	59	199	23	133
NODE_1031507_length_289_cov_54.705883	1	p2	(GA)7	14	103	116	GGAGAGAGAGCATGTGGGAG	59	85	20	TCAATCTCCTCCTATCCCCC	60	326	20	242
NODE_1031521_length_150_cov_12.940000	1	c*	(AT)7(TATT)6*	35	1	35	TATTATGAGATGGCCCTAAAGAGG	59	31	24	GTCTTAAAATCCACATTGACCTCC	60	130	24	100
NODE_1031603_length_116_cov_139.051727	1	p2	(TC)6	12	94	105	TGAGGGATAGAGAAGGAGGGA	60	6	21	TGATTAAGAAGGGGAGGGTG	58	145	20	140
NODE_1031615_length_330_cov_47.454544	1	p2	(GA)7	14	165	178	GGGAGGGCAAGAGAGAAAGA	60	61	20	TCTCCCTCCCTCCATACATCT	59	329	21	269
NODE_1031633_length_63_cov_70.253967	1	p2	(CT)6	12	45	56	CTCGCTCTCTCTTTCTCCCC	60	10	20	AAGAGGGAGAGCTCAAAACAGA	59	116	22	107
NODE_1031634_length_290_cov_74.431038	1	p2	(GA)8	16	242	257	GATAGTGGGAGGAAAAGGGG	59	185	20	CATTGTCTTGCTCTCAATCCC	59	285	21	101
NODE_1031645_length_63_cov_43.000000	1	p2	(CT)6	12	62	73	CCCTCTCTTGCTTTCTCTTGC	60	23	21	AGTTAGGGTGGGAGGGAGG	60	124	19	102
NODE_1031759_length_63_cov_54.666668	1	p2	(GA)6	12	62	73	AAAGAGAGGGTGCATCAAAGA	58	24	21	TCTCTCTCCATCTCCTTATTTCTG	58	124	24	101
NODE_1031840_length_316_cov_16.753164	1	p2	(TG)6	12	97	108	CCAAGAACTCAAGGCAGAGG	59	26	20	TGGCGACGAAGAAGAAAAGT	59	197	20	172
NODE_1031858_length_72_cov_100.986115	1	p2	(CT)6	12	114	125	CTCCCTCACCATCTCTCTCG	59	9	20	GTGCAAATGATGGAGAATGC	59	113	20	105
NODE_1031886_length_22298_cov_10.376805	1	p2	(TA)8	16	3261	3276	TACCTGAAAACAAGGCCACC	59	3211	20	GTGCCAAAATAGTCCCCTGA	59	3470	20	260
NODE_1031899_length_63_cov_94.698410	1	p2	(TC)6	12	84	95	CTCTGACCCTCCCTCATATTTC	59	0	22	TGAGAGAGAGAAGAAGGGATGAA	59	117	23	118
NODE_1031955_length_186_cov_17.580645	1	p2	(TA)7	14	1	14	ATTAAAAGGGCATCTCGTGG	59	17	20	TCCCTAGGCCTTCATGTTTG	60	128	20	112
NODE_1032030_length_159_cov_22.150944	1	p2	(TC)8	16	143	158	AGCAGTCTCGGGTGATCTAAA	58	113	21	CTTGAGGAAAGGGTTTTGGG	60	212	20	100
NODE_1032085_length_166_cov_29.150602	1	p2	(TA)9	18	141	158	TCCACAAGCTTAATTAGGAAGGA	59	2	23	TTTCTTGCTCCACTTTGCATT	59	191	21	190
NODE_1032097_length_177_cov_43.593220	1	p2	(CT)6	12	151	162	CCCGCTCTTTCTAACTCTTGC	60	78	21	AAGGGAGAGGAAGTGAGGGA	60	202	20	125
NODE_1032162_length_175_cov_47.668571	1	p2	(TC)7	14	53	66	CCTCCCTCCATCTCCATCTC	60	14	20	GTGCGAGAGTCACTGAGCAA	60	137	20	124
NODE_1032171_length_3430_cov_59.698544	2	c	(CA)7(CT)8	30	2962	2991	GCTTAACAGCACCTCCAAGC	60	2831	20	TACCCGATGTTGTCACTCCA	59	3071	20	241
NODE_1032266_length_138_cov_41.275364	1	p2	(TC)6	12	104	115	CCATCAATGTCTCTCCCACTC	59	20	21	CGTATCTCTCTCCACCTGCC	59	154	20	135
NODE_1032296_length_78_cov_51.987179	1	p2	(GA)6	12	48	59	GAAGACAATGAGTGAGTAACGAGG	59	17	24	TTCTCTCCCTTTCTCTCTCCC	59	122	21	106
NODE_1032328_length_180_cov_38.083332	1	p2	(TC)7	14	125	138	TCCTCCCTATCTCCGTTCCT	60	2	20	GCAAGTGAAAGAAAGCGAACA	60	240	21	239
NODE_1032383_length_73_cov_42.958904	1	p2	(AG)8	16	74	89	CCCAACTCTCCCTCCTTTCT	59	26	20	TCTCTCTCACTTTTGCCTTCC	58	126	21	101
NODE_1032500_length_212_cov_63.316036	1	p2	(TC)6	12	74	85	TGAGGAAGAGAAAGGCTGATG	59	12	21	GCCAATGGGAGAAGAACAAG	59	124	20	113
NODE_1032519_length_88_cov_303.034088	1	p2	(GA)6	12	98	109	GCAAGAGAGGTAAATAGTGAGGG	58	14	23	TGTCAGTCCTCTCTCTCTCTCCA	60	117	23	104
NODE_1032525_length_63_cov_29.111111	1	p2	(CT)7	14	99	112	TCCTCTCGATCTCTTTCTCTCTCAC	61	0	25	AGGAAGATGGATCGGAGAAAAGT	61	99	23	100
NODE_1032531_length_221_cov_15.972851	1	p2	(GA)7	14	109	122	AGCAAGCGAGAGGCAAATAG	59	18	20	GTCTCTCTCACCGCTTGACC	59	209	20	192
NODE_1032698_length_402_cov_49.858208	1	p2	(GA)7	14	333	346	CCACAGTTGACAATGCAATCA	60	188	21	TTATTTGGCCCACACCTCTC	59	389	20	202
NODE_1032698_length_402_cov_49.858208	2	p2	(AG)14	28	348	375	CCACAGTTGACAATGCAATCA	60	188	21	TTATTTGGCCCACACCTCTC	59	389	20	202
NODE_1032710_length_91_cov_106.241760	1	p3	(ATG)5	15	36	50	TGCCTGTCTTTAGAGCTACGG	59	1	21	GTGGAATCCAATTTCACCGA	60	103	20	103
NODE_1032744_length_110_cov_90.609093	1	p2	(TC)6	12	46	57	TCTCACTCCCCTTCTCTCCA	59	19	20	AGAAGTTTCGGGATGGAGGT	59	144	20	126
NODE_1032768_length_696_cov_47.034481	1	p2	(AG)6	12	470	481	GCACATGGGAGAGGAGAGAG	59	439	20	GGATGGAGAAAAGGGTGACA	59	542	20	104
NODE_1032774_length_159_cov_95.805031	1	p2	(AG)7	14	61	74	GGCAAGAGAGAGAGAGAGGAAAC	60	56	23	TCTCTCCTACCTTATCCCTCCC	59	220	22	165
NODE_1032774_length_159_cov_95.805031	2	p2	(GA)7	14	158	171	GGCAAGAGAGAGAGAGAGGAAAC	60	56	23	TCTCTCCTACCTTATCCCTCCC	59	220	22	165
NODE_1032797_length_125_cov_64.008003	1	p2	(AG)7	14	48	61	AGAGGAGGGAGTAAAATAGGGA	57	20	22	TCTTCTCTCCCTCCCCCTTA	60	120	20	101
NODE_1032813_length_365_cov_14.038356	1	p2	(TC)6	12	379	390	TCCTCTTTGCCTTGCTTTTT	59	145	20	AGGAAGAGAGAGGGAGTGGG	59	408	20	264
NODE_1032814_length_196_cov_57.341835	1	p2	(GA)6	12	88	99	AGGAAGAGAGAGGGAGTGGG	59	68	20	CCCTCCTCAGCTCTCAATTTT	59	210	21	143
NODE_1032894_length_112_cov_50.080357	1	p2	(CT)9	18	111	128	ATTCATTTTCAGCTCGCTCC	59	51	20	GGGAGGATGAAAGAGAGAGGA	59	153	21	103
NODE_1032960_length_481_cov_35.829521	1	p2	(TA)14	28	1	28	TTTGCCGAACCTCATCAAAT	60	106	20	GGCTGCTTAAACACCACGAT	60	385	20	280
NODE_1033021_length_191_cov_32.790577	1	p2	(AG)6	12	103	114	AGAGAAGGAAGGGAGATGAAAA	58	79	22	CCCTCTCTCCCACTCTGTCA	60	214	20	136
NODE_103308_length_65_cov_46.276924	1	p2	(TC)7	14	101	114	TGTCTCATCTGCATCTAGCTATCTTT	59	2	26	TGGGAGTGGGAAGAGAGAGA	59	125	20	124
NODE_1033081_length_113_cov_54.619469	1	p2	(TC)7	14	49	62	TCTTCCACACCACTCTCTTGC	60	15	21	AGGGAGGTAGGGAGGGAGAG	60	169	20	155
NODE_103322_length_109_cov_49.348625	1	p2	(CT)6	12	136	147	TTTGACAAACTCTTACTTCCTCCC	60	45	24	AGTGAACGAGAGAGAGAGAGGG	59	154	22	110
NODE_103323_length_162_cov_54.129631	1	p2	(AG)8	16	75	90	GGAGAGACCAAAAGAACGAGAA	59	19	22	ACTTCCCTCCCTCCCTCTCT	60	221	20	203
NODE_103323_length_162_cov_54.129631	2	p2	(GA)6	12	196	207	GGAGAGACCAAAAGAACGAGAA	59	19	22	ACTTCCCTCCCTCCCTCTCT	60	221	20	203
NODE_103327_length_699_cov_52.397713	1	p2	(CT)6	12	654	665	CAAAGGGAGAAAGCAATGGA	60	518	20	GGAGGGAGGAACAGATGACA	60	688	20	171
NODE_1033298_length_404_cov_51.618813	1	p2	(AT)6	12	394	405	AACATCATTCACGATGCAAAA	59	166	21	CCTCCCAAAAGCTGAAAATG	59	433	20	268
NODE_1033299_length_141_cov_50.283688	1	p2	(GA)6	12	136	147	GGGAAGGAAAGGGAAAGAGA	59	30	20	CACTCCCCTTCTCTCCATCA	60	171	20	142
NODE_1033318_length_84_cov_65.976189	1	p2	(CT)6	12	100	111	TCTGGTTCTCCCTCACCATC	60	27	20	AGAGCGAGGGAATGAAAGGT	60	135	20	109
NODE_1033326_length_124_cov_48.701614	1	p2	(CT)9	18	47	64	ATCCCGTTTGCTCTCCTTCT	60	24	20	CTCTCTCCATCCCTCCCTCT	59	142	20	119
NODE_1033327_length_305_cov_14.472131	1	p2	(GA)10	20	43	62	CCAGCCCTGAGAGAGAGAGA	59	34	20	TCATTTTCTCTCCGCCAATC	60	294	20	261
NODE_1033327_length_305_cov_14.472131	2	p2	(AG)8	16	64	79	CCAGCCCTGAGAGAGAGAGA	59	34	20	TCATTTTCTCTCCGCCAATC	60	294	20	261
NODE_1033388_length_168_cov_59.107143	1	p2	(GA)8	16	71	86	AAGGGATAGTGGGAGGGAGA	59	4	20	CACTCATGTGCCCCTTCTCT	60	227	20	224
NODE_1033403_length_142_cov_51.676056	1	p2	(GA)7	14	49	62	AATAGCAAGAGAAGACGGGAA	58	5	21	CGTCTATCTAGCCCTCCCTC	57	113	20	109
NODE_1033403_length_142_cov_51.676056	2	p2	(GA)7	14	64	77	AATAGCAAGAGAAGACGGGAA	58	5	21	CGTCTATCTAGCCCTCCCTC	57	113	20	109
NODE_1033426_length_91_cov_32.505493	1	p2	(GA)7	14	65	78	GAGGGGTAGAAAGAGTGGGG	59	18	20	TCGCACTCTCCATTTCTCCT	59	138	20	121
NODE_1033468_length_1246_cov_53.547352	1	p3	(TTG)5	15	124	138	ATTCAGCGCCATAGAGCATT	59	80	20	TTTGGAGCGCTAAAAAGTGAA	60	353	21	274
NODE_1033474_length_70_cov_152.942856	1	p2	(TC)6	12	58	69	GCTCACTCTCTCTCCCCACA	60	4	20	AGAGGGTATGTGATAGGGGG	57	131	20	128
NODE_1033505_length_104_cov_54.413460	2	p2	(AG)8	16	61	76	GAAGAGTGAGAAGGGGAGCA	59	34	20	GAGGGAGGGAGAGAGAGGTG	60	133	20	100
NODE_1033510_length_115_cov_146.765213	1	p2	(TC)6	12	1	12	TCTCCCTCTACCTCTACCTCCC	60	24	22	GAGAGATGGATTGAGAATGATGG	59	124	23	101
NODE_1033510_length_115_cov_146.765213	2	p2	(CT)6	12	52	63	TCTCCCTCTACCTCTACCTCCC	60	24	22	GAGAGATGGATTGAGAATGATGG	59	124	23	101
NODE_1033531_length_108_cov_127.092590	1	p2	(CT)6	12	136	147	GCTCTCTTTTGTCATTTCTTGTC	57	0	23	GAGAGAAAGAGGGAGAGTGAGAA	58	168	23	169
NODE_1033552_length_555_cov_57.102703	1	p2	(TA)13	26	1	26	AGAATGCCAACCAACAGGTC	59	124	20	ATAGATCGAACCCTCGACCC	60	230	20	107
NODE_1033557_length_83_cov_62.879517	1	p2	(GA)8	16	53	68	GAGGGAGAGAGGATGGAAGC	60	0	20	CCTCTCTCATTCTATCCCTAATGC	59	111	24	112
NODE_1033593_length_97_cov_66.659790	1	p2	(GA)6	12	96	107	GATAGCGTGAGCGAGAGGAG	60	32	20	GGGAGGGTGAGTAAAATGGG	60	142	20	111
NODE_1033641_length_1749_cov_57.963978	1	p2	(TG)6	12	432	443	ATTTCCACTCAATCCTCCCC	60	398	20	TGTAGCATCACCTTTTCCCC	59	597	20	200
NODE_1033681_length_202_cov_53.440594	1	p2	(TC)8	16	118	133	TTCCACCTCCCTCTCTCTCA	59	76	20	GCTCTCGGAAGCTAGAGCAA	60	204	20	129
NODE_1033724_length_309_cov_44.540455	1	p3	(ATG)5	15	256	270	GGAAGAAAAATTGCTAGAAGTTGC	59	121	24	TGGCTCAGAACAATAACCGA	59	357	20	237
NODE_103383_length_93_cov_44.064518	1	p2	(CT)6	12	53	64	TTATAGCCCTCAAACGCTCC	59	8	20	GATAAAATGTATGGGAGAAGGTACA	57	117	25	110
NODE_1033832_length_269_cov_38.825279	1	p2	(CT)8	16	255	270	CCCCTTCTTCCCTCACTCTC	60	84	20	CGGACAGACGAGGGATATTG	60	253	20	170
NODE_1033853_length_232_cov_58.327587	1	p2	(AG)7	14	148	161	AAAGGGGGAGGCATAAGAGA	60	132	20	ATGATGGCAGAGGGAATGAG	60	279	20	148
NODE_1033856_length_63_cov_59.031746	1	p2	(GA)8	16	77	92	GGTAGAGAACTAGAAAGAGTTAGGGA	57	9	26	TGTTCCTGTCCCTTTGATTTT	58	111	21	103
NODE_103392_length_107_cov_8.121495	1	p4	(GGAG)7	28	69	96	AGAGAATAAGGGAGGGATGGA	59	24	21	CTATCTCTCTCTACCACGCTCCT	58	123	23	100
NODE_1033926_length_99_cov_24.696970	1	p2	(GA)9	18	48	65	GAGCTAGGGAGACATCGTTATCA	59	0	23	AAGCATTGTGGATTGCCTTC	60	127	20	128
NODE_1033963_length_119_cov_52.815125	1	p2	(GA)6	12	13	24	GGGCGAGAGAGAGAGATACAGA	60	8	22	CATGTGCCCATTCTTTCTCC	60	160	20	153
NODE_1034036_length_63_cov_37.238094	1	p2	(AG)11	22	104	125	GTGGGAGAGAACAAGGGTGA	60	7	20	TCTCTTTACCTCTCCTCTTGCC	59	107	22	101
NODE_1034148_length_940_cov_20.111702	1	p2	(AT)6	12	591	602	TGCTCGTTGATAGTTGTCGG	59	520	20	CGGAAGATGAAGCCCTAACA	60	738	20	219
NODE_1034170_length_95_cov_211.968414	1	p2	(AG)6	12	94	105	TTCCCACTATTTTTCTCACTTTCC	59	9	24	TCTCCCTCTCCATATGTTTCTCA	60	149	23	141
NODE_1034183_length_108_cov_42.481480	1	p2	(CT)12	24	46	69	CTATCTCTTGCTCCCTCCCA	59	25	20	GAGATAACGAGGGAAAGGTGG	59	124	21	100
NODE_1034215_length_122_cov_45.450821	1	p2	(CT)6	12	158	169	CCATCTCTATTTCTCCATGCC	58	21	21	GAGAGAGGGAGTGAGAGAGGG	59	163	21	143
NODE_103423_length_1463_cov_52.897472	1	p3	(TTG)8	24	131	154	AAAGGATTCATGTTGCTGGG	59	85	20	TTGACCAGAACTTTTGCACG	59	291	20	207
NODE_1034321_length_67_cov_123.358208	1	p2	(AG)6	12	37	48	AGGGACAAAGCAAGAGGTGA	59	6	20	TCCTTCCCTCTCTAACTCCCA	60	105	21	100
NODE_1034322_length_114_cov_78.429825	1	p2	(AG)7	14	63	76	TGGGAGTTAGAGAGGGAAGGA	60	18	21	GCTTTGTTGTTGTTCTCTATGCAC	60	169	24	152
NODE_1034361_length_91_cov_59.197803	1	p2	(TC)10	20	44	63	CCATCTCACACTCTTGCATGTT	60	22	22	AGAGCAAGAGGATCATGGGA	59	134	20	113
NODE_1034428_length_133_cov_42.045113	1	p2	(AG)7	14	105	118	ACAGAGAAAGGTGGAGAGAGC	57	1	21	CCCCCTCTCTATTACTCCCTATC	58	175	23	175
NODE_1034492_length_63_cov_49.111111	1	p2	(TC)7	14	102	115	CCCTCTCATAATACCTCTTTTTGTG	59	21	25	GACTAAGGGAGAGAGAGAGAGAATG	58	122	25	102
NODE_1034493_length_307_cov_17.283388	1	p2	(GA)7	14	197	210	TTGTGATGGAGCGAGAGAGA	59	72	20	CCCTCCCTCCCACTATTTCT	59	350	20	279
NODE_1034493_length_307_cov_17.283388	2	p2	(GT)6	12	313	324	TTGTGATGGAGCGAGAGAGA	59	72	20	CCCTCCCTCCCACTATTTCT	59	350	20	279
NODE_1034532_length_106_cov_46.839622	1	p2	(AG)9	18	133	150	GAGATTGAGAGACAATATGAGAGGTG	59	35	26	TCTTTATTTCCATCTTGCTTCCA	60	134	23	100
NODE_1034619_length_889_cov_44.119236	1	p2	(GA)8	16	75	90	GGAGGTAGAGAGGGGGTGAG	60	57	20	TCTTCCTCTCGCACATCCTT	59	236	20	180
NODE_1034999_length_166_cov_43.596386	1	p2	(TC)6	12	89	100	TCTCTACTCCCATTCCACCCT	59	14	21	CTGAGAGAGAGAGAGGGGCA	59	180	20	167
NODE_1034999_length_166_cov_43.596386	2	p2	(CT)6	12	167	178	TCTCTACTCCCATTCCACCCT	59	14	21	CTGAGAGAGAGAGAGGGGCA	59	180	20	167
NODE_1034999_length_166_cov_43.596386	3	p2	(TC)6	12	192	203	TGCTCCCTCAACCTTGTTCT	59	103	20	AGAGCAAACAAATGATTGGGA	59	221	21	119
NODE_1035097_length_105_cov_86.942856	1	p2	(CT)6	12	109	120	TCTCATTCCCCTTCCCTTCT	60	0	20	GGAGAAAAAGTGAGAGAAATATGGA	59	108	25	109
NODE_1035104_length_117_cov_108.059830	1	p2	(AG)7	14	75	88	GAGAAATAGAAGGGGGAGGG	58	15	20	TCATTTGTCCTTTCTTGCCT	57	134	20	120
NODE_1035135_length_86_cov_68.104652	1	p2	(GA)8	16	43	58	AAGAGAGATTGAGAAAGGGGG	58	10	21	ATCATCCTCCCTCCACTTCC	60	112	20	103
NODE_1035151_length_63_cov_53.349205	1	p2	(TC)6	12	72	83	GGTCTCTTTTTACCAGTCTCTTGC	59	0	24	CAAAAAGTAGGACAGAGGGCA	59	108	21	109
NODE_1035222_length_63_cov_65.142860	1	p2	(CT)8	16	75	90	AAAGGGATGAGAGAGGAAAAGG	60	16	22	AAGAGGGTCAGGGGAAAAGA	60	115	20	100
NODE_1035240_length_459_cov_89.281044	1	p2	(GA)6	12	75	86	AGAGTGTATGTGAGCGCGG	60	55	19	CTCACTCCCTTTCAAGCCAC	59	162	20	108
NODE_1035240_length_459_cov_89.281044	2	p2	(GA)10	20	236	255	GTGGCTTGAAAGGGAGTGAG	59	143	20	TATCCCTCACCCACATGCTT	60	414	20	272
NODE_1035240_length_459_cov_89.281044	3	p2	(GA)6	12	351	362	GTGGCTTGAAAGGGAGTGAG	59	143	20	TATCCCTCACCCACATGCTT	60	414	20	272
NODE_1035251_length_503_cov_45.723660	2	p2	(GA)6	12	280	291	AGGGAGGGATGAGGAGAAAA	60	221	20	TCTCCCTTCCACCTTTCCTT	60	354	20	134
NODE_1035285_length_81_cov_51.296295	1	p2	(AT)7	14	129	142	CGACACAAAATCAGAAGAGCAT	59	22	22	TGATGTGTGGACTCCTCTGAA	59	128	21	107
NODE_1035289_length_164_cov_47.737804	1	p2	(TC)6	12	53	64	CTCTCACCCTACCTCCCTCC	60	26	20	AAACGGGAAATAGAGCTGGA	58	147	20	122
NODE_1035366_length_87_cov_54.241379	1	p2	(TC)8	16	108	123	CTTTGTCACTCCCATTCTCAA	57	42	21	AGGAAGATAGAGGGAGAGTAAGAGA	57	143	25	102
NODE_1035399_length_587_cov_51.592846	1	p2	(AG)8	16	246	261	AGAATGTACGTGCTGACCCC	59	190	20	ACATTCCGACGCTTTCTTTG	60	367	20	178
NODE_1035424_length_164_cov_60.469513	1	p2	(GA)6	12	86	97	GGAAGAAAGATGGAGAAAGAAGA	58	4	23	ATCTCTCCCACTTTCCGTTTT	59	181	21	178
NODE_1035705_length_273_cov_39.047619	1	p2	(GA)7	14	236	249	ACAGGGAGGGAGGGAGACTA	60	61	20	ACGCCCACCCTATCCTTATT	59	270	20	210
NODE_1035730_length_530_cov_59.056602	1	c	(TA)10(TG)12	44	1	44	TGTCTGAAACTCGGAATCCA	59	136	20	GTGCAAGTCTGGCTCAAAATC	59	235	21	100
NODE_1035756_length_338_cov_40.875740	1	p2	(TC)7	14	83	96	TTGTCTCCCCTCCCTCTCTT	60	20	20	GAATGGTGAGAGAGGCCAAA	60	153	20	134
NODE_1035765_length_130_cov_61.792309	1	p2	(AG)6	12	164	175	GAAGAGGGAGCGAGTGTTTG	59	65	20	TCTCTTCTCTCTCTCTTTCTCTCACA	59	167	26	103
NODE_1035788_length_131_cov_99.007637	1	p2	(CT)6	12	113	124	TCCCTCTACCGTCCCTCTCT	60	32	20	CGTATCCCTTCTACTATCTCACCC	59	155	24	124
NODE_1035793_length_85_cov_32.741177	1	p3	(TTG)6	18	51	68	TAAGCCGACCCCATGTAGTG	60	19	20	GCACTTTGAATCATAACTTGCAATA	59	133	25	115
NODE_10358_length_513_cov_80.444443	1	p2	(AG)6	12	173	184	GTGACAAACTAATGCCCCCA	60	83	20	TGAAGATGGGTTAGGTAGGGAA	59	213	22	131
NODE_1035850_length_1308_cov_53.824158	1	p2	(AT)7	14	1294	1307	AATGAGGGAGCTAAGCAGCA	60	1207	20	TTCTTCTGCATGAAACCGTG	59	1327	20	121
NODE_1035902_length_63_cov_33.492062	1	p2	(CT)7	14	36	49	CATCCCACACTCCCATTCTT	59	3	20	TGAACGTAGGAGCTAGAGATTGTG	59	116	24	114
NODE_1035936_length_77_cov_98.142860	1	p2	(CA)6	12	76	87	TCCCCAGTATATCTTGCTCACTT	59	31	23	TAGAGAGGGAGGGAGAGGGA	60	133	20	103
NODE_103610_length_4178_cov_48.622307	2	p2	(CA)7	14	2807	2820	CTCCACACACACACACACCA	60	2803	20	TGGTGTGGTTCATTGCTTGT	60	3057	20	255
NODE_1036108_length_253_cov_87.217392	1	p3	(TCA)5	15	106	120	CGTGCAGATGAGGAAGCTCT	60	24	20	TGCAATGGAGCAAAAATCTG	59	301	20	278
NODE_1036163_length_87_cov_113.896553	1	p2	(GA)6	12	31	42	CAAAGAGAGAGAGCAAAGGTGA	58	10	22	TCTCTCATCCCATTCTTCCTTC	59	113	22	104
NODE_1036169_length_338_cov_40.730770	1	p2	(TC)6	12	194	205	GCCCCCTCTCTATTGCTTCT	59	58	20	AAGGCAGAATGAAGTGACGG	60	192	20	135
NODE_1036253_length_260_cov_57.650002	1	p2	(GA)8	16	76	91	GAGAGGGACAGTGATGGAGG	59	40	20	CGCCATCTCTTATTCTCCCA	60	139	20	100
NODE_1036305_length_197_cov_57.065990	1	p2	(AG)8	16	86	101	GCGGATAGGGGGATAGAGAG	60	22	20	CCCTTCCATTCTTTCTTCCTT	58	139	21	118
NODE_1036305_length_197_cov_57.065990	2	p2	(AG)6	12	196	207	GGAAGAAAGAATGGAAGGGTG	59	121	21	CACTCTCTCCCTCAACCTCCT	59	225	21	105
NODE_1036344_length_91_cov_51.241756	1	p2	(TC)6	12	64	75	TTCCTCTCTCTTTCCGTCCA	59	17	20	GGAGTAAGGGAGGGATTAGGG	60	120	21	104
NODE_1036365_length_145_cov_76.193100	1	p2	(CT)7	14	56	69	AACACTCTCTCTCTCTCTCCATCTATT	58	51	27	GTGAGAGTGACATGAAAAAGGGA	60	151	23	101
NODE_1036365_length_145_cov_76.193100	2	p2	(CT)7	14	162	175	TCTCTATCCTCTCTCCCACTCTC	58	80	23	GGGTGACTGAATAGATAGAGCG	57	196	22	117
NODE_1036376_length_171_cov_51.350876	1	p2	(AG)7	14	119	132	GAGGGGGAGAGAAAAGGTGA	60	27	20	CCCTCTCTTCTCCTTCATCC	57	215	20	189
NODE_1036407_length_276_cov_41.003624	1	p2	(GA)7	14	122	135	GAGAGAAAGCATGAAGGCCA	60	45	20	CGCTCCATCTCTTTCACACA	59	181	20	137
NODE_1036452_length_63_cov_39.587303	1	p2	(GA)7	14	79	92	ATAAGGCGAGACAAAGAGGGAA	61	23	22	CACCCTCTTGCTTGCTCACT	60	122	20	100
NODE_1036453_length_72_cov_7.222222	1	p2	(TA)6	12	73	84	CATAAGGGTGACCCATCCAC	60	11	20	TTGACATTGGGAATTCAGTTG	58	133	21	123
NODE_1036525_length_11203_cov_19.919039	6	p2	(CT)6	12	5245	5256	TAGCCTCCCTCCCCTTTTTA	60	5152	20	CTCCCACTCCATTCCTTTGA	60	5301	20	150
NODE_1036532_length_147_cov_139.653061	1	p2	(TC)6	12	173	184	TGCTTCTCTCTTCTCTCACTCCA	60	51	23	AAAAGAGACCAAAAGAGAGTGTGAA	59	172	25	122
NODE_1036563_length_132_cov_51.174244	1	p2	(TC)6	12	93	104	ACCTCACACTCACGCTCAAA	59	49	20	GAGAGAGAGAGCGTGGGAAA	59	193	20	145
NODE_1036620_length_136_cov_47.779411	1	p2	(GA)6	12	186	197	TGGAGATAGAGTTGGAGTGGG	59	93	21	TCTCTCTCACTTTCACCATTCCT	59	192	23	100
NODE_1036640_length_243_cov_58.613171	1	p2	(TA)6	12	197	208	GCTGCAATCTTCTTCCTGTG	58	2	20	TAAGCGATAGCAGCATGAGG	59	197	20	196
NODE_1036759_length_101_cov_101.643562	1	p2	(AG)9	18	44	61	GCAAAGAGATACAGAAGGAAAGTG	58	2	24	TCCCTCCCTCACACTCACTC	60	121	20	120
NODE_1036763_length_193_cov_50.870468	1	p2	(TC)7	14	99	112	TCTCTTCCTCTCCGACCTTG	59	34	20	GGGTAGAGGGAGTGAGGGAG	60	179	20	146
NODE_1036774_length_793_cov_49.807060	1	p3	(GAA)5	15	500	514	CCTGAAAGCCTCCTCAGATG	59	418	20	GAGTTTCTGTGAGTGGGGGA	60	583	20	166
NODE_1036786_length_1153_cov_44.543800	1	p2	(AT)7	14	327	340	TGGCAAGGAAATCCAAGAAG	60	196	20	CGGCTGGTTATCAGTTGGTT	59	475	20	280
NODE_1036798_length_141_cov_58.567375	1	p2	(AT)6	12	191	202	ACACATGGAGTACAAGCAACAAG	59	91	23	TGGTTGATAGTTGCTTATTGGG	59	190	22	100
NODE_1036832_length_81_cov_55.864197	1	p2	(CT)6	12	126	137	AACTCTCATTACCATTTTCTTGCTC	59	33	25	GAGAGAGAGTGTGTGTGTGAGGA	59	133	23	101
NODE_1036872_length_91_cov_58.835163	1	p2	(GA)8	16	88	103	TGAGAGAGAGAATATAAAGTGTGATGA	57	18	27	TCCTTTTCTCTTCCACCTCAC	58	150	21	133
NODE_1036909_length_78_cov_42.948719	1	p2	(CT)6	12	94	105	TCCCCTTCACTCCATCTAGC	59	23	20	AAAGGTCGAAGGGAGAATGA	58	139	20	117
NODE_1036929_length_377_cov_56.381962	1	p2	(CT)6	12	80	91	GGTGTGAGGGAGGAAGAGAA	59	30	20	CTCTCCCCTTCCCACTTTTC	60	309	20	280
NODE_1037006_length_121_cov_60.909092	1	p2	(CT)6	12	122	133	TCTTCTTCTCCCTCTCTCTTGAA	58	2	23	AGCGAGGTAGAGGGTAAAAGTG	58	122	22	121
NODE_1037028_length_207_cov_58.613525	1	p3	(AAC)5	15	210	224	ATGTAGGAATGCAAGACCGC	60	90	20	ATTCATGTAGCCAACCCCAC	59	262	20	173
NODE_1037031_length_409_cov_79.039124	1	p2	(AT)13	26	385	410	CATCCACCGCTAAGCTAGGA	60	213	20	CCTTTGGGGGAATCGATATT	59	469	20	257
NODE_1037070_length_144_cov_41.229168	1	p2	(GA)6	12	97	108	AAGATTCTTGGAGGGAGGGA	60	66	20	TTTCGCTCACCCTCTCTTTC	59	204	20	139
NODE_1037115_length_70_cov_38.285713	1	p2	(TC)8	16	94	109	CCCCTTCCCCTTCAACTATC	59	5	20	CGAGGGAGCATGAGAGAGAG	60	119	20	115
NODE_1037126_length_78_cov_109.384613	1	p2	(CT)6	12	83	94	TCTCTCCCATTTTCCTTTTCT	57	6	21	AAGGAGGGCAGGAGAGAGAG	60	105	20	100
NODE_1037144_length_149_cov_52.919464	1	p2	(GA)6	12	64	75	AGGAGAGCTTGAAGGCATGA	60	33	20	TCTCCCTCCCTTCCTTTCTC	59	208	20	176
NODE_103718_length_110_cov_88.327271	1	p2	(CT)7	14	70	83	AACGTTATCCTTTCCCCCTG	60	9	20	TCCAACTAAAGGGAGGGAGAG	59	133	21	125
NODE_1037203_length_679_cov_7.820324	1	p3	(ATT)5	15	341	355	CATAAGGATGTCGCAGAACG	59	248	20	TGGTTCGTGATAAGGAACTGAA	59	383	22	136
NODE_1037213_length_94_cov_102.531914	1	p2	(TC)6	12	95	106	TTTCTCCCTTTTCCCTCTTTG	59	1	21	AGAGAGACACGTAGTGCAGATGA	59	100	23	100
NODE_1037223_length_5411_cov_2.060802	1	p3	(TTA)5	15	5116	5130	TTGTGTTATGCCGATGCCTA	60	5077	20	TGGGCGATCTCTACCAATTC	60	5262	20	186
NODE_1037237_length_1030_cov_49.412621	1	p2	(CT)6	12	57	68	AAGAGGGTTGGATTGCACTG	60	0	20	CACCCAAAATCAGCCAGTTT	59	226	20	227
NODE_1037325_length_64_cov_48.890625	1	p2	(GA)6	12	98	109	TAGAGAGATATCGTGTGACAGAGTGA	59	6	26	CTCTCTCTCCATCCCTCCAC	58	105	20	100
NODE_1037347_length_182_cov_51.604397	1	p2	(TC)6	12	53	64	TGTCCCTCTCCATCACTCTTTT	60	3	22	GGTTGTTTTTGAGGGTTGGA	59	133	20	131
NODE_1037358_length_116_cov_121.198273	1	p2	(CT)7	14	121	134	CCTCCCTCTCTCTCCCTATCA	59	8	21	GAGTGAGTGAGGGCACAAAGT	59	122	21	115
NODE_1037367_length_866_cov_50.697460	2	p2	(GA)6	12	815	826	AAATGGGAACTCATCCCCTC	60	753	20	CGTATTTAGCCCACGGAAGA	60	894	20	142
NODE_1037382_length_272_cov_91.555145	1	p2	(AG)6	12	51	62	GAGGAGAGCGAGACAGATGG	60	26	20	TTCACACCCTCCATCCCTAC	59	269	20	244
NODE_1037428_length_82_cov_51.963413	2	p2	(CT)6	12	113	124	TCTCTCCTTCTCTAAACCTCCATA	57	24	24	AAGAGAGAGAGAGCAAGAGAGGG	59	124	23	101
NODE_1037476_length_328_cov_49.612804	1	p2	(AG)7	14	154	167	TGGGATGGAAAGGAGTTGAG	60	120	20	TTTCCCTCTCACTCCACGAT	59	302	20	183
NODE_1037528_length_442_cov_51.803169	1	p2	(TC)6	12	87	98	CCTTCCCTCTTATATCCCCG	59	44	20	GAAGTGAAAGCAAGCGGAAG	60	296	20	253
NODE_1037528_length_442_cov_51.803169	2	p2	(CT)9	18	364	381	TCGTTTCCTCTCTCCCACAC	60	185	20	GAGGAAGAATGAAGGGAGGG	60	365	20	181
NODE_1037608_length_134_cov_91.992538	1	p2	(GA)6	12	100	111	GGCATTAGAGAGAGTGCGAGAG	60	82	22	TCGCTATTACCGTCTTTCTCTCTT	59	184	24	103
NODE_1037641_length_772_cov_58.886009	1	p3	(AAC)5	15	735	749	CTGTGAGGATCACCACCCTT	59	592	20	TAGCCGACCCCACGTAATAG	59	780	20	189
NODE_1037764_length_102_cov_43.264706	1	p2	(TC)6	12	117	128	CCTCACTTGCTCTCCCTCAG	60	26	20	ATGGGAGAGTGGGGAAGATT	59	158	20	133
NODE_1037808_length_276_cov_45.634056	2	p3	(TTC)6	18	58	75	CAGAACTTCTTCGCTGCCTT	59	26	20	AGGAGGATCATCGTTTGACG	60	126	20	101
NODE_1037812_length_344_cov_54.872093	1	p2	(TC)10	20	95	114	CCTCCCCCTCTCTCTCACTC	60	66	20	GGAAAGGGACAAATTAGAGGG	58	255	21	190
NODE_1037832_length_657_cov_44.651447	2	p2	(CT)7	14	264	277	GCTTCTCTCCCACTCTCCCT	59	207	20	GATACGCGAGAGGAAGTGCT	59	385	20	179
NODE_1037869_length_161_cov_57.813663	1	p3	(AAG)5	15	147	161	TTCAAAGACAAAGATAAGGAGGA	57	26	23	TTCATCTTCTCCCTGTTCATCA	59	189	22	164
NODE_1037869_length_161_cov_57.813663	2	p3	(AGA)5	15	199	213	GAAAAAGAAGAATAGGAAGGGG	57	77	22	CCATAGTCTTCATCTTCTCCCTG	59	197	23	121
NODE_1037881_length_105_cov_71.333336	1	p2	(AG)7	14	26	39	GCAAGAGAAAGCGTAAGAGAGA	58	10	22	TCTCCCACTCATCACTCACAA	59	157	21	148
NODE_1037894_length_63_cov_51.587303	1	p2	(AG)6	12	108	119	GGTAGCGAGATAGAGAGAAGGG	58	0	22	CTGTTGCTTCCTCACTTGTCC	59	108	21	109
NODE_1037918_length_428_cov_23.584112	3	p2	(GA)7	14	221	234	AGTGGGAGAGAGAAAGGGGA	60	177	20	CTCTCTCTAGCCCTCCCTCC	59	306	20	130
NODE_103794_length_63_cov_51.952381	1	p2	(TC)6	12	101	112	CTCACGCTCTATACCTCTCCG	59	0	21	TGAGAGAAAGAAAAGAGGAAGCA	59	99	23	100
NODE_1037967_length_177_cov_54.480225	1	p2	(AG)6	12	178	189	TGAGACGGAGTGAGCAAAAA	59	86	20	CCCTCCTCTCTCTCTCTATCCC	59	193	22	108
NODE_1038004_length_252_cov_56.527779	1	p2	(TC)6	12	202	213	CCCTCCCTTTCTCAACCTCT	59	164	20	GAATGAGTGAACAAGGGGGA	59	294	20	131
NODE_103802_length_187_cov_66.566841	1	p2	(GT)6	12	192	203	TGCCAATGAGAATCGCTTAG	59	89	20	CTTGCATTGCACACACACAC	59	212	20	124
NODE_1038029_length_244_cov_48.377048	1	p2	(GA)6	12	167	178	TCGCCACTCTCTCTCACTCA	59	57	20	TCACTCCATGACCAATCCCT	60	276	20	220
NODE_1038080_length_197_cov_44.472080	1	p2	(GA)6	12	77	88	GATTGAAAAAGGGTCAGGGC	60	5	20	TCTCTTGTTGCCTCCCACTC	60	105	20	101
NODE_1038098_length_71_cov_92.042252	1	p2	(AG)6	12	92	103	AGAGCGACAGAGGCAGACAT	60	1	20	CCTTCTCTTTCTCTCACTCCCA	59	124	22	124
NODE_1038100_length_107_cov_46.943924	1	p2	(AG)6	12	19	30	TGAGAAAGAGAGAGAGAGTGGGA	59	12	23	CCCTTTTTCTCACATGGCA	59	142	19	131
NODE_1038119_length_117_cov_32.658119	1	p2	(GA)6	12	105	116	GTGAGTGGGAGAGAGGGAAA	59	69	20	TCATCTCTTCCACACCCCTC	60	173	20	105
NODE_1038188_length_102_cov_54.862743	1	p2	(GA)7	14	48	61	TGAGGGAGAGAGAAGAGAGTGAA	59	15	23	TCTCCCTTCCTTTTGCACTT	58	133	20	119
NODE_1038191_length_199_cov_161.678391	1	p2	(TC)6	12	134	145	CTAGCACCCCCTCCCTCTC	61	78	19	GGGGGAGGGAAAGATAAGAG	58	202	20	125
NODE_103823_length_106_cov_28.386793	1	p2	(AG)6	12	33	44	GAAAAGAGAGAGAGAGCATGCCA	62	28	23	TCTATCTCTCCCCTCCCTCC	59	127	20	100
NODE_1038326_length_137_cov_80.861313	1	p2	(CT)6	12	52	63	TCTCCACCCTTTCTCTGACC	59	31	20	GAGAAAAGAGCGCGAGAGAG	59	161	20	131
NODE_1038390_length_126_cov_56.563492	1	p2	(GA)6	12	112	123	TGGGGAAGAAAGTAGGGTGA	59	30	20	CCCTTTTCTCTCTTTCCCTCTC	59	176	22	147
NODE_1038498_length_99_cov_56.838383	1	p2	(GA)8	16	98	113	GAGAGAGATAAAGGTGAGAGAGAAGA	58	2	26	CTTATTCTCTCTATTCCTCACAAGC	57	147	25	146
NODE_1038502_length_266_cov_49.154137	1	p2	(TC)6	12	217	228	TCCCCCTTCCTCTCTTTCTC	59	97	20	AGAGGGATGGAGGTGGAGAT	59	284	20	188
NODE_1038557_length_67_cov_54.029850	1	p2	(GA)6	12	38	49	GGGAGAAAAATAGAGAGAGGGC	59	8	22	TTGCTCTTCTAGGTCTCTCTTGC	59	119	23	112
NODE_1038557_length_67_cov_54.029850	2	p2	(GA)6	12	66	77	GGGAGAAAAATAGAGAGAGGGC	59	8	22	TTGCTCTTCTAGGTCTCTCTTGC	59	119	23	112
NODE_1038604_length_113_cov_66.008850	1	p2	(GA)6	12	78	89	CAGGGGAAAGGATAATGCAA	59	7	20	TGCTCTATCACACTCTCTCCCA	60	148	22	142
NODE_1038635_length_133_cov_40.075188	1	p2	(CT)6	12	32	43	CTTCATCCCACACTCCCATT	59	0	20	GGAGAGCGAGAAAGAGAGCA	59	122	20	123
NODE_1038682_length_68_cov_84.250000	1	p2	(TC)6	12	36	47	TCTCCCTCTCTAATTACCGCTC	59	8	22	TGTGGGTGAGAGCAAGTGAG	60	129	20	122
NODE_1038705_length_146_cov_52.226028	1	p2	(TC)6	12	153	164	TCCCTCTCTCCATTTATTGCT	57	49	21	AGAGCGAGAGAGAGAGATTCAGA	59	168	23	120
NODE_1038752_length_167_cov_49.964073	1	p2	(TC)7	14	46	59	TCCGACCTTACCTCCCTCAT	60	1	20	AGAGACTAAGCGAGTGGGGG	60	141	20	141
NODE_1038753_length_68_cov_85.676468	1	p2	(GA)7	14	18	31	GGGAGAGAGAGTGGGTGAGA	59	1	20	TTCGCTCTCTCTTTTCTTTCA	57	116	21	116
NODE_1038753_length_68_cov_85.676468	2	p2	(GA)12	24	72	95	GGGAGAGAGAGTGGGTGAGA	59	1	20	TTCGCTCTCTCTTTTCTTTCA	57	116	21	116
NODE_1038798_length_72_cov_84.291664	1	p2	(CT)6	12	76	87	CCTTCCTTCTCTGCTCTCTCT	57	0	21	AGTGGGAGATGGAGCTATGG	59	123	20	124
NODE_1038945_length_350_cov_21.334286	1	p2	(GA)6	12	123	134	GAGGGAGAGGGGTGAGAGTT	59	68	20	CTCGTTTGTGCCTCTCTCCT	59	280	20	213
NODE_1038945_length_350_cov_21.334286	2	p2	(GA)7	14	179	192	GAGGGAGAGGGGTGAGAGTT	59	68	20	CTCGTTTGTGCCTCTCTCCT	59	280	20	213
NODE_1038945_length_350_cov_21.334286	3	p2	(AG)7	14	365	378	AGGGAGCGGGATAGAGAGAA	60	279	20	GCTCCTCTCCCCTTTCATTT	59	397	20	119
NODE_103895_length_8810_cov_54.590466	1	p3	(AAT)6	18	6401	6418	CGATGAGCCAAGGCAATTAT	60	6284	20	AGAAAAGAGAGCCGAAAGGG	59	6482	20	199
NODE_1038985_length_196_cov_104.137756	1	p2	(CT)9	18	77	94	CACTTGCTCTCCATCCAACA	59	26	20	GGAAGAGAGGGTGAGGGAAG	60	216	20	191
NODE_1039162_length_252_cov_27.273809	1	p2	(CT)6	12	213	224	GGACCTCCTCTCCCATTCTT	59	73	20	GGGAGGGAGAGCAAGAGAGT	59	309	20	237
NODE_1039225_length_63_cov_59.523811	1	p2	(GA)8	16	110	125	CCACCACCTCTCTCTTGTATCC	59	3	22	TCTCCCTCTCACTCTCCCTCT	59	112	21	110
NODE_1039290_length_518_cov_51.693050	1	p2	(CT)6	12	345	356	AAGGGAGGAAGGGAGAGTCA	60	254	20	GGTGGAAAGAGAGGGAGGAG	60	475	20	222
NODE_1039385_length_85_cov_106.682350	1	p2	(GA)6	12	99	110	AAGAAAAGAGAGAGGAGCAGGA	58	15	22	TCCTGATAGAGAAGGAGAGATTGC	60	146	24	132
NODE_103940_length_69_cov_132.043472	1	p2	(AG)6	12	42	53	GAAAGAGAGAGAAAAGAGGAAGCA	59	10	24	ATGTTCTATGCCTCTCCCTCC	59	109	21	100
NODE_1039620_length_190_cov_70.294739	1	p2	(AG)10	20	1	20	GAGAGAGAGAGCTTATCCCAACA	59	9	23	GGCAAAATTAAAGAGAGGAGATTG	59	111	24	103
NODE_1039661_length_21058_cov_11.043309	4	p2	(TA)20	40	20792	20831	TGTCTGGAGCTGTGGTTGAG	60	20683	20	TATGCTGCTCTGTTCGTTGG	60	20880	20	198
NODE_1039695_length_168_cov_107.041664	2	p2	(GA)6	12	155	166	GTGGGAGGGAGACAATGAGC	62	90	20	CCCTCTCTCTCTCACTTCTTGC	59	194	22	105
NODE_1039736_length_77_cov_77.272728	1	p2	(CT)6	12	95	106	TCTCTCCGCTTCTTTCCTTTATT	59	0	23	GAGAAGAAGGGTAAGGGGAAA	58	125	21	126
NODE_1039746_length_747_cov_15.544846	1	p2	(GA)12	24	87	110	AATGGGCAAGAGAGAGAGCA	60	0	20	ATCCCTCTTTCACCCCTCTC	59	256	20	257
NODE_1039746_length_747_cov_15.544846	2	p2	(AG)7	14	572	585	TGAGTTTGGGAGCAAGACTG	59	487	20	CTTCCCTCTCTCCAGCTCCT	60	652	20	166
NODE_1039746_length_747_cov_15.544846	3	p2	(GA)6	12	623	634	TGAGTTTGGGAGCAAGACTG	59	487	20	CTTCCCTCTCTCCAGCTCCT	60	652	20	166
NODE_1039784_length_63_cov_47.873016	1	p2	(CT)6	12	89	100	TCTCCCCCTTAATTATCTTTTTCTT	59	5	25	GGTGGAGAGAGAGAGAGTGAGAA	59	104	23	100
NODE_103984_length_128_cov_47.218750	1	p2	(TC)6	12	127	138	TCCCTCTCACCCTATCTCTGTT	59	1	22	TGGGAGAAGAGAGAATTAATGATTG	59	179	25	179
NODE_1039872_length_271_cov_22.708487	1	p2	(TC)7	14	199	212	CACTCTTGTGCTCTCCCACC	60	76	20	GGGAGAATGAGAGAGCGTGT	59	255	20	180
NODE_1039963_length_466_cov_70.038628	1	p4	(ACAT)5	20	1	20	CCAACCTGCTGCCATAACTT	60	169	20	CAAGTTTGAAGGCCAAGGAA	60	426	20	258
NODE_1039963_length_466_cov_70.038628	2	p4	(ACAT)5	20	221	240	CCAACCTGCTGCCATAACTT	60	169	20	CAAGTTTGAAGGCCAAGGAA	60	426	20	258
NODE_1039995_length_71_cov_53.507042	1	p2	(AG)6	12	28	39	GGGAGTGTGAAAGAAGAGCAA	59	7	21	CTCTCTCCTCTCCCCAACCT	59	124	20	118
NODE_1040075_length_101_cov_172.871292	1	p4	(CACT)5	20	86	105	CCTTAGTTTCTTGCTCCCCC	60	32	20	CGAGTGTGAAAGAGAGAGGCA	60	144	21	113
NODE_1040115_length_1143_cov_48.909885	1	p2	(TC)6	12	767	778	CACCATTTCTTCGACCCTGT	59	708	20	GATGTATGGAAAGAGGGCCA	59	925	20	218
NODE_104013_length_3094_cov_55.474789	1	p2	(GT)8	16	246	261	ATATGTCCCAACTTGAGGCG	59	216	20	CCCAACCAAATTCTCCAAGA	59	360	20	145
NODE_104013_length_3094_cov_55.474789	2	p2	(GA)8	16	270	285	ATATGTCCCAACTTGAGGCG	59	216	20	CCCAACCAAATTCTCCAAGA	59	360	20	145
NODE_1040158_length_90_cov_63.133335	1	p2	(TC)7	14	93	106	GAGTTAGAATGAGAGAGCCAGACA	59	13	24	AGAGAGTGAGAGAGAGAGAGATGAAGA	59	112	27	100
NODE_1040164_length_89_cov_81.910110	1	p2	(TC)6	12	68	79	TTCTTCCACTATCTCTCTCGTGC	60	6	23	AAGAGAGTGAGGGAGAGGGC	59	135	20	130
NODE_1040172_length_415_cov_49.978313	2	p2	(AG)6	12	326	337	TGGAGCGGGATAGAGAAAGA	59	187	20	ATCCATCAATCTCTCCGTCG	60	384	20	198
NODE_1040177_length_82_cov_49.341465	1	p2	(CT)6	12	96	107	TCCCACTCTTTCTATCTCTTGC	57	19	22	GTGTGGGAGGAGAGAGGGAT	60	132	20	114
NODE_1040224_length_63_cov_97.523811	1	p2	(CT)7	14	107	120	TCAATCTTTTTGTAAGGTCTCTTCA	58	3	25	GGAGAGAGAGAGAGAGGAGTGTG	58	121	23	119
NODE_1040227_length_311_cov_47.697750	1	p2	(TC)6	12	261	272	CTCTTTCCCCTTCATCCCTC	60	199	20	GGGTGCAAGAGAAAGGAGTG	59	324	20	126
NODE_1040244_length_97_cov_91.051544	1	p2	(AG)10	20	59	78	TGGAGATTGTGTGAGCAAGAG	59	0	21	TCACTCTCTCTCCCCCTCTG	59	100	20	101
NODE_1040256_length_3212_cov_60.219177	2	p2	(TC)7	14	447	460	AACCCTCTCCCGCACTAACT	60	375	20	AGAGAAAGAGGGGGATGGAA	60	548	20	174
NODE_1040256_length_3212_cov_60.219177	3	p2	(GA)6	12	1507	1518	ATGCCTTCCACCATCTCATC	59	1478	20	ATTCATTATTTTTCCCCGGC	59	1645	20	168
NODE_1040334_length_346_cov_96.182083	1	p2	(GA)6	12	139	150	TGCAGAGGGAAAGGATAACG	60	81	20	TCCCTCTCCCTATCTCCCTT	59	270	20	190
NODE_1040334_length_346_cov_96.182083	2	p2	(GA)6	12	153	164	TGCAGAGGGAAAGGATAACG	60	81	20	TCCCTCTCCCTATCTCCCTT	59	270	20	190
NODE_1040334_length_346_cov_96.182083	3	p2	(GA)7	14	199	212	TGCAGAGGGAAAGGATAACG	60	81	20	TCCCTCTCCCTATCTCCCTT	59	270	20	190
NODE_1040364_length_270_cov_51.751850	1	p2	(TC)6	12	239	250	TGTTTCTCTTGTTGCCCTCC	60	82	20	TGGGAAGTGACTGAAGGTGA	59	281	20	200
NODE_1040436_length_75_cov_80.186668	1	p2	(TC)6	12	39	50	TCTTTCTCCCTCTCACGTACA	57	12	21	CGGAGAGGAAGACAAAGAGG	59	133	20	122
NODE_1040493_length_312_cov_51.987179	1	p2	(CT)6	12	35	46	CCGCTCCCTCTATTTTTCCT	59	5	20	AGCGAGAGAGAGGTGGTGAG	59	190	20	186
NODE_1040527_length_177_cov_164.163849	1	p2	(TC)6	12	117	128	CTTGCGATGCCTCTCTCTCT	59	3	20	AAGAGGGAGCAAGTGTGTGC	60	182	20	180
NODE_1040576_length_77_cov_143.675323	1	p2	(AG)7	14	76	89	TGAGGGAAGAAGAGCTGGAA	60	26	20	GCCTCCCACCCATTTTAACT	60	134	20	109
NODE_1040594_length_82_cov_50.378048	2	p2	(GA)6	12	31	42	GAGAGAGAGAGAGCAAAGGTGAG	59	10	23	TCTCCCTCCTCTAATCCTTCC	58	118	21	109
NODE_1040599_length_140_cov_40.228573	2	p2	(TC)6	12	78	89	TTTCCGTACACTCCCTCTCA	58	27	20	GAGAGAGTGCAACAGGGAGG	59	185	20	159
NODE_1040632_length_142_cov_98.239433	1	p2	(CT)8	16	118	133	CCTTCTGGTTCTCCCTCACA	60	43	20	GGTGGGAGGTAGGTAAAGGG	59	178	20	136
NODE_1040708_length_230_cov_46.891304	1	p2	(AG)6	12	78	89	GAGAGGTTGGCAAGCAAGAG	60	55	20	CACCTCTCTCCCGCTTTTTA	59	165	20	111
NODE_1040822_length_151_cov_99.205299	1	p2	(CT)6	12	60	71	ATTTCTCCCCCTTTTTCTCC	58	7	20	TGAGAAAGATACAATGCGCAAG	60	106	22	100
NODE_1040886_length_90_cov_47.544445	1	p2	(GA)7	14	92	105	GCAAGAGAGGGAAGGCATGT	61	36	20	CCCTTTCTCCCTCCCTCA	60	139	18	104
NODE_1040888_length_594_cov_63.601009	1	p2	(AG)6	12	147	158	CGGTTGCAAGGCATTAACTT	60	101	20	TTGCTGCACCTCATTCAAAG	59	295	20	195
NODE_1040897_length_694_cov_92.544670	1	p2	(GA)6	12	234	245	AGTGATGGGGAAGAGGAGGT	59	117	20	CTCTCTCGCTCACTCGCTTT	60	239	20	123
NODE_1040953_length_154_cov_106.694809	2	p2	(TC)7	14	122	135	ACTCCCATTCTCAGTCCCAA	59	70	20	GAAAAGAGGGAAGGGGAAGA	59	194	20	125
NODE_104096_length_589_cov_56.239388	1	p2	(GA)7	14	290	303	GCGGGAGAGAGACTGTGAAA	60	136	20	AGGACGGAGGGAGATAAGGA	60	415	20	280
NODE_1040976_length_383_cov_51.211487	1	p2	(TC)7	14	389	402	TGTCTTTGCCATCCATGCTA	60	284	20	GGAATGCGTGAAATAAGGGA	59	430	20	147
NODE_1041014_length_364_cov_54.230770	1	p2	(CT)9	18	249	266	TTTATCGCTCATCGTCCCTC	60	178	20	AGGAAGCTAGAGGGTGGGAG	59	317	20	140
NODE_1041015_length_540_cov_32.594444	1	p2	(CT)6	12	160	171	CCTCCATCCTTCTCTCCCTC	60	18	20	TATAGAGAAGGGGCAGCGAG	59	256	20	239
NODE_1041083_length_122_cov_65.475410	1	p2	(CT)7	14	51	64	CCCTCTCACTTTCTCTTGCG	60	6	20	TCTCCCTCTCTTCTTCCCTCTT	59	139	22	134
NODE_1041084_length_681_cov_29.803230	1	p2	(AG)8	16	255	270	ATGTTCGGGAAATACACCCA	60	215	20	ATTAACGCCATGAAAAAGCG	60	457	20	243
NODE_1041086_length_63_cov_38.476189	1	p2	(AG)7	14	93	106	GGAGAGAGGGAAACTATAAGGAAGA	59	0	25	ATCTCTCACTCCCGCTCTCTC	60	119	21	120
NODE_1041103_length_265_cov_41.154716	1	p2	(TC)6	12	120	131	ATAGAAGGGATGGAGAGGCG	60	45	20	CATTTTCCCAGCCCTCTCTT	60	315	20	271
NODE_1041139_length_66_cov_144.712128	1	p2	(GA)7	14	56	69	GGAGATCGAGAGCAGTAAAATG	58	0	22	TCTCTCACTCTCTTTCTATTTCATTCC	59	101	27	102
NODE_104118_length_120_cov_48.008335	1	p2	(AG)9	18	115	132	GAGAGGCAGAGAGTAGTTGGGA	60	4	22	TCCCTTTCTCTCTCTTTTACACTTTC	59	170	26	167
NODE_1041263_length_533_cov_74.851784	1	p3	(TTG)5	15	160	174	AGCACCCAATGGTGAAAAAG	59	102	20	GAGGGCCGCTTATTATGTGA	60	313	20	212
NODE_1041280_length_190_cov_7.489474	1	p2	(AT)11	22	1	22	TCACTCTGAAGCTTGAAAAGCA	60	46	22	GGTGCAATTTCTGACAGCAG	59	212	20	167
NODE_1041305_length_555_cov_96.046844	1	p2	(TC)6	12	210	221	TGCTCTTGATCCCTTCGTCT	59	109	20	AGGCAGTGAAGGTGAGATGG	60	271	20	163
NODE_1041308_length_379_cov_55.960423	1	p2	(AG)7	14	129	142	AGGGAGGACAGAAGAGGGAG	59	21	20	TCCATCTCTCCCCATTTCAC	59	257	20	237
NODE_1041318_length_96_cov_147.031250	2	p2	(GA)7	14	23	36	GTGTGTGTGTGTGTGAGAGGG	60	2	21	TTCTTGCATTATCTTTCCCCC	60	101	21	100
NODE_104134_length_63_cov_56.301586	1	p2	(AG)6	12	78	89	AGGGTGAGCGCAAATAGAGA	59	7	20	CCTGCTCCTTACCCCCTATC	59	124	20	118
NODE_1041394_length_131_cov_45.435116	1	p2	(TC)6	12	92	103	TCCCACACACTCTCTCTCGAT	59	13	21	GAGCGAAAGCGAAAGAATGA	60	124	20	112
NODE_1041394_length_131_cov_45.435116	2	p2	(CT)13	26	127	152	TCCCACACACTCTCTCTCGAT	59	13	21	GGAGCGAAAGCGAAAGAAT	59	125	19	113
NODE_1041399_length_540_cov_44.175926	1	p2	(CT)8	16	427	442	TCTCGCCCTCTGTTTCACTT	59	316	20	CATGCTTGATCTCCCTCTCC	59	574	20	259
NODE_1041408_length_83_cov_56.710842	1	p2	(GA)6	12	28	39	GCAAGAGAGGGAAGAGGTTG	59	8	20	TCTTGCTTGCTCTCTTTCTTACTC	58	122	24	115
NODE_1041408_length_83_cov_56.710842	2	p2	(AG)6	12	41	52	GCAAGAGAGGGAAGAGGTTG	59	8	20	TCTTGCTTGCTCTCTTTCTTACTC	58	122	24	115
NODE_1041483_length_225_cov_57.031113	1	p2	(CT)7	14	105	118	CATTTCTCATTATCCGTCACCA	59	48	22	GAGTGGCAAGAGAGAGGGTG	59	148	20	101
NODE_1041541_length_95_cov_54.231579	1	p2	(AG)6	12	26	37	AGAAAGATGGGGAGGGAAGA	60	8	20	CTCTGTCCCTTTTTCTCCCA	59	126	20	119
NODE_1041551_length_151430_cov_9.821046	11	p5	(TTTAT)5	25	102953	102977	GGCACCCCTTGGATTTTTAT	60	102849	20	CGGTGATGGGCTGTAAAGTT	59	103077	20	229
NODE_1041591_length_268_cov_36.634327	1	p2	(GA)7	14	146	159	TTAGAAATGGTGGAGGGCAT	59	72	20	CCTTCCTCTTTCTCCATCCC	60	225	20	154
NODE_1041661_length_144_cov_55.326389	1	p2	(CT)6	12	52	63	CCCTCCCTCCCTCTTTCTTT	60	3	20	TGGGGAAGGAGACACATAGG	59	191	20	189
NODE_1041661_length_144_cov_55.326389	2	p2	(TC)6	12	97	108	TTTTCCCACTTTTGCTCACC	60	65	20	TGGGGAAGGAGACACATAGG	59	191	20	127
NODE_104169_length_2670_cov_55.914230	1	p2	(GT)6	12	2457	2468	ATTTTTGGGCGAGGCTAACT	60	2332	20	GCGCATGAGAAATCGGTATT	60	2527	20	196
NODE_1041709_length_977_cov_47.594677	3	p2	(GA)6	12	454	465	AGCTGGCGTGAGAGAGAGAG	60	444	20	GGGGGAGTACATGAGGGAGT	60	649	20	206
NODE_1041883_length_87_cov_30.379311	1	p2	(GT)6	12	74	85	TGGAGGGTGAGACACAGAAA	59	10	20	CATCCCACCCTCTTTCTCAT	58	120	20	111
NODE_104195_length_103_cov_43.504856	1	p2	(CT)7	14	117	130	GCCTTCTTAATCTCCCCGTC	60	35	20	GAAGAGACAAAAGGGAAGAGAGA	58	154	23	120
NODE_1041967_length_265_cov_63.086792	1	p2	(TC)7	14	250	263	CTCTCCCCTCTCCCTCTCTT	58	27	20	AGGGGGAGAGAGATGATTGA	58	305	20	279
NODE_104199_length_126_cov_63.500000	1	p2	(CT)6	12	122	133	ACACTCCCTCTCCCACACAC	60	37	20	GCTCTCTCCCTCTCTCACTCTC	58	187	22	151
NODE_104202_length_78_cov_46.615383	1	p2	(CT)12	24	39	62	CCTCTATCTGATTCTCTCTATGTCCC	60	10	26	AGCAAGAAAGGAGGGAGGAG	59	129	20	120
NODE_1042060_length_401_cov_43.453865	2	p2	(TC)6	12	367	378	TTTCCCTCCCTCTCACCTTT	60	305	20	TGTGAGAGAGATCGAGCAACA	59	458	21	154
NODE_1042088_length_235_cov_54.229786	1	p2	(AG)7	14	33	46	GCGAGCAAGAGAGAGAGAGAG	58	25	21	GAAAGATTGAGGGAGGGAGG	60	228	20	204
NODE_1042088_length_235_cov_54.229786	2	p2	(AG)7	14	94	107	GCGAGCAAGAGAGAGAGAGAG	58	25	21	GAAAGATTGAGGGAGGGAGG	60	228	20	204
NODE_1042123_length_931_cov_44.779808	1	p2	(CT)6	12	449	460	CTTCCTCATCCTCTCCCTCC	60	344	20	GTGCAAAAGATGAAGTGCGA	59	522	20	179
NODE_1042123_length_931_cov_44.779808	2	p2	(TC)6	12	728	739	TCGCACTTCATCTTTTGCAC	59	503	20	AAGAAAGAAAGGAGGGGCAG	59	758	20	256
NODE_1042123_length_931_cov_44.779808	3	p2	(TC)7	14	788	801	CTGCCCCTCCTTTCTTTCTT	59	739	20	GGAGGGAAAGAGGGATGAAG	60	867	20	129
NODE_1042125_length_880_cov_47.301136	1	p2	(AG)6	12	1	12	CTACCGAGCTCACGCTCTCT	59	34	20	CCTTGCTTCTCCCACTTCAG	59	188	20	155
NODE_1042254_length_1113_cov_53.447441	1	p2	(TG)7	14	1069	1082	GCCCACATCTGCTTTGTTTT	60	876	20	TGTTTCCCATGATTGTGCAG	60	1153	20	278
NODE_1042301_length_63_cov_78.079369	1	p2	(GA)7	14	109	122	AGGGAGGGTGGGAGAGAGTA	60	0	20	CCTTCTTACCTCAATCTTTCCCTT	60	108	24	109
NODE_1042314_length_167_cov_41.988026	1	p2	(AG)12	24	80	103	GAGGAGCAGAGAAAGTTGGTG	59	22	21	TCATCCTATCGCCCTTCTTC	59	121	20	100
NODE_1042314_length_167_cov_41.988026	2	p2	(GA)6	12	150	161	GGAGCAGAGAAAGTTGGTGAG	59	24	21	CTCTCTCTCTCGCTTACACGC	59	159	21	136
NODE_1042338_length_651_cov_51.568356	1	p3	(GAG)5	15	363	377	AGATGAGGAGGAGGAGGAGG	59	358	20	TCAAGATGGAAGTGGGGAAG	60	552	20	195
NODE_1042374_length_184_cov_89.054344	1	p2	(GA)7	14	225	238	GAAGATACGGAATCTCTGATCCA	59	18	23	TTCTCTCTCTCTCTCCTCTCTGC	58	238	23	221
NODE_1042395_length_118_cov_89.144066	1	p2	(CT)6	12	133	144	TAGAGGGGGAGGGAGAAAGA	60	66	20	TGAGTGAGAGTGAGCGAGAGA	59	178	21	113
NODE_104240_length_223_cov_57.838566	1	p2	(TC)8	16	97	112	TTCCACGATCTCGATCTTCA	59	12	20	GGGCGTGAGAGAAAGAAACA	60	264	20	253
NODE_1042445_length_325_cov_20.492308	1	p2	(TC)6	12	232	243	CACGGAGTTGCAAAGGATTT	60	148	20	AAGAAATCGGATTGGTGTGC	59	373	20	226
NODE_1042480_length_247_cov_117.534416	1	p2	(GA)6	12	83	94	GAGGGAAAGATTGGGGGATA	60	56	20	ATCCCATGCTCTCCCTTTCT	60	274	20	219
NODE_1042481_length_86_cov_102.406975	1	p2	(CT)6	12	110	121	TCTTTTACTCTCTCCTTCTCTACCAA	58	20	26	GAAAGGGAGAGCATGGGATT	60	147	20	128
NODE_1042551_length_420_cov_53.669048	1	p2	(AG)8	16	282	297	AAAAGGAAGAGATTGCGTGC	59	129	20	CGCCTCTCTTTCTCTCTTGC	59	386	20	258
NODE_1042572_length_129_cov_178.906982	1	p2	(CT)6	12	135	146	TCCATCCCTTTAGTTGGATACC	59	19	22	AGGGAGCAGATGGAGAGAGTC	59	177	21	159
NODE_1042813_length_178_cov_150.168533	1	p2	(GA)6	12	221	232	ACTCCCTCTTCAACCATCCC	60	82	20	TCTCTCCCTCCCCTCTTCTC	59	225	20	144
NODE_1042831_length_295_cov_48.305084	1	p2	(TC)6	12	203	214	TCTCTCCCTCTCCCTCCTTC	59	147	20	CATCCCATTTCGTCCCTCTA	59	286	20	140
NODE_1042837_length_90_cov_57.599998	1	p2	(AG)6	12	70	81	GAGAGCATGCAATTGAAAGAGA	59	52	22	ATCCCTCCCACTTTCTCCCT	61	151	20	100
NODE_1042849_length_87_cov_42.252872	1	p2	(CT)6	12	38	49	TCTCAACCTCTTTCATTCTTTCC	58	0	23	TGAGAGAGAGTGAGCAATGGA	58	146	21	147
NODE_1042944_length_66_cov_19.181818	1	p2	(TC)13	26	80	105	TCTCACCGCTTGACCACTC	59	0	19	AGGGAGGGAGGGGAAGAG	60	126	18	127
NODE_1042960_length_110_cov_51.363636	1	p2	(TC)6	12	160	171	CTCTCTCTCCCTCTCCCACC	60	27	20	GAGAGAGAAAGCAAAGGATAATGTT	58	166	25	140
NODE_1043081_length_515_cov_55.413593	1	p2	(GA)8	16	455	470	CAGGGAGAGGAGATGGCTAA	59	296	20	CTCTCACACTCCATCCCTCC	59	562	20	267
NODE_1043149_length_117_cov_45.803417	1	p2	(CT)6	12	48	59	TTCTCTTTCAACCTCTCTGCAA	59	1	22	GAGAGAACGACCAAGGGAGA	59	163	20	163
NODE_1043150_length_103_cov_46.844662	1	p2	(AG)6	12	92	103	AAGAAAGAGGGAGTGAGGGC	59	42	20	CCCTTTTCTTTCTACCCTCTCA	58	160	22	119
NODE_1043168_length_127_cov_41.496063	1	p2	(TC)6	12	46	57	CCTCTCTTCATCCCTCCCTT	59	23	20	TGGTAAAGAGAAAGGGATAGCG	59	188	22	166
NODE_104325_length_110_cov_49.209091	1	p2	(AG)9	18	97	114	GCGATACAGAGAGAGTGTGGG	59	31	21	TTTTCCTCTCTCTTTTCCTCCA	59	156	22	126
NODE_1043345_length_74_cov_87.067566	2	p2	(AG)6	12	98	109	ACAAGTTTGTGTGTGTCGGG	59	12	20	TCTTGCTCTCTCTCTCTATTGGC	59	113	23	102
NODE_1043349_length_139_cov_52.345325	1	p2	(TC)9	18	46	63	CCCCCTTTGCTTTTAATCTC	57	1	20	TGTGCAACATTATGGAGATTTTG	59	176	23	176
NODE_1043452_length_608_cov_17.462172	1	p2	(AG)7	14	545	558	TTTGTGAAAATGGCCCTAGC	60	403	20	TAGCTGTGTGTGCGTGTGTC	59	576	20	174
NODE_1043452_length_608_cov_17.462172	2	p2	(TA)10	20	576	595	TTTGTGAAAATGGCCCTAGC	60	403	20	TAGCTGTGTGTGCGTGTGTC	59	576	20	174
NODE_1043535_length_81_cov_47.111111	1	p2	(GA)6	12	42	53	GAATAATGAGAGAGGGTGTGATG	57	1	23	TCTCTCTCTCACTCCATGACCA	59	115	22	115
NODE_104358_length_795_cov_51.637737	1	p4	(AATA)5	20	533	552	TCAGCATCTATTTCCCACCC	59	512	20	TTAGTGGCACGCAAGTGAAG	60	690	20	179
NODE_1043585_length_329_cov_89.893616	1	p2	(AG)6	12	335	346	GAGTGAGGGAGAAAAAGGGG	60	132	20	CCTCACCCACACACACACAC	60	386	20	255
NODE_1043585_length_329_cov_89.893616	2	p2	(GT)6	12	368	379	GAGTGAGGGAGAAAAAGGGG	60	132	20	CCTCACCCACACACACACAC	60	386	20	255
NODE_1043604_length_199_cov_54.462311	1	p2	(TC)7	14	51	64	CCTCACACCTACCCTCCATC	59	6	20	GGTGGGAGAGTGATAAAGCG	59	133	20	128
NODE_1043604_length_199_cov_54.462311	2	p2	(CT)6	12	93	104	CCTCACACCTACCCTCCATC	59	6	20	GGTGGGAGAGTGATAAAGCG	59	133	20	128
NODE_1043751_length_70_cov_68.900002	1	p2	(CT)9	18	1	18	TCTCTCTCTCTTCACTCCCCC	59	7	21	AGGTAGGAAAAAGCAAGGAGAG	58	111	22	105
NODE_1043751_length_70_cov_68.900002	2	p2	(CT)7	14	69	82	TCTCTCTCTCTTCACTCCCCC	59	7	21	AGGTAGGAAAAAGCAAGGAGAG	58	111	22	105
NODE_1043761_length_160_cov_50.137501	1	p2	(GA)6	12	50	61	GAAAGAGGGTGGGAGAGTGA	59	13	20	CACACCTACCCTCCATCTCAA	59	152	21	140
NODE_1043808_length_649_cov_104.355934	1	p2	(GA)7	14	223	236	AGAGAGGGAAGGAGCGAAAG	60	185	20	ACTGGTTCTCTTCCTCACCG	59	461	20	277
NODE_1043808_length_649_cov_104.355934	2	p2	(AG)6	12	609	620	TAGTGGGAGAGGAAGAGGCA	59	501	20	CTCGCATTCTCCATCATTTG	59	643	20	143
NODE_1043866_length_299_cov_62.167225	1	p2	(CT)7	14	320	333	CTATCCTTCTCTCCCACCCC	59	84	20	GGCCAATAGAGAGAGAGAGAGC	58	339	22	256
NODE_1043882_length_353_cov_44.498585	1	p2	(AT)7	14	336	349	TCATGCAAACTGTAACGGGA	60	298	20	TGAGATTGCTCCACCTGATG	59	408	20	111
NODE_1043911_length_125_cov_47.007999	1	p2	(AG)6	12	126	137	TGGATGGAGAGAAATGGAGG	60	50	20	CTCTCTCTCTCTTGCCCATTG	59	158	21	109
NODE_1043911_length_125_cov_47.007999	2	p2	(AG)7	14	148	161	TGGATGGAGAGAAATGGAGG	60	50	20	CTCTCTCTCTCTTGCCCATTG	59	158	21	109
NODE_1043924_length_121_cov_57.082645	1	p2	(GA)7	14	73	86	GGAGAAAAGAGAAAAGGAGGGA	60	1	22	AGTTCTGTCCCACTCTCCCC	60	148	20	148
NODE_1043931_length_225_cov_21.048889	1	p3	(GTT)6	18	261	278	GGGAATGATGATCGTACCATTT	59	4	22	CAACAACAACAACTTGAGGGA	58	272	21	269
NODE_1043943_length_63_cov_49.063492	1	p2	(CA)7	14	32	45	TCTCGCTTCTTCAGTCTCTCTCT	59	4	23	TGGAAGGTGAATATAGGAGAGGT	58	108	23	105
NODE_1043950_length_158_cov_32.177216	1	p2	(GA)6	12	176	187	TGAGTGAGAAAGGCAGAGGG	60	79	20	TCTCTCTCTCTCCATCCCCC	60	186	20	108
NODE_1044039_length_189_cov_21.428572	1	p3	(TGA)5	15	143	157	AGCAAAACTTGAGCCTTCCA	59	61	20	GTATCAATCCGCAAGCCAGT	60	177	20	117
NODE_104414_length_239_cov_147.351471	1	p2	(CT)6	12	238	249	TTCTTTTGCTCTCACTCGCA	59	115	20	AAAGAGGGGGAGGAGATTGA	60	278	20	164
NODE_1044145_length_316_cov_52.180378	1	p2	(TA)7	14	216	229	ACATGCATACCACCCTATTTTT	57	152	22	TGTGTGTGGCATGCAAATAA	59	363	20	212
NODE_1044151_length_134_cov_48.231342	1	p2	(AG)8	16	46	61	TTGGAGATGGAGCTATGGAA	58	10	20	TCCCTTTTCTCTCTTTCCCTC	58	110	21	101
NODE_1044182_length_63_cov_42.111111	1	p2	(AG)7	14	46	59	CTTCTTGGTGTGACTCTCGG	58	0	20	AGGATTACACCGTCGACCAC	59	99	20	100
NODE_1044191_length_138_cov_58.992752	1	p2	(AG)6	12	81	92	TGAAGGAGAGATGGAAGGCA	60	31	20	ACATCTCTCTGCTCTCCCCA	59	137	20	107
NODE_1044281_length_198_cov_60.282829	1	p2	(AG)9	18	133	150	TGTGTGAGAGATAGGGAGGGA	59	51	21	TCTCCTTTTCTCAGCTTTCATT	57	207	22	157
NODE_1044519_length_188_cov_49.882980	1	p2	(AG)8	16	72	87	AATAGAGCTTGGGAGAGTGGG	59	30	21	TCTCCCTTCCATCTTCTCTCAC	59	159	22	130
NODE_1044519_length_188_cov_49.882980	2	p2	(GA)6	12	89	100	AATAGAGCTTGGGAGAGTGGG	59	30	21	TCTCCCTTCCATCTTCTCTCAC	59	159	22	130
NODE_1044536_length_209_cov_76.497604	1	p2	(AG)6	12	77	88	GGGAGAGAGGAGTAAGAGAGATACG	60	39	25	TTCCTCACAATCACGCACTC	59	149	20	111
NODE_1044559_length_824_cov_35.475727	1	p2	(CT)6	12	739	750	CCCTTTCTCCGCTTCTTTCT	59	641	20	GGTAGGTGGAGAGGGAGGAG	60	795	20	155
NODE_1044678_length_116_cov_48.887932	1	p2	(GA)6	12	15	26	GAGTGGAGATAATGAGAGAGAGAGAA	58	1	26	CTCTCCACCTCTCTTGGAGC	59	130	20	130
NODE_1044730_length_1601_cov_49.690193	2	p2	(TC)8	16	1495	1510	CTTTCTCTCTCCCTCCCCAT	59	1459	20	AGAGAGGGAAGGTTGGTGGT	59	1612	20	154
NODE_1044868_length_1084_cov_23.424355	1	p2	(TA)10	20	1127	1146	ATTGACCTAGAATGCCCGTG	59	915	20	AGAGGGATTGAATCAAGGCA	59	1126	20	212
NODE_1044898_length_271_cov_92.287827	1	p2	(GA)6	12	219	230	TCTCTTGTGATGGAGCAGGA	59	94	20	CCCTCCATACCTCTCTCCCT	59	279	20	186
NODE_104507_length_328_cov_47.432926	1	p2	(TC)6	12	283	294	CTCTTGCTCCACCACCATCT	60	265	20	AGAGACAAAGAGCGGGACAA	59	366	20	102
NODE_104507_length_328_cov_47.432926	2	p2	(TC)7	14	363	376	CTCTTGCTCCACCACCATCT	60	265	20	AGAGACAAAGAGCGGGACAA	59	366	20	102
NODE_1045073_length_228_cov_52.289474	1	p2	(TA)13	26	1	26	TCCAGACGGCAAAATTTCAT	60	58	20	TTTTTGGGATGATCCATATTTGT	59	220	23	163
NODE_1045116_length_63_cov_76.968254	1	p2	(TC)6	12	101	112	GAGGAAAGAGATTGAGTGAAAGAAA	59	9	25	AGAGAGAGACAAGCAAGTGAGGA	59	108	23	100
NODE_1045133_length_190_cov_50.984211	1	p2	(GA)7	14	128	141	AGAGATTGGGGGATAGTGGG	60	106	20	TGCTCCCTCTCTTTATTGCTG	59	205	21	100
NODE_1045136_length_129_cov_120.689926	1	p2	(TC)6	12	51	62	TCACTCCCTCTCCCTAACTCA	58	27	21	GGGAGAAGGGGAGTCAGAAA	60	188	20	162
NODE_1045174_length_322_cov_53.621117	1	p2	(AG)11	22	111	132	GAGTGATGAGGAGAAGGCAGA	59	36	21	TCATCCCTCTTTCCCTCCTT	60	187	20	152
NODE_1045207_length_276_cov_55.655796	1	p2	(TA)6	12	88	99	AACCAAGCCTTTCACACTTTTT	59	21	22	TCATTAAAAGAAATGGGCTCG	59	121	21	101
NODE_1045217_length_102_cov_78.647057	1	p2	(GA)6	12	64	75	AAATGGGAAAGAGTGGTGGA	59	23	20	CTTTTTGCCTCTCACTCCCC	61	162	20	140
NODE_104522_length_250_cov_56.507999	1	p2	(CT)6	12	280	291	TCCCTCTTTCATCCCTCTCT	57	71	20	GAGGGAGATAATGGGCAAGA	59	307	20	237
NODE_1045285_length_100_cov_57.759998	1	p2	(CT)6	12	49	60	TCTTGTTTCCATCCTTTTCCC	60	26	21	TTGCAAAAGAAACAGAGGGC	60	142	20	117
NODE_1045378_length_119_cov_109.529411	1	p2	(GA)7	14	96	109	GGGAGAGGGACCTAGAGAGAA	58	25	21	CTTAACCCACCCCTCTCCTC	59	157	20	133
NODE_1045380_length_459_cov_82.871460	1	p3	(TGA)5	15	239	253	TCCCAAACATCTTGAACAGC	58	196	20	GAAAAGCAGAAAATGACGCC	59	441	20	246
NODE_1045471_length_63_cov_52.968254	1	p2	(AG)8	16	70	85	AGAGGGAGGGAGAGACAAGG	59	1	20	TCTCAATCTCAGTCTTTCTTCTGC	59	110	24	110
NODE_1045503_length_876_cov_16.307077	1	p2	(GA)6	12	202	213	TGAGTGACCGGATGTGAGAG	59	67	20	GCCTTCTTCCAATCCCTTTC	60	230	20	164
NODE_1045711_length_167_cov_184.592819	1	p2	(TC)6	12	82	93	CGCTCTCACCGTCTCTCTCT	59	70	20	ATTGAGGGTTAGAATGGGGG	60	203	20	134
NODE_1045733_length_1371_cov_48.208607	1	p2	(TA)11	22	581	602	TTTCTAACTTGGGCATGGCT	59	512	20	GGTTCGCAGACCAAATGAAT	59	788	20	277
NODE_1045757_length_115_cov_42.730434	1	p2	(TC)9	18	65	82	TTTCCCGCTCTTTCTCTCTTC	60	45	21	TGTGTGGAATGGAGAGGTTG	59	154	20	110
NODE_1045767_length_327_cov_18.651377	1	c	(TG)14(AG)11	50	176	225	GGCCATGTTTGATCCTTAGC	59	92	20	TGATGGAACTGCTGAAATGAA	59	345	21	254
NODE_1045767_length_327_cov_18.651377	2	c	(TG)20(AG)11	62	230	291	GGCCATGTTTGATCCTTAGC	59	92	20	TGATGGAACTGCTGAAATGAA	59	345	21	254
NODE_1045803_length_143_cov_17.349649	1	p3	(AAG)6	18	119	136	TTATCCGCTCGTTTCCTGTC	60	22	20	CCTCTCCTCCGCTTCTTCTT	60	146	20	125
NODE_1045942_length_287_cov_141.682922	1	p2	(GA)9	18	142	159	ACGGAGGGTGAGTGGGATAA	61	94	20	TCCTGCTCTCTCTCAATCCC	59	335	20	242
NODE_1045946_length_76_cov_113.157898	1	p2	(TC)6	12	99	110	TCCCTCCTCTAATTCTTCCTTTC	59	25	23	GAGAGAGTGAGAGCAAAGGTGAG	59	129	23	105
NODE_1045946_length_76_cov_113.157898	2	p2	(CT)6	12	124	135	TCCCTCCTCTAATTCTTCCTTTC	59	25	23	GAGAGAGTGAGAGCAAAGGTGAG	59	129	23	105
NODE_1045964_length_716_cov_61.892460	1	p6	(AGGGAG)5	30	64	93	ACAAAAGGGAGAGGGAGAGG	59	58	20	TGCTCTTGCTCAGGACCTTT	60	280	20	223
NODE_1046003_length_111_cov_42.468468	1	p2	(TC)10	20	71	90	CATTCTTCCTTCCACCTTTCC	59	1	21	GAGGAGAGAGAGGGAGGGTT	58	160	20	160
NODE_1046107_length_166_cov_45.915661	1	p2	(CT)6	12	100	111	CCCCTTTCTCCATTCCTCTC	60	57	20	GAGAGAGAAGCGCAACGAAT	59	200	20	144
NODE_104618_length_9088_cov_23.916483	1	p3	(TGT)7	21	6588	6608	TGGAGATCATTTAGCCGACC	60	6540	20	AGCAAAGATGGCTCTGCAAT	59	6815	20	276
NODE_1046190_length_362_cov_64.798340	1	p2	(CT)6	12	144	155	GAATAGGGCACTCTCCCACA	60	17	20	GGAAGAGAGAATGAGAGGGACA	59	276	22	260
NODE_1046197_length_99_cov_127.626259	2	p3	(CTA)5	15	45	59	TTCTTCTTCTTCTTCTTCTTCTTCTTC	58	3	27	AAGATACATGTGGGGTGACCA	60	141	21	139
NODE_104626_length_238_cov_52.815125	1	p2	(TC)7	14	110	123	CCCTTCCCTTCCACTGTCTC	61	19	20	TTGGGATGGAGAAAGTTTGTG	59	298	21	280
NODE_104626_length_238_cov_52.815125	2	p2	(CT)6	12	187	198	CCCTTCCCTTCCACTGTCTC	61	19	20	TTGGGATGGAGAAAGTTTGTG	59	298	21	280
NODE_104626_length_238_cov_52.815125	3	p2	(TC)6	12	212	223	CCCTTCCCTTCCACTGTCTC	61	19	20	TTGGGATGGAGAAAGTTTGTG	59	298	21	280
NODE_1046320_length_846_cov_42.496452	1	p2	(TA)10	20	296	315	AGCCGAAGACGAACACACTT	59	147	20	TTCATCCAGCTGCATACCTG	59	425	20	279
NODE_1046322_length_138_cov_42.108696	2	p2	(GA)6	12	139	150	AGAGTGAGGGCACAAAGCAT	59	40	20	CCGTCCTCTCTCTCTCTCCA	59	155	20	116
NODE_1046348_length_217_cov_44.211983	1	p2	(AG)6	12	149	160	AGAGATGGAAGCCGTGAGTG	60	102	20	TGCTCTCCTCATTTCTCCCT	58	224	20	123
NODE_1046348_length_217_cov_44.211983	2	p2	(AG)9	18	171	188	AGAGATGGAAGCCGTGAGTG	60	102	20	TGCTCTCCTCATTTCTCCCT	58	224	20	123
NODE_1046387_length_158_cov_27.132912	1	p2	(AC)7	14	85	98	CCATCCTTTCCCTCATTTTT	57	45	20	GGGATAAGGGAAAAGCAGGA	60	196	20	152
NODE_1046387_length_158_cov_27.132912	2	p2	(TC)6	12	145	156	CCATCCTTTCCCTCATTTTT	57	45	20	GGGATAAGGGAAAAGCAGGA	60	196	20	152
NODE_1046402_length_63_cov_81.111115	1	p2	(CT)6	12	85	96	CCCTCCTTCCCTATCTCTCTCA	61	4	22	GCGTGCAAGATAGAACGAGA	59	123	20	120
NODE_104641_length_105_cov_46.523811	1	p2	(AG)9	18	59	76	GGGAGGGAGAAAAGGTGAGT	59	13	20	CTGTTCCCCGTCTCTCTCAT	59	162	20	150
NODE_1046412_length_193_cov_40.569946	1	p2	(CT)7	14	84	97	TCTCTCTCTCACTTGCTCGCT	59	29	21	GGAGCAGGGAAAGTTGTTGA	60	151	20	123
NODE_1046510_length_114_cov_50.903507	1	p2	(AG)6	12	95	106	AAGAGGCAGAGATTGGTGGA	59	49	20	TGCTCTCCATCTCACACCCT	60	151	20	103
NODE_1046512_length_99_cov_46.565655	1	p2	(TC)9	18	106	123	TCCATTCTTTTATTTATCCCTCTACC	59	12	26	TGCCATGTGAGAAAAAGAGAGA	59	153	22	142
NODE_1046523_length_192_cov_53.828125	1	p2	(AG)6	12	145	156	TCACTCTCACACGCATCCTC	59	72	20	CACCACTTTCAACCTCTCCC	59	213	20	142
NODE_1046535_length_428_cov_95.439255	1	p2	(CT)8	16	158	173	TTGATCATCCTCCCTCCATC	59	94	20	AGGGCGGTAGAAAGGAAAAA	60	300	20	207
NODE_1046586_length_99_cov_43.656567	1	p2	(TC)6	12	91	102	TGTCTCATCTCTTTAGTTCCCCA	60	43	23	TGACAAGGGTGAGAGGGATAG	59	160	21	118
NODE_1046804_length_231_cov_48.874458	1	p2	(GA)8	16	113	128	TAAGTGCGGGAGAGGAAGTG	60	58	20	CACATTGTAGCACTCTCACGC	59	258	21	201
NODE_1046916_length_71_cov_39.239437	1	p2	(GA)8	16	50	65	TGAGAGAGGAGATTTTGAATGGA	60	17	23	TCCCACTCTCTGTACTCACTACCTC	60	128	25	112
NODE_1047136_length_104_cov_45.538460	1	p2	(GA)6	12	103	114	TGGAGAGATGAAGCGACAGA	59	46	20	GCCCCAACTCTCTTTATCCC	59	154	20	109
NODE_1047167_length_160_cov_46.643749	1	c	(TC)6(AC)8	28	148	175	GTTATCCTTTCCCCCTGCAT	60	14	20	AGTGGCAAAGCAAGTGTGTG	59	187	20	174
NODE_1047317_length_99_cov_49.838383	1	p2	(CT)6	12	100	111	TCTCTCCCACTCTCTCTCTCAAA	59	13	23	AGGGAGGTAGGGAAGATAGAGA	57	160	22	148
NODE_1047332_length_63_cov_44.206348	1	p2	(TC)7	14	64	77	TTGCTTGTTGTATGGTTCTTTTT	57	6	23	GCAAGCAAGAGAGAAAGATAGTGA	59	116	24	111
NODE_1047340_length_142_cov_56.260563	1	p2	(AG)8	16	96	111	AGGGAGGACGTGTGAAGAGA	59	42	20	CCCCCTCTCATTCTGTCAAT	58	160	20	119
NODE_1047341_length_217_cov_18.437788	1	p2	(AG)14	28	179	206	GGGAGGACGTGTGAAGAGAC	59	126	20	TGATCACCCTCCTTACACCC	59	271	20	146
NODE_1047357_length_216_cov_13.652778	1	p2	(AT)27	54	1	54	TGGCGTTAAATTCAAACTTCAT	58	59	22	GCTTCATGCCGTTACCTTCT	59	200	20	142
NODE_1047366_length_397_cov_38.481110	1	p4	(GAGG)5	20	104	123	GGAGATAGATCGAGGGAGGG	59	92	20	TCCCTGCCTTTGTCCTTAAC	59	245	20	154
NODE_1047366_length_397_cov_38.481110	2	p2	(GA)7	14	168	181	GGAGATAGATCGAGGGAGGG	59	92	20	TCCCTGCCTTTGTCCTTAAC	59	245	20	154
NODE_104742_length_254_cov_110.496063	1	p2	(TC)7	14	81	94	GCCTCTTATTGCCCTTTTCC	60	34	20	AGTGAGGGAGAAAGCGTTGA	59	293	20	260
NODE_104742_length_254_cov_110.496063	2	p2	(CT)8	16	165	180	GCCTCTTATTGCCCTTTTCC	60	34	20	AGTGAGGGAGAAAGCGTTGA	59	293	20	260
NODE_1047422_length_415_cov_56.045784	1	p2	(TC)9	18	303	320	GAAAAGAGGGTGCTTGGAGA	59	175	20	ACATGAGTGAGCGAGGGACT	59	361	20	187
NODE_1047506_length_100_cov_49.250000	1	p3	(TCA)8	24	63	86	TCAATTTTCATCCTCTTCCTCA	58	43	22	ATTTCCAACTTGCCCCATTT	60	145	20	103
NODE_1047543_length_63_cov_42.142857	1	p2	(GA)6	12	77	88	GGGTTGGAATAGGTAAGAGATATTAAG	58	0	27	TTGTCCCTCTCCGTCACTCT	59	110	20	111
NODE_1047637_length_120_cov_39.974998	1	p2	(CA)6	12	38	49	TGCTCACTCACACACACCCT	60	17	20	TCTCTTGGATAAATGGAGGGAA	59	118	22	102
NODE_1047676_length_577_cov_55.421143	1	p3	(ACA)8	24	386	409	GAGCTCACCTTGGTCATCTTG	59	239	21	GGTTGGACAACCCCACTTAG	59	441	20	203
NODE_1047734_length_324_cov_39.182098	1	p2	(TC)7	14	52	65	TCAAAACAAGCATACGGCTC	58	15	20	GCTTCAACTCAAGGATGGCT	59	180	20	166
NODE_1047825_length_67_cov_141.149246	1	p2	(CT)6	12	37	48	TCCCTGCCTCTCCCTCTCT	61	13	19	GGGGTGTGAGTGAAAGAGAAA	59	127	21	115
NODE_1047830_length_89_cov_40.831459	1	p2	(CT)7	14	48	61	TGTGCTCACATCTTTCTTATTCTCA	60	22	25	AGAGCGAGAGGAGCAAGAGA	59	146	20	125
NODE_1047831_length_63_cov_52.746033	1	p2	(AG)7	14	85	98	GTGTGGGCAGAGAGCAAGA	60	25	19	CCCATCTCTCTCTAAGTCTCTCAA	58	124	24	100
NODE_1047842_length_178_cov_42.938202	1	p2	(TC)8	16	130	145	TGCTCTTCTTTCACTCTCCCTC	60	25	22	AGAATGGCAAAGAGAGGTGG	59	131	20	107
NODE_1047901_length_113_cov_32.575222	2	p2	(GA)6	12	118	129	AGGGGGAAGAGAGAAAGGAA	59	26	20	CCTCTCCCACCCACTCTCT	59	156	19	131
NODE_1047934_length_405_cov_20.350616	1	p3	(CCA)5	15	146	160	CTTGCATTCCACTCCCTTTC	59	91	20	CGAAAACACGACACACTGCT	59	194	20	104
NODE_1048032_length_129_cov_33.364342	1	p2	(CT)11	22	74	95	ACGTGTATGCTCATTTGCCA	60	26	20	GTGTGGTGTCATGTTGCCAT	60	137	20	112
NODE_1048119_length_78_cov_47.820515	1	p2	(CT)8	16	77	92	TCTCTCGATCATTTTCTCTCTTTC	58	17	24	ATAGTAGGGGATGAAGGGCG	60	138	20	122
NODE_1048158_length_165_cov_50.636364	1	p2	(TC)6	12	155	166	TCCCATTCTTTCTCTTTTCCTC	58	118	22	GGAGGGATTAGGGTAGAGAAGAT	58	226	23	109
NODE_1048159_length_153_cov_39.673203	1	p2	(GA)6	12	13	24	GGGCAAGGGAGAGAGAGAGA	61	4	20	TCCCTAATGCTTTTATTCGTTCA	59	114	23	111
NODE_1048162_length_571_cov_57.204903	1	p2	(GA)6	12	433	444	GCAAGAGGGAAATGGACAAA	60	367	20	GTGAGAGAGATGGGGGATCA	60	530	20	164
NODE_1048173_length_773_cov_55.081501	1	p2	(AG)16	32	404	435	CCACACAGCCAAGTTAGCAA	59	288	20	TCAAGGCCTTAAATATGCGG	60	506	20	219
NODE_1048200_length_92_cov_47.206520	1	p2	(GA)7	14	93	106	GGGTAGGAGAGGGCACAAGA	61	0	20	CCTTCTCTCTCTCCCTTCATTTC	59	130	23	131
NODE_1048212_length_263_cov_48.106464	1	p2	(GA)6	12	134	145	ATCTTTCTCGCCCCTCTCTC	59	36	20	TCTCTCTCACTCCACGACCA	59	241	20	206
NODE_1048294_length_119_cov_20.630253	1	p2	(TC)10	20	120	139	CCTTGAGAATTTAATGTTGACCA	58	41	23	CACATGTTGGGATGGAGAGA	59	152	20	112
NODE_104830_length_542_cov_31.490774	1	p2	(CT)7	14	1	14	ACCACTTTGTCCCCCTAACC	60	112	20	GAGGGAGAGAGGAGGCCTAA	59	367	20	256
NODE_104830_length_542_cov_31.490774	2	p2	(TC)7	14	250	263	ACCACTTTGTCCCCCTAACC	60	112	20	GAGGGAGAGAGGAGGCCTAA	59	367	20	256
NODE_1048332_length_713_cov_47.238430	2	p2	(TC)6	12	501	512	CCTCCATCTCCTTTCCATGA	60	456	20	AGGAAGAAAGAGGGTGGGAG	59	555	20	100
NODE_1048353_length_247_cov_56.421051	1	p2	(CT)9	18	49	66	CACGTTGTTCTCCTCTACGACA	60	6	22	GGATGGAGAGCTGATAGGGG	60	261	20	256
NODE_1048416_length_333_cov_42.246246	1	p2	(AG)6	12	279	290	GGAGGGATGACATGTGAGAGA	60	158	21	CTTCCTCCCTCATTCCCTCT	59	279	20	122
NODE_104843_length_143_cov_58.167831	1	p2	(GA)8	16	90	105	GCAAGAGGAGAGACACCGAG	60	72	20	TCTCTCCTTCCATCTTGTCCTC	59	184	22	113
NODE_1048444_length_6163_cov_8.172318	1	p2	(AT)10	20	827	846	AGGATAGCAAGCCATGAACG	60	739	20	CTCCAAGCATCACATCGAGA	59	908	20	170
NODE_1048626_length_9704_cov_23.799877	2	p2	(AT)17	34	3802	3835	GGAAGGAATTTGTCCTGCAA	60	3615	20	GGATCAATTCCCCCAAACTT	59	3885	20	271
NODE_1048626_length_9704_cov_23.799877	3	p2	(AT)17	34	6100	6133	GGAAGGAATTTGTCCTGCAA	60	5913	20	GGATCAATTCCCCCAAACTT	59	6183	20	271
NODE_1048660_length_115_cov_45.173912	1	p2	(TG)6	12	130	141	CAACAAATGGACCCCCAATA	60	1	20	CACCTACCAGTATCCACGGC	60	175	20	175
NODE_1048720_length_649_cov_36.807396	1	p2	(AG)6	12	550	561	TACAGAGGGTGGGGAGAGTG	60	518	20	TCTCCTTCCCCCTTTCTCTC	59	691	20	174
NODE_1048732_length_83_cov_83.638557	1	p2	(AG)7	14	49	62	CAGAGTTACGAGGGTTGGGA	60	12	20	CGCTCTCTTTCTCCCTCTCC	60	112	20	101
NODE_104884_length_135_cov_53.370369	1	p2	(AG)6	12	123	134	GAGGAAGGAAGTGCAGGATAA	58	0	21	TCTCTTCCTCTTGTGCTCCC	59	177	20	178
NODE_1048905_length_43452_cov_11.856992	4	p2	(TC)6	12	7832	7843	TTCCTTCCACCACAAGGAAC	59	7690	20	AGACACACCATTTGTTGCCA	60	7898	20	209
NODE_1048955_length_64_cov_17.562500	1	p2	(AG)14	28	67	94	ATGTAAGTGCTGACCCCGAG	60	16	20	GAGGTCGGTCCTTACACTCTG	58	115	21	100
NODE_1049049_length_475_cov_50.621052	1	p2	(GA)6	12	226	237	GGGAGAGAGGGAGAGAAGGA	59	97	20	CGCTCTCTATCCCTTGCTTTT	59	318	21	222
NODE_1049049_length_475_cov_50.621052	2	p2	(GA)6	12	258	269	GGGAGAGAGGGAGAGAAGGA	59	97	20	CGCTCTCTATCCCTTGCTTTT	59	318	21	222
NODE_1049108_length_454_cov_48.773129	1	p2	(TC)20	40	453	492	GGTTGCTTGGTTGGATCTGT	59	307	20	AAACAATGTGGCCCTAGCAT	59	512	20	206
NODE_104919_length_258_cov_22.472868	1	p2	(CT)7	14	66	79	TCCTCCCTCTCTTACCACCC	60	44	20	TCTCCTGCCTTATCTCGCTC	59	212	20	169
NODE_104919_length_258_cov_22.472868	2	p2	(AG)7	14	229	242	TCCTCCCTCTCTTACCACCC	60	44	20	TCTCTGACTTCCATCCCTGC	60	275	20	232
NODE_1049284_length_93_cov_94.215057	1	p2	(TC)7	14	36	49	TCTCTCAATGTCTTACTTTCTCTTGA	58	0	26	GAGATAGACCAAGGGAGAGCG	60	110	21	111
NODE_1049286_length_425_cov_45.651764	1	p2	(TC)6	12	327	338	TCTTCCTCTTGCTCATTCCC	59	200	20	AAAGAGAGAAGCAGGGAGGG	59	451	20	252
NODE_1049304_length_199_cov_150.949753	1	p2	(CT)7	14	90	103	CCGCTTTCTTTCTCTACCTCA	58	27	21	GAAGGGAAGGTTGGAAGGAG	60	225	20	199
NODE_1049309_length_1307_cov_51.409336	1	p2	(CA)7	14	870	883	TCAAATCACCATCCCTCTCC	59	813	20	CTTTCTTTCTCCCACCCCTC	60	1019	20	207
NODE_1049309_length_1307_cov_51.409336	2	p2	(CT)6	12	901	912	TCAAATCACCATCCCTCTCC	59	813	20	CTTTCTTTCTCCCACCCCTC	60	1019	20	207
NODE_1049333_length_71_cov_80.239433	1	p4	(TCCT)5	20	74	93	TCACCCTCCCTCCTTGTTTA	59	14	20	GGGTGAGAGGGAGAAAGAGC	60	122	20	109
NODE_1049389_length_868_cov_12.503456	1	p2	(AG)8	16	591	606	GACGCTTGGAGAAACGAAAC	59	561	20	CGCATCTGTTTCTAATGCCA	59	707	20	147
NODE_1049416_length_83_cov_64.060242	1	p2	(TC)7	14	43	56	CCCATGCTATCATTCCCTTTA	58	19	21	AGGGAAGAGAGGGAGGAATG	59	137	20	119
NODE_1049467_length_307_cov_49.133549	1	p2	(CT)7	14	77	90	GCTCCCTCCTCTATCACCCT	59	48	20	AAAGAACGTGCCAAGGAAGA	59	156	20	109
NODE_1049515_length_135_cov_55.170372	1	p2	(GA)6	12	73	84	GAGTGAGGAAAGGGAGAGGG	60	24	20	TTCTTTCCCTCCATCCCAC	59	180	19	157
NODE_1049538_length_208_cov_27.822115	1	p2	(AG)11	22	40	61	ATAGAGGGAGATGGTTGGGG	60	7	20	ATTTGCTTTTAACCCCGCTT	59	143	20	137
NODE_1049558_length_115_cov_62.260868	1	p2	(AG)6	12	92	103	GGCGAGACAAAGAGAGAAAGA	58	39	21	CTCTCCCACCTTCTTGCTTG	59	141	20	103
NODE_1049579_length_71_cov_98.887321	1	p2	(CT)6	12	86	97	CCTTCTCACTTTTACTCCCGC	60	2	21	ATGGAGTGCGAGAGAGGAAT	58	128	20	127
NODE_104959_length_3142_cov_55.887650	5	p2	(AG)10	20	2737	2756	AAATTTGCGAAGCAAAGCAT	59	2627	20	AAATCCGGGGATAATTGGAG	59	2808	20	182
NODE_1049652_length_63_cov_62.936508	1	p2	(TC)6	12	64	75	TGAAATAAAGAGTGAGTGGCCC	60	10	22	GAGGGACAACTAGAGAGAAGGGA	60	111	23	102
NODE_1049656_length_140_cov_82.949997	1	p2	(GA)6	12	151	162	AAGAGAGGGTGGGAGACAAAA	60	20	21	CACTCTCCCTCATGTATCACCC	60	189	22	170
NODE_1049675_length_591_cov_41.566837	2	p2	(GA)8	16	309	324	TGAGTGGGAGAGAGGGAAAA	59	274	20	TCATCTCTTCCACACCCCTC	60	373	20	100
NODE_1049679_length_92_cov_337.663055	1	p2	(TC)7	14	47	60	CCCACCTCCCTCTTCTTCC	60	4	19	GAGAGGGAGAGAGCATGAGAGA	60	148	22	145
NODE_1049749_length_6648_cov_17.484507	1	p4	(TTTA)5	20	6866	6885	AGAAGCGCTGTCTAGGCTTG	59	6633	20	CAGCCTTTTTGGGTTTTCAA	60	6908	20	276
NODE_1049774_length_106_cov_43.311321	1	p2	(AG)7	14	87	100	GAAAGGAGTTGAAAAGGGGAA	59	54	21	TTCACACTCTCTCTCGCCCT	60	154	20	101
NODE_1049807_length_197_cov_134.416245	1	p2	(AT)6	12	89	100	ATGCGAGAGAGAGTGAGGGA	60	59	20	ATCCCTCACCCATAGGCTGT	60	258	20	200
NODE_1049834_length_63_cov_48.603176	1	p2	(TC)6	12	102	113	CTCCCTCAGTTGCTCTTGCT	59	20	20	GGTAAGACGGGGAGAGAGAGA	59	123	21	104
NODE_1049862_length_466_cov_36.381973	1	p2	(GA)6	12	216	227	GGGAGAGAAAAGGATGCAAA	59	66	20	TATCTCTCCCCACCTCCCTC	60	258	20	193
NODE_1049871_length_87_cov_75.781609	1	p2	(TC)8	16	63	78	TCTCTCTTGCTCCATCCCTC	59	3	20	TGTAAAATAGGGAGAGACGTGG	58	104	22	102
NODE_1049999_length_1483_cov_36.745785	1	p2	(AT)14	28	867	894	ATATGCAATTTGTCCCTCCG	59	717	20	GGGCCCTCTCACACATTCTA	60	962	20	246
NODE_1050041_length_152_cov_49.190788	1	p2	(GA)8	16	102	117	AGAGAGAAAGAGGGAGGGAGAA	59	38	22	GCTCCCCTTCTTACTGTCCA	59	166	20	129
NODE_1050087_length_90_cov_40.644444	1	p2	(TC)7	14	27	40	TCTCACTCCATAGCACCGTC	58	8	20	TGGAAGGACAGAGAGGGATG	60	109	20	102
NODE_1050090_length_178_cov_51.275280	1	p2	(TC)6	12	174	185	TCTCCCACCGTCTCTTTCAC	60	72	20	GGAGGGTGGTAGGGAGTGAT	60	218	20	147
NODE_1050095_length_463_cov_50.088554	1	p2	(TA)11	22	125	146	CCACATTCTCCAACACTCCC	60	31	20	CCCAACATGTTCACACCAAA	60	257	20	227
NODE_1050133_length_193_cov_62.792747	1	p2	(GA)6	12	73	84	TGAAAGAGAGAGCGAAGGAGA	59	26	21	GGGAGGGAGGAAGAGAAAGA	59	202	20	177
NODE_1050139_length_82_cov_111.280487	1	p2	(TC)6	12	1	12	TCTCTCTCCATCTACCTTTCTCA	57	33	23	CATGGAAGGAGATCCTCAAGA	59	138	21	106
NODE_1050235_length_351_cov_19.623932	1	p2	(CT)10	20	44	63	TCCACCTCCCTCTCATTCTG	60	0	20	TGGGAATGAATGGACAACAA	59	128	20	129
NODE_1050235_length_351_cov_19.623932	2	p2	(TC)7	14	243	256	TGTTGTCCATTCATTCCCAA	59	110	20	GGGAGTGCGGGATAGAGAGT	60	316	20	207
NODE_1050237_length_90_cov_50.633335	1	p2	(GA)7	14	49	62	GGAAGTGAGAGAAAGGGAGAGA	59	16	22	CCCTTTCGGCACCCTATATT	60	150	20	135
NODE_1050494_length_237_cov_20.485231	1	p2	(TC)6	12	107	118	CTCCCACGTCTCTACTCCCA	60	24	20	AGGTTGAGGGAGCATGAAAA	59	155	20	132
NODE_1050494_length_237_cov_20.485231	2	p2	(CT)6	12	126	137	CTCCCACGTCTCTACTCCCA	60	24	20	AGGTTGAGGGAGCATGAAAA	59	155	20	132
NODE_1050536_length_147_cov_155.795914	1	p2	(CT)6	12	19	30	TTTGTTCCCTCCCTTCCTCT	60	2	20	AGCAATTGCGTGAAGGAGAA	60	196	20	195
NODE_1050541_length_368_cov_50.548912	1	p3	(TTG)5	15	81	95	ACCCCCGTAGTGGGATTAAG	60	57	20	TTTTTCATTGCGACGGATTC	60	319	20	263
NODE_1050549_length_478_cov_40.891212	1	p2	(AG)6	12	181	192	AAGGGAGAGAGGGGAAGTGA	60	134	20	TGCTTTCTGGCACTCTTCCT	60	293	20	160
NODE_1050549_length_478_cov_40.891212	2	p2	(AG)7	14	205	218	AAGGGAGAGAGGGGAAGTGA	60	134	20	TGCTTTCTGGCACTCTTCCT	60	293	20	160
NODE_1050581_length_76_cov_82.197365	1	p2	(CA)7	14	104	117	CATTTCTCATCCCTTCCCCT	60	2	20	TGAGAGAGAGTGTGTGAGGGTG	60	104	22	103
NODE_1050654_length_92_cov_55.260868	1	p2	(CT)12	24	35	58	TCTTTCTCTCTTTATCCTCGCAC	59	8	23	GAGAGATTAAGGGAAGTAAGGGAGA	59	107	25	100
NODE_1050660_length_112_cov_37.285713	1	p2	(CT)8	16	1	16	TTGTCCCTATCTCCTTCTCCC	59	16	21	GAGGGCCAAGAGTGTGAGAG	59	123	20	108
NODE_1050709_length_321_cov_32.925232	2	p2	(TC)8	16	279	294	TTTTCCTCTCACCCACCATC	59	198	20	AAGGTGAGGGGAGTAAGCGT	60	322	20	125
NODE_1050711_length_91_cov_31.637363	1	p2	(TG)6	12	83	94	GGGCAAGAATGAAAAGCAAG	59	50	20	CTCTCACTTTCCCCCTCTCA	59	151	20	102
NODE_1050810_length_103_cov_90.941750	1	p2	(GA)6	12	128	139	GGGACAAAGAGAGTGGAAGAGA	59	0	22	TTCATCCTCTCCCATACTTGC	59	159	21	160
NODE_1050832_length_231_cov_43.025974	1	p2	(TC)6	12	62	73	TCCCTCTCCATTTTCTTCACA	59	5	21	TGGGAGAGGAAGAGAGAAAAGA	59	127	22	123
NODE_105089_length_170_cov_167.023529	1	p2	(TC)6	12	137	148	TCTCTCCACCACAATCCCAT	60	29	20	TTGTAGGAGAGAGAGGGAGGAG	59	215	22	187
NODE_1050914_length_259_cov_60.065636	1	p2	(GA)7	14	152	165	GCGAGAAAGAGAGAGTGGGA	59	62	20	CCTCCATCACTTGCACACTT	58	291	20	230
NODE_105094_length_68_cov_54.647060	1	p2	(TC)8	16	97	112	CTCCCTCCCTCCCTCTTACC	61	27	20	AGAGAAACAAATTAAATGAGAGAGAGA	57	128	27	102
NODE_1050958_length_133_cov_44.135338	1	p2	(TC)6	12	37	48	CCCTACTTCTCTCCTCCCTCC	60	10	21	GGGGAGATTAAGAAGGCCAG	60	117	20	108
NODE_1050958_length_133_cov_44.135338	2	p2	(CT)6	12	132	143	CCCTACTTCTCTCCTCCCTCC	60	10	21	AGGAGCTAGATCGAAGGGGA	60	132	20	123
NODE_1051167_length_109_cov_55.403671	1	p2	(AG)6	12	52	63	GAGAAATGAGAAAGATCGAGAGAAA	59	17	25	CATACGCTTTCACTTTCATTTCC	60	119	23	103
NODE_1051188_length_111_cov_51.342342	1	p2	(AG)8	16	40	55	GAGGAAGGCAAGAGGACAGA	59	12	20	TCATCTCTCGCGGTCTCTTT	60	158	20	147
NODE_1051192_length_143_cov_39.069931	1	p2	(AG)11	22	58	79	AAGGGAGGGTGAGAGACAAA	58	7	20	CCTACCTCCCTACCTGCCTC	60	170	20	164
NODE_1051209_length_138_cov_50.115944	1	p2	(GA)7	14	79	92	GGTGAGTTGCAAAGCAAGTG	59	55	20	TTGCAAGCGTTATCTTTCCC	60	154	20	100
NODE_1051235_length_122_cov_32.573769	1	p2	(CT)7	14	106	119	CATCCCTCTCTCACACCCTC	59	34	20	GGGTTAGAAAGGACGAAACAGA	59	145	22	112
NODE_105124_length_63_cov_56.015873	1	p2	(TC)7	14	96	109	TCATTGCTTACTCTTTCTCTTGC	57	1	23	GAGAGATAAGGGGGAGGGAG	59	100	20	100
NODE_105125_length_23546_cov_21.491167	1	p3	(TCT)6	18	12531	12548	AAACCGCATAACGACGTAGG	60	12349	20	AAGCTTTGCAGGAAGGAACA	59	12595	20	247
NODE_1051280_length_238_cov_33.214287	1	p2	(AG)6	12	237	248	CATCTCCTCTCCCTCCCTTC	60	24	20	TTTCTACCTTTTCCCCCTCC	59	288	20	265
NODE_1051401_length_571_cov_62.238178	1	p2	(TC)6	12	519	530	TTCCTCAGACCTTTCCCCTT	60	359	20	AAGGATGGAGAAGGAGCCAT	60	615	20	257
NODE_1051480_length_87_cov_52.804596	1	p2	(CT)9	18	47	64	TCTCAGTCCCTATCACTGTCTCA	58	11	23	TAGGAAGGGAGTGTTTTGGG	59	110	20	100
NODE_1051556_length_211_cov_33.748814	1	p2	(AG)9	18	67	84	TGGAGAGGGAGGGTGAGATA	59	35	20	CCCCTCTTCCCTCTCTCATT	59	167	20	133
NODE_1051686_length_241_cov_45.452282	1	p2	(TG)6	12	205	216	TTGCATTTCTAGGTGTTACTTGGA	60	51	24	TGTTCGTTCGTGTTCGATTC	59	256	20	206
NODE_1051713_length_74_cov_67.405403	1	p2	(GA)6	12	77	88	AACAGGAAGGGGAGAGAGGA	60	13	20	CACACGCTCTCTCTCATGATTT	59	132	22	120
NODE_1051772_length_76_cov_137.657898	1	p2	(CT)7	14	48	61	TGATCTCCTCCTCCCATTC	57	1	19	AAGAGAGAGAAGAGAGGGAAAAA	57	121	23	121
NODE_1051782_length_124_cov_48.645161	1	p2	(TC)6	12	147	158	GTCTCCCTTCCCCTCTTCAG	60	5	20	GAAGAGGAGACAAAAAGAGTGAGA	58	177	24	173
NODE_1051811_length_86_cov_58.616280	1	p2	(TC)6	12	103	114	TTTGTCTCTTTCTCATTCAAGCA	59	12	23	GACGAAGAGAGGGTTGGACA	60	135	20	124
NODE_1051854_length_71_cov_56.000000	1	p2	(TC)6	12	77	88	TCACAACCACTTTATCTACTCTTTCTT	58	5	27	GGTAGAGGGATAGGGAGTTGG	58	107	21	103
NODE_105191_length_247_cov_60.566803	1	p2	(TC)6	12	51	62	CCCTTTCTCATGCTTCCCTT	60	22	20	TAAGTGAGAGGGTGGGATGC	60	195	20	174
NODE_1051910_length_95_cov_42.726315	1	p2	(GA)6	12	24	35	GGGTGAGATAGAGAATGTGAGAGA	58	5	24	TCATTCTCCCGTCCACCTT	60	104	19	100
NODE_1051944_length_345_cov_110.379707	2	p2	(AG)6	12	181	192	GACAGAGAGTGCAGGGGAAA	60	60	20	TCGCCCTCATTCTTTCAATC	60	300	20	241
NODE_1051967_length_106_cov_51.820755	1	p2	(AG)6	12	154	165	GACTGAGAGGAGAGGGGAAAA	59	67	21	AACTCTCTCTCTCTAACCCTCACTTT	58	166	26	100
NODE_1051987_length_122_cov_57.147541	1	p2	(TC)7	14	154	167	TCTCACTCATGTGCCCATTC	59	8	20	GAGAGAGACGGCGAGAGAGA	59	178	20	171
NODE_1052113_length_196_cov_103.362244	1	p2	(CT)7	14	11	24	CCTCCCTCCCTCTCTCTCTC	59	1	20	CATGCTCATTCTCTAGCTTTGC	59	201	22	201
NODE_1052172_length_471_cov_51.974522	1	p2	(TC)6	12	76	87	TTTGTCTCCCCTCCCTCTCT	60	24	20	AAAAGCGAGAAAGAATGCGA	60	303	20	280
NODE_1052211_length_1174_cov_55.346680	1	p2	(TA)22	44	1	44	CCCGACAACTTCTTACGGAC	59	91	20	CCAATTCGTAAGGCGAAAAA	60	330	20	240
NODE_1052212_length_92_cov_109.163040	1	p2	(AG)7	14	50	63	TGAAAGAGGTCAAGAGGGAAA	58	29	21	TTTTTCCCCCTTTTTATGTCC	59	146	21	118
NODE_1052236_length_78_cov_37.666668	1	p2	(GA)7	14	126	139	GCTGCATCCCTAAGAGCAAC	59	25	20	TCTCTCTCATAGCTTAGCGTTCG	60	132	23	108
NODE_1052394_length_110_cov_110.572731	1	p4	(CTTT)5	20	118	137	CACACTCCCTCTCTCTCCAAT	58	10	21	TGGGACAAAGATGAGTGAGAA	58	168	21	159
NODE_1052426_length_91_cov_53.362637	1	p2	(GA)8	16	88	103	GAGAAAGAGTGGAGTAAGAGTGGG	59	29	24	TCTCTTTGTCTCCTTCACTCCC	59	149	22	121
NODE_1052433_length_22029_cov_15.197149	1	p3	(GGC)6	18	5097	5114	TTCGATGTGGATGGATCTGA	60	5040	20	CCGCTGTACCGTATTCACCT	60	5316	20	277
NODE_1052487_length_127_cov_95.330711	1	p2	(GA)6	12	82	93	GAGGGATGAAAGAGGGAAAA	58	42	20	CCTCCCTCTACCACTTCTACCC	60	180	22	139
NODE_105251_length_260_cov_128.619232	1	p2	(TC)6	12	188	199	GGGAGGGAGGGTGAGTAAAG	59	149	20	AGCGAGAGGAGGTGAGTGAG	59	254	20	106
NODE_105253_length_161_cov_50.149067	2	p2	(CT)7	14	131	144	GCTCTCCCTCCATCTTTTCC	60	55	20	GGGAGAGCTCAAAACAGAGTG	59	198	21	144
NODE_1052597_length_507_cov_51.648914	1	p2	(CT)9	18	380	397	TCTTTCCCTCTCGACCTCCT	60	332	20	TGAGGGAGAGCAAGGGAGTA	59	494	20	163
NODE_1052616_length_154_cov_61.525974	1	p2	(AG)6	12	44	55	GAAAGGGAGGGAGTAAACGTG	59	11	21	TCTCTTTGAGGCTCCCTCCT	60	158	20	148
NODE_1052657_length_192_cov_61.895832	1	p2	(CT)6	12	147	158	TCTCTTCAGATGCTCACCCA	59	81	20	GGAGGGAAGAGAGAGAGGGA	59	245	20	165
NODE_1052671_length_63_cov_44.428570	1	p2	(GA)6	12	75	86	GAGATAGAGAAGAGAGAGCAACAGA	57	0	25	ATTCCCTCTCTCCCCCTCC	61	117	19	118
NODE_1052688_length_151_cov_51.668873	1	p3	(TTG)7	21	36	56	CCACGTAGTGGGATTAAGGC	59	14	20	TCGGACTAAAATGAGGTGGG	59	204	20	191
NODE_1052712_length_63_cov_59.936508	1	p2	(TC)6	12	50	61	CACTCCCTATATCTCACACACCC	59	0	23	GAGAAATAATAAGTGTAAGACCAAGGG	59	106	27	107
NODE_1052782_length_100_cov_46.400002	1	p2	(GA)7	14	79	92	GGAAAATATAAAGGGAGGTGTTGA	59	56	24	TCTCTTTTGCTTTCTCTATTCTCTCTC	59	157	27	102
NODE_1052869_length_390_cov_51.371796	1	p2	(GA)6	12	264	275	GGCGTGAGAGAGGTTGAGAG	60	248	20	TCCCTCTCTCTCTGTCGTTGA	60	376	21	129
NODE_1052894_length_206_cov_59.033981	1	p2	(CT)7	14	109	122	CACTCTCAAGCTGCCTCTCTC	59	94	21	TCCCTCCTTCCCTTTCTTTC	59	237	20	144
NODE_1052956_length_128_cov_8.531250	1	p2	(TG)15	30	43	72	GAGTTGGTGGCATGTGTTTG	60	24	20	TGAAGAAAATCTCCAAGCCC	59	149	20	126
NODE_1052956_length_128_cov_8.531250	2	p2	(AG)11	22	101	122	GAGTTGGTGGCATGTGTTTG	60	24	20	TGAAGAAAATCTCCAAGCCC	59	149	20	126
NODE_1052990_length_281_cov_56.793594	1	p2	(CT)6	12	190	201	TCTTGTGCTCTCCTCTCTTTAGC	59	63	23	GAGAGAGAGGGATGAAGGGG	60	197	20	135
NODE_1053059_length_141_cov_51.226952	1	p2	(TC)7	14	120	133	TGGCTTACCATGTCTTGCTCT	59	83	21	AGTGAGAGGGAGAGGGGAGA	60	191	20	109
NODE_1053076_length_176_cov_48.715908	1	p2	(TC)6	12	128	139	CACGAGATAAAGAACGATTGAGA	58	60	23	TGGAGCAGGAGAAGAGGAGA	60	164	20	105
NODE_1053167_length_101_cov_52.277229	1	p2	(AG)6	12	81	92	TTCTCAGATAAGATAATGAATGATGG	57	0	26	CCTCTAAATCTCTCCCTTCCTCA	60	114	23	115
NODE_1053346_length_86_cov_256.151154	1	p2	(TC)7	14	81	94	TCGCTCATCTTCTTCTCTCAG	57	39	21	AGGAAGTGAGTGAGGGAGGG	60	141	20	103
NODE_1053443_length_611_cov_49.963993	2	p2	(AG)6	12	211	222	AGGGAGAGGAGACGAGAAGG	59	101	20	GAAGAGGGGAGGGAGAGAGA	59	304	20	204
NODE_1053443_length_611_cov_49.963993	3	p2	(TC)7	14	267	280	AGGGAGAGGAGACGAGAAGG	59	101	20	GAAGAGGGGAGGGAGAGAGA	59	304	20	204
NODE_1053473_length_346_cov_92.193642	2	p2	(GA)6	12	247	258	AGAGTTAGCGAGAGATGGCG	59	163	20	ATTCTCTTGCTTTCCCTCCC	59	277	20	115
NODE_1053473_length_346_cov_92.193642	3	p2	(GA)6	12	283	294	AGTTAGCGAGAGATGGCGAG	59	165	20	CCTTCATCTCTCTCCCTCCA	59	337	20	173
NODE_1053485_length_584_cov_13.227739	1	p5	(TTTTA)5	25	593	617	GATCAAGTTTTTGGCACCGT	59	503	20	TCAAAACCTGAACTACGCATACA	59	645	23	143
NODE_105361_length_914_cov_121.561272	1	p2	(AG)7	14	217	230	CAAAAAGAGGGTGACAGGGA	60	189	20	TCTCTTTCCCACCATCACCT	59	316	20	128
NODE_1053669_length_94_cov_56.223404	1	p2	(AG)6	12	63	74	AAGGAGAGGAATGGTGAGAGA	57	1	21	CTTCCACTCCTCCCACTCTG	59	128	20	128
NODE_1053681_length_112_cov_99.714287	1	p2	(GA)8	16	127	142	TGTCACACCGTTTGAATATGG	59	62	21	TCCTCCCCTCATTATCTTGC	59	167	20	106
NODE_1053754_length_373_cov_24.268097	1	p2	(TC)12	24	232	255	CCTGCTTCTAACCCACTTGC	59	132	20	CAGGGAGGGTGAGAGACAAA	60	303	20	172
NODE_1053789_length_140_cov_51.657143	1	p2	(CT)6	12	92	103	CCCTTTGTCTCCCTCAGTCC	61	46	20	TGAAGTAAGAGTGGGAGGGA	57	152	20	107
NODE_1053811_length_63_cov_38.206348	1	p2	(CT)7	14	71	84	CCCACTCTTTGTACTCACTCCC	60	4	22	GAGGGAACAAGAGAGATATTTTGAA	59	122	25	119
NODE_1053845_length_63_cov_78.634918	2	p2	(TC)7	14	112	125	TGGTCACACTCTCTTTTGTTCC	59	15	22	GAGAGAGAGAGAGAACATGCAAGA	59	124	24	110
NODE_1053885_length_472_cov_48.336864	1	p2	(GA)6	12	78	89	GAGAGAGTGGGGAAGAGGGT	59	28	20	CACATACACTTGGGCTCCCT	59	226	20	199
NODE_105389_length_153_cov_60.718956	1	p2	(TC)6	12	114	125	TCTCACTCACACTCTCTTCCCA	60	34	22	GGGACATGAAGAAACGAGAGA	59	178	21	145
NODE_1053948_length_175_cov_100.868568	1	p2	(AG)6	12	123	134	GCAACTAAGGGAGAGCGAGT	58	0	20	TCACGTTTCCTCTCAACCTCT	58	178	21	179
NODE_105399_length_1717_cov_28.500874	4	p2	(GA)10	20	1530	1549	TAAGGAGGAAGAGTGGGGGT	59	1507	20	TCGCAAAAGCCCTAGAGAAA	60	1636	20	130
NODE_1054011_length_95_cov_48.473682	1	p2	(CT)8	16	50	65	TTCCCTCTTGACCTCTTTCAA	58	8	21	TGCAAGAAATGGAATTAGAAAATG	59	154	24	147
NODE_1054139_length_120_cov_58.483334	2	p2	(CT)7	14	149	162	TCTCATCTTATTTCTCTTTTGCTCTT	58	58	26	GGAGAGAGGGGTAAAGTGAGAG	58	179	22	122
NODE_1054149_length_63_cov_52.190475	1	p2	(TC)7	14	40	53	CGCTTTCCCTCCATCTATTT	58	0	20	GAGAGAGTGTGGGAGTAAGGGA	59	109	22	110
NODE_1054194_length_116_cov_299.758606	1	p2	(GA)6	12	110	121	TCTCTCTCCTTCCCTCCCTC	59	36	20	CACACACTCTCTCCCTCTCCA	60	143	21	108
NODE_1054352_length_419_cov_44.789978	1	p2	(CT)6	12	125	136	CCTCCCACCCTTTTTCTCAT	60	81	20	GAGAGACCGTGCGAGAAACT	59	282	20	202
NODE_1054378_length_109_cov_106.064217	1	p2	(CT)6	12	35	46	TTCTCCCTCTCACTTATGCTCTC	59	16	23	TGAAAGAGGGATGGTTGGAG	60	123	20	108
NODE_1054379_length_135_cov_90.977776	1	p2	(GA)6	12	46	57	AAAAGAGGGAGCGGGATAGA	60	16	20	GCTCCTCTCCCCTTTCATTT	59	127	20	112
NODE_1054384_length_248_cov_26.580645	1	p4	(GGGA)6	24	91	114	AGGGAGAGAGTGAGTTGGGG	60	73	20	ATCTTTCCCTCCCTCCCAC	60	184	19	112
NODE_1054409_length_93_cov_62.709679	1	p2	(GA)6	12	77	88	GAAATAGGAAAGAGATACAGAAGGAAA	58	7	27	GCTCAATCAATCTCTCTCCCT	57	125	21	119
NODE_1054431_length_384_cov_29.968750	1	p2	(AG)7	14	103	116	AAGGTAGAGCGAGAGTGGGA	59	16	20	CGCTCTTTGGTCTTGACTCC	59	241	20	226
NODE_1054431_length_384_cov_29.968750	2	p4	(GAGG)5	20	122	141	AGAGAGATGGAGAGGGAGGG	59	110	20	CGCTCTTTGGTCTTGACTCC	59	241	20	132
NODE_105444_length_238_cov_47.071430	2	p2	(CT)6	12	175	186	TCACTCCCACTCTCAGTCCC	60	115	20	GGAGAGCGAGGGAGAAAGAT	59	299	20	185
NODE_1054466_length_642_cov_33.218067	1	p2	(GA)9	18	104	121	TTGCAAAGGGTGTAGAGCAA	59	53	20	CACCCTTCTTCCCTCCTTTT	59	332	20	280
NODE_1054466_length_642_cov_33.218067	2	p2	(GA)6	12	303	314	TTGCAAAGGGTGTAGAGCAA	59	53	20	CACCCTTCTTCCCTCCTTTT	59	332	20	280
NODE_1054466_length_642_cov_33.218067	3	p2	(AG)6	12	612	623	AGAGGAAAGGGTGATGGAGA	58	526	20	CCCTCCCTCTATTGCTCCTC	60	678	20	153
NODE_1054510_length_455_cov_50.261539	3	p2	(CT)6	12	293	304	TCCTCACTCATCCTCTGCACT	60	227	21	TGGGAAGGAGAGCAAGAAAA	59	444	20	218
NODE_1054555_length_133_cov_96.187973	1	p2	(GA)8	16	60	75	TGAGGAAGCAACAGAGAGAGAA	59	30	22	CCCTACCTCTTGGCCTCATT	60	149	20	120
NODE_1054616_length_139_cov_64.352516	1	p2	(AG)8	16	107	122	CCTGACTCTCCCTCCCTCTC	60	36	20	GAGAATGCAGTTGGTGTCCA	59	142	20	107
NODE_1054617_length_365_cov_66.490410	1	p2	(TC)7	14	349	362	GACGAGGGATGAGAGATGGA	60	148	20	GACACAAAGATAGCATCCCTCC	59	349	22	202
NODE_1054721_length_94_cov_54.904255	1	p2	(AG)6	12	104	115	TGGATTGTGGGAAGGAAGG	60	36	19	TCCACTCTCTTTCTCTCTCTCTTACTC	59	155	27	120
NODE_1054824_length_175_cov_148.777145	1	p2	(TC)6	12	1	12	CTTCTCCCTCTCCCTTGTCC	60	14	20	GGGAGTTTTTGAGGTTTGGA	59	162	20	149
NODE_1054887_length_150_cov_33.139999	1	p2	(CT)7	14	71	84	GAAGAGGGGAGGGAGAGAGA	59	2	20	GGGGTGAGAGAGGGAAAAAG	60	161	20	160
NODE_1054964_length_91_cov_53.439560	1	p2	(TC)6	12	68	79	TCTCTTTCCACTTCCCTCCC	60	9	20	AAAGTGAGAACAAGGTTGAGGG	59	109	22	101
NODE_1054972_length_71_cov_54.619717	1	p2	(CT)8	16	72	87	TTCCCTCTCAACCTGATCCA	60	29	20	AAGATGGAAATAGAGTGAAAAAGAGAA	59	128	27	100
NODE_1054974_length_84_cov_43.892857	1	p2	(CT)6	12	1	12	TCCTTTTTCGTTCTCTTTTTCAC	58	17	23	CAACTGAGGAAGAGCATGTGAG	60	132	22	116
NODE_1055068_length_178_cov_47.511234	1	p3	(TTG)5	15	2	16	TTTGTTGTTGTTGTTGTCGTTG	59	0	22	AGGTTGCGCAATGACCTCT	60	235	19	236
NODE_1055107_length_543_cov_40.360958	1	p2	(GA)6	12	296	307	GGGGAAAAAGAAAGGCTCAG	60	231	20	TTCTCTGCATCCCTCTCGAT	59	377	20	147
NODE_1055107_length_543_cov_40.360958	2	p2	(GA)7	14	344	357	GGGGAAAAAGAAAGGCTCAG	60	231	20	TTCTCTGCATCCCTCTCGAT	59	377	20	147
NODE_1055148_length_86_cov_42.290699	1	p2	(CT)9	18	29	46	CAATCTCACTCTTTCTTCTCCCA	59	5	23	TGAAGAAGTGATGGAAGGCA	59	139	20	135
NODE_1055153_length_114_cov_34.605263	1	p2	(AG)10	20	137	156	GCAAGAGTGAGAGAAATATTGAAGG	59	31	25	CTTTCCCCTTGCCCTTCTT	60	137	19	107
NODE_105520_length_568_cov_90.679581	1	p2	(AT)7	14	1	14	CATTCTCATCCCCAATGCTT	59	258	20	GGTGCGGTTCTGGAATTAGA	60	394	20	137
NODE_1055363_length_592_cov_94.125000	1	p2	(CT)10	20	1	20	TCATGTGCTTTTGTTAAGCTAATTG	59	205	25	GACGAATGTAAAGCACAACCAA	60	450	22	246
NODE_1055381_length_101_cov_52.831684	1	p3	(ACA)9	27	136	162	ATTGGGACCAATTTGATGGA	59	22	20	TGTTGTTGTTGTTGTTGTTGTTG	59	158	23	137
NODE_1055484_length_643_cov_53.674961	1	p2	(AT)6	12	620	631	TGCATGTGCAAGTAAGGAGG	59	513	20	GGTTTAAAGCAGCGATGTGC	60	651	20	139
NODE_1055497_length_120_cov_35.408333	1	p2	(TC)6	12	64	75	CTTGCCCTCTCGTTTTCCTT	60	2	20	GGGAGGGGGAGAGAGTAAGA	59	126	20	125
NODE_10555_length_100_cov_130.139999	1	p3	(CCT)5	15	20	34	TATCTCCCTCCCTCCTCCTC	59	9	20	TGGGAAGAGAGACATGTTCAA	58	132	21	124
NODE_1055505_length_219_cov_50.054794	1	p2	(TC)6	12	78	89	CACGCTCTAATTCTCTCACCG	60	24	21	TAAGGAGGGAGGGAAGGAAA	60	187	20	164
NODE_1055516_length_261_cov_17.804598	1	p2	(CT)9	18	122	139	AGGGTGGACAAGAAAGGGAG	60	90	20	GTGCGACAGAAGAAAGGGAG	59	266	20	177
NODE_1055576_length_1520_cov_15.650000	1	p2	(TA)8	16	1	16	GGCATCGCACCTAGCTTATC	59	299	20	TGTCCGACTGAATGAAGCTG	59	444	20	146
NODE_1055716_length_103_cov_102.679611	1	p2	(CT)6	12	49	60	TCCTTTCTTTCTTTCTGCTTCA	58	8	22	GAGAGAGGGGTCGGAGAGAT	59	114	20	107
NODE_1055717_length_124_cov_83.717743	1	p3	(ATG)5	15	99	113	CTCTGTTAGGCCATCATGGAA	60	31	21	TTGTCAATCTTACAAAATCATCATCA	59	130	26	100
NODE_1055760_length_73_cov_80.794518	1	p2	(GA)10	20	1	20	AGAGGTGCTGAACTCATCGAA	60	20	21	TGTGCTTTCCAATCTGAACAA	59	123	21	104
NODE_1055814_length_144_cov_37.618057	1	p2	(TC)11	22	86	107	TCTTACTCGATCCCCGACAC	60	54	20	GAGAGAGAGGGGAGAGGGAA	59	193	20	140
NODE_1055890_length_124_cov_130.427414	1	p2	(TC)6	12	125	136	TCCTACTACCTCCCTCCCACT	59	18	21	TGAGAGAGAGAGAAAAGGAATGA	57	136	23	119
NODE_1055892_length_117_cov_48.735043	1	p5	(TCCGC)7	35	118	152	CCAGGAGTAAACCCTAGGCA	59	5	20	GGAGCGGAAGAATATGTCCA	60	124	20	120
NODE_1055922_length_286_cov_92.272728	1	p2	(GA)6	12	223	234	AGAGAAGATGGTGAGCCGAC	59	16	20	CCTCCCTCCTTCTCCATCTC	60	249	20	234
NODE_1056077_length_78_cov_89.474358	1	p2	(TC)6	12	50	61	CTCTTTTTCTCTCTCTCCTTCCA	58	20	23	TGAGAGTGAGAGGTACGGATTG	59	128	22	109
NODE_1056090_length_108_cov_52.759258	1	p2	(GA)7	14	94	107	AAGAGTTAGTGAAAAGGTGAGCAA	58	28	24	TCTCTCTCTTCCTCTCTCTCCC	58	147	22	120
NODE_105612_length_242_cov_49.884296	1	p2	(GA)8	16	96	111	TGGGGATAGTGGGAGAGAGA	59	83	20	ATCCCATGGTCTCCCTTTCT	59	249	20	167
NODE_105630_length_733_cov_40.916779	3	p2	(AG)9	18	341	358	TGCGCGTGTAGAGAGAGAGA	60	331	20	AAGCTATCCCTTTCCCTTCCT	59	586	21	256
NODE_1056303_length_91_cov_49.384617	1	p2	(CT)8	16	96	111	TTGTTCCCTCCTCCCTACTTC	59	26	21	GAAGAGGTGTGAAAGAGGTTGAA	59	132	23	107
NODE_1056330_length_95_cov_76.568420	1	p2	(GA)6	12	50	61	AAGGGTCAGACAGAATGAAAGA	57	19	22	TCCCTCTCTCCCACTCACAC	60	154	20	136
NODE_1056330_length_95_cov_76.568420	2	p2	(GA)6	12	94	105	AAGGGTCAGACAGAATGAAAGA	57	19	22	TCCCTCTCTCCCACTCACAC	60	154	20	136
NODE_1056334_length_75_cov_100.226669	1	p2	(GA)9	18	56	73	TATGGAGAGGCAACGAAAGG	60	35	20	TCTATCTCTATCCCACTCTCCCT	57	136	23	102
NODE_1056337_length_393_cov_81.480919	1	p2	(TC)6	12	333	344	CCCTTTTTCTCTTTCCCACA	59	105	20	GAGGGAGGGCGAGAGAGTAT	59	363	20	259
NODE_1056384_length_192_cov_51.687500	1	p2	(AG)6	12	201	212	TGAGAAAATGGGGAGAGTGG	60	6	20	TTGCTTTCTTGCTCTCCCTC	59	200	20	195
NODE_1056485_length_127_cov_74.905510	1	p2	(CT)12	24	139	162	ATTTCTTGCCCTCTCTCCCA	61	36	20	GGAAAAGAGATACAGAGGGGG	59	138	21	103
NODE_1056528_length_143_cov_42.839161	1	p2	(TC)6	12	114	125	CTCTTCGCCTCTTTCTCCCT	60	56	20	GAGAGGGTGCATCAAAGAGG	59	192	20	137
NODE_1056545_length_65_cov_63.507690	1	p2	(TC)6	12	40	51	CTTCTCACAATATTCCTTTTTCTTTT	57	6	26	AGTATTTGTGAGAGAGATAGGGAAGG	59	105	26	100
NODE_1056580_length_752_cov_43.019947	1	p2	(GA)8	16	564	579	ACGCTCTCTTTCTCCCCTTC	59	352	20	ACTCACTTTCTCCCACGCAC	60	562	20	211
NODE_1056598_length_117_cov_44.119659	1	p2	(CT)7	14	45	58	CTCGCACTTGTTCCCATTTT	60	22	20	AGAGAGGGCAAGGGAGAGAG	60	174	20	153
NODE_1056600_length_403_cov_48.054592	1	p2	(CT)8	16	1	16	TCTCCCTCACTTTCCCTCAA	59	25	20	TGGGTGAGAGAGGATAAGAGAA	58	205	22	181
NODE_1056613_length_150_cov_71.059998	1	p2	(TC)6	12	147	158	TCCCTACCTACGTCCCACTTT	59	0	21	ATTGAGAGAGAGCAGGAGCG	59	146	20	147
NODE_1056644_length_117_cov_43.358974	1	p2	(AG)6	12	92	103	GCAGAGAAGGAAGGGAGTTG	59	66	20	TAACCCTCAAATGCTCCCAC	59	165	20	100
NODE_1056700_length_521_cov_33.677544	1	p2	(CT)6	12	182	193	CCACTCACTTTATCGCTCCC	59	136	20	CTGGAGAGGTTTTGGAGGTG	59	361	20	226
NODE_1056718_length_523_cov_31.613768	1	c	(TC)7(AC)6	26	334	359	AAGGCCAAAATGGGAGATTT	59	311	20	TAGAATCGTGTGCTCCAACG	59	550	20	240
NODE_1056724_length_115_cov_48.400002	1	p2	(CT)6	12	107	118	CACTCTTTCCATCTCAGCCC	59	46	20	ATGAAGAAAGGGAGGGCGT	60	158	19	113
NODE_1056790_length_63_cov_40.158730	1	p2	(CT)7	14	56	69	CCCTCCCTCCTTCCCTATCT	60	1	20	TCCAAGTGAGGACAAGAGAATG	59	123	22	123
NODE_1056833_length_1991_cov_57.953289	1	p3	(AAG)6	18	405	422	GTCTTCAGCCTGCCAAACTC	59	348	20	ATTTAGCAGAGGCAACCCCT	60	488	20	141
NODE_1056849_length_207_cov_57.405796	1	p2	(TC)7	14	44	57	ACTCCCTCCCTCTCTTCCCT	60	2	20	TGAGAAAGGGTGCATGAGAA	59	105	20	104
NODE_1056907_length_227_cov_20.370045	1	p4	(AGGG)5	20	64	83	ACATATGGGAGGAAGGGAGG	60	50	20	CGCACTCTCTAGTTCTCCGC	60	195	20	146
NODE_1056931_length_503_cov_50.803181	1	p2	(AG)7	14	260	273	GAGGCAGAGGAAGGGAGAGT	59	226	20	GATGGATGGAAAGGGAGGAT	60	436	20	211
NODE_1057034_length_126_cov_57.166668	2	p2	(GA)6	12	52	63	CCGAGAGAGGGAGGAGAGAG	60	38	20	GTAGCAAGCGAGGGACAAAG	60	180	20	143
NODE_1057034_length_126_cov_57.166668	3	p2	(TC)7	14	139	152	CCGAGAGAGGGAGGAGAGAG	60	38	20	GTAGCAAGCGAGGGACAAAG	60	180	20	143
NODE_1057057_length_165_cov_118.206062	2	p2	(AC)8	16	90	105	CCCCCACTCTCACACACACT	61	50	20	GGGAGAAAGAGAGTTGGAGGA	59	158	21	109
NODE_1057107_length_284_cov_22.397888	1	p2	(GA)7	14	248	261	AGCGAAAAGGGAGAGAAAGC	60	96	20	ATAACCCTCGAATGCTCCCT	59	319	20	224
NODE_1057174_length_315_cov_42.873016	2	p2	(CT)6	12	195	206	TCTTTCCATCTCCTACCTCATCA	60	137	23	AGAGAGGGCTGAAGGGAGTC	59	283	20	147
NODE_1057174_length_315_cov_42.873016	3	p2	(CT)7	14	279	292	TCTTTCCATCTCCTACCTCATCA	60	137	23	AGAGAGGGCTGAAGGGAGTC	59	283	20	147
NODE_1057181_length_388_cov_47.159794	1	p2	(TC)11	22	206	227	CCTCTTAACGTCCCCCTTTT	59	97	20	GGAGGGAGGGAGATTGAGAC	60	247	20	151
NODE_1057201_length_105_cov_12.476191	1	p4	(ATTT)6	24	87	110	GGAAAGAACAAAATGTAATGTGTGA	59	30	25	TGGGGATTATTTATGTGGCCT	60	138	21	109
NODE_1057219_length_147_cov_47.564625	1	p4	(TATT)5	20	168	187	ATGGATGCACGAGAAGAAGG	60	59	20	GACCACCCTCGCTCAATAAA	60	200	20	142
NODE_1057260_length_325_cov_23.538462	1	p2	(CA)6	12	97	108	TCTCGCTTGCTCTCTTTCCT	59	60	20	TGAAAGGGGGAATGAGTGAG	60	279	20	220
NODE_1057284_length_278_cov_44.676258	1	p2	(CT)6	12	224	235	TTTCTTGCTCTCTCCCATGC	60	204	20	AAGGAAGGAGAGAAGAGGCG	60	327	20	124
NODE_105729_length_99_cov_47.696968	1	p2	(TC)8	16	67	82	TCCCTCTCTATCGCACCCT	59	43	19	GGGAGAAAAAGGGAGAGGAG	59	144	20	102
NODE_1057316_length_88_cov_67.670456	1	p2	(GA)6	12	74	85	GAAGGGTAGGAGAGGGAGAAAA	60	3	22	TCGCTCTCTGTCTCTTGCTC	58	143	20	141
NODE_1057372_length_194_cov_40.237114	1	c	(CT)8(CA)7	30	64	93	ATTATCCTTTCCCCCTGCAC	60	2	20	TGACGGAGAGTTGGTAAGTGG	60	122	21	121
NODE_1057394_length_379_cov_59.728233	2	p4	(ATAC)8	32	191	222	CCTAAATACCGGTTCCCCAT	59	72	20	TGAAACTAAGCCGATCCCAG	60	269	20	198
NODE_1057394_length_379_cov_59.728233	3	p2	(TA)7	14	228	241	CCTAAATACCGGTTCCCCAT	59	72	20	TGAAACTAAGCCGATCCCAG	60	269	20	198
NODE_1057583_length_216_cov_44.268520	1	p2	(CT)7	14	243	256	CCCCTCTCTCGCACTCTCTAC	60	141	21	AGAAGGGCGAGGGAAATAGA	60	272	20	132
NODE_1057697_length_610_cov_55.449181	2	p2	(CT)6	12	613	624	ACTCTCTCTCTCCCCGCATT	60	524	20	AGAGTGGTAGGGGGAGATGAA	59	643	21	120
NODE_1057900_length_224_cov_12.263392	1	p2	(AT)7	14	1	14	GCATTGGGACCCTTGTGTAT	59	60	20	TCCGGAATCCAACGATAGTC	59	226	20	167
NODE_1057975_length_197_cov_38.060913	1	p3	(AAT)6	18	82	99	TCTTGCAGAAGCAAATCTTCC	59	33	21	GCGAAAGAGAGGGAAAATGG	61	153	20	121
NODE_1058060_length_166_cov_52.867470	1	p2	(AG)7	14	128	141	GCCACTGGGAGAAGAACAAG	59	92	20	GTGAGGGAGAGAAAGGCTGA	59	209	20	118
NODE_1058060_length_166_cov_52.867470	2	p2	(AG)9	18	146	163	GCCACTGGGAGAAGAACAAG	59	92	20	GTGAGGGAGAGAAAGGCTGA	59	209	20	118
NODE_1058065_length_76_cov_67.500000	1	p2	(GA)6	12	127	138	ATTCCAACAGGCTCACCAAA	60	24	20	TCTCTCTCTCTCCCTCTCTCTCT	57	137	23	114
NODE_1058136_length_187_cov_97.005348	1	p2	(TC)6	12	169	180	GCTCTCCCTCTTTCTAACACACA	59	100	23	AAGGGAGAGGAAGGCAAGAG	59	219	20	120
NODE_1058143_length_456_cov_31.140350	1	p2	(GA)6	12	209	220	AGAGGGCAAGGGAGAGAGAG	60	165	20	CTCGCACTTGTTCCCATTTT	60	341	20	177
NODE_105819_length_175_cov_65.382858	1	p2	(CT)7	14	174	187	CCCCATCCTGTCATTACCAA	60	99	20	GAGCAAGTGAGAGAGAGGGAGA	60	224	22	126
NODE_1058199_length_90_cov_30.622223	1	p2	(AT)7	14	48	61	GGAATGTCTCTTCGAGAATCAA	58	26	22	CTTCTCGTGATCCTCCTCCA	60	139	20	114
NODE_1058228_length_393_cov_52.541985	1	p2	(CT)8	16	303	318	GGGTGAGTGAGAGATTGGGA	60	196	20	AAAGAGATGGAGGTGGGAGG	60	423	20	228
NODE_1058244_length_316_cov_54.949368	1	p2	(AG)8	16	275	290	AGGAGGTGAGTGAGGCAGAA	59	225	20	TAGAAAGGGAGGGAGGGTGT	59	334	20	110
NODE_1058274_length_143_cov_64.244759	1	p2	(GA)6	12	91	102	CGTAGGAGAGAGAGGGAGGA	58	1	20	TCTCTCCATAGCCTTCTTCCA	59	196	21	196
NODE_1058410_length_89_cov_58.741573	1	p2	(CT)8	16	47	62	CCTTCCCCTCCCCTCTCTAT	60	1	20	AGGGAGAACAAAGTGAGCGA	59	105	20	105
NODE_1058448_length_241_cov_82.970955	1	p3	(AAT)7	21	128	148	TTAACAAAGCCAGTCCGGTT	59	23	20	TGCTCCATCATATTTCACCCT	59	246	21	224
NODE_1058538_length_116_cov_105.163795	1	p2	(TC)6	12	134	145	CCATTGTTAGGCCTCCTCTC	58	41	20	AAGAGAAGGAAGGGACGGAA	60	165	20	125
NODE_1058567_length_182_cov_36.291210	1	p2	(TG)7	14	80	93	AGGGAGCAATTGTGTGTGTG	59	69	20	CGTTTCTCCCTCTTCTCCCT	59	229	20	161
NODE_1058586_length_112_cov_36.017857	1	p4	(GTGC)15	60	1	60	CGTGCGTGCGTATATGTCTG	61	51	20	TCAACTAAGGAATTGCATTGTTTTT	60	154	25	104
NODE_1058586_length_112_cov_36.017857	2	p4	(TGTA)5	20	94	113	CGTGCGTGCGTATATGTCTG	61	51	20	TCAACTAAGGAATTGCATTGTTTTT	60	154	25	104
NODE_1058591_length_104_cov_52.269230	1	p2	(AG)6	12	31	42	GCAAGAGAGAGAGAGTGGGG	59	27	20	ATCAATCATTCCCTCTCCCA	59	142	20	116
NODE_1058627_length_883_cov_40.471123	1	p3	(ACA)5	15	708	722	GGGGTCTAACCAAGCTGAAA	59	653	20	GCCAATCAAAGCTTCTGGAG	59	916	20	264
NODE_1058671_length_251_cov_13.243028	1	c	(AAT)5(ATT)5	30	159	188	TCCGAAACTTCGTTTTCACC	60	77	20	TTATGAGGCGTGTTGAATGC	59	262	20	186
NODE_1058684_length_63_cov_64.777779	1	p2	(TC)6	12	30	41	CTCCTTGACACATTAGCTTCCA	59	0	22	AAATAGTGGAGAGAAGGTGAGAACA	59	103	25	104
NODE_1058948_length_125_cov_59.231998	1	p2	(TC)6	12	25	36	CGCTCTCACCGTCTCTCTCT	59	13	20	GACAGGAAAGGAATGACAGAGG	60	126	22	114
NODE_1058966_length_614_cov_52.135178	2	p2	(AG)6	12	571	582	TGCTTCTCTCTCACACACCC	58	471	20	TCTCTAGTTCCCTCCCTCCC	59	574	20	104
NODE_1058974_length_311_cov_54.463024	1	p2	(GA)8	16	210	225	GGGAGGTTTATGGTATCGGTG	60	124	21	TCCCTCACTCTTTTCAAGCC	59	276	20	153
NODE_1059041_length_116_cov_109.172417	1	p2	(GA)7	14	95	108	GTGAGGTGGACGTACGGAGT	60	72	20	CATGTCTTTCCTCCTCTCCCT	59	171	21	100
NODE_1059095_length_141_cov_53.801418	1	p2	(TC)6	12	51	62	TCTCTCTTCCCCCTCTGTCA	59	6	20	GCGAGATCTTGTGAAGGACC	59	167	20	162
NODE_1059135_length_159_cov_51.025158	1	p2	(CT)6	12	183	194	GGCCTCTTTTCTCTCGCTCT	60	0	20	GTGCAAATGATGGAGAATGC	59	182	20	183
NODE_1059176_length_135_cov_43.822224	1	p2	(AG)6	12	110	121	GGGAGTGAGGAATGAAGAGAGA	59	0	22	CCTCCCACTATCGCTAACCA	60	193	20	194
NODE_1059193_length_92_cov_99.315216	1	p2	(CT)6	12	136	147	CCTCAATCATGCCTTCCATC	60	50	20	GAGAGGGAGAGAGAGAGAGCAA	59	153	22	104
NODE_1059201_length_63_cov_107.968254	1	p2	(CT)6	12	42	53	CTCATTCTCTCCCTCCCTCC	60	9	20	TAAGTGTTGAAAAAGAAAAGAGAGGA	59	108	26	100
NODE_1059240_length_90_cov_54.655556	1	p2	(TC)10	20	91	110	CTGCCCTCCCTCATTCTTG	60	18	19	GGAGTGAGAGAGAGAGAGAGAAAGA	59	132	25	115
NODE_1059240_length_90_cov_54.655556	2	p2	(TC)8	16	113	128	CTGCCCTCCCTCATTCTTG	60	18	19	GGAGTGAGAGAGAGAGAGAGAAAGA	59	132	25	115
NODE_1059309_length_63_cov_24.063492	1	p2	(CT)7	14	108	121	CTCCCCTCCCTCCTTCTCC	62	20	19	GAGAGAGAGAGAGTTAAAGAGAGAGC	57	119	26	100
NODE_1059322_length_87_cov_45.183907	1	p2	(GA)6	12	88	99	GATTGAAAGTGCAAGAGAGCAA	59	42	22	TTTCACACCTCTTCTATCTCTCTCC	59	146	25	105
NODE_1059336_length_120_cov_50.591667	1	p2	(CT)27	54	1	54	TCTCTCTCTCTCTCTCTCTCTCTCTC	57	17	26	TGCAGAGGGAAAGGATAACAC	59	117	21	101
NODE_1059396_length_136_cov_51.794117	1	p2	(CT)7	14	137	150	CTCTCCCTCTTCCTCTCATCC	59	18	21	GAGAGAGCGAGAGAAAGTTAGGG	60	182	23	165
NODE_1059403_length_63_cov_54.095238	1	p2	(CT)9	18	73	90	TTACTCTATCTACTTTCTCTCAGTCCC	57	20	27	TTGGTGGTTGGATAGGAATTG	59	124	21	105
NODE_1059426_length_75_cov_118.066666	1	p2	(GA)6	12	53	64	TAGAGAAGGGAGAGGGGGTG	60	9	20	TTGCTTTATTTCTCGCTCCC	59	125	20	117
NODE_1059435_length_176_cov_49.159092	1	p2	(AC)9	18	160	177	TCGCTCTCTCTCCCCTCTCT	60	49	20	GAGGGAAAGAAAGAGTGTGTGTG	60	190	23	142
NODE_1059436_length_64_cov_49.515625	1	p2	(AG)9	18	82	99	CAGAGCGAGCAAGAAAGAAA	58	3	20	TCTGATTCTCTATATGTCCCTCCTT	58	125	25	123
NODE_1059437_length_98_cov_42.765305	1	p2	(CT)7	14	37	50	TCTACCTCCCTAACTCTCTCCC	57	9	22	GAGATGGATGGAAAGAGGGC	60	129	20	121
NODE_1059461_length_63_cov_57.666668	1	p2	(AG)8	16	45	60	AGAGGAATGGTGAAAGTGGAAGA	61	2	23	CTCCCTCTCACTTTATCTCTCTCG	60	101	24	100
NODE_1059531_length_3024_cov_27.094246	1	p2	(CT)8	16	275	290	GCACAGCGGAAACACATAGA	59	126	20	TTATCCTTCTTCGGCATTGG	60	359	20	234
NODE_1059637_length_289_cov_128.685120	1	p2	(AG)7	14	212	225	GGGAGGGTTGGTGAAAGAGT	60	39	20	TCTCTCCCACCCTTTCCTTT	60	295	20	257
NODE_1059722_length_418_cov_39.411484	1	p4	(GGGA)5	20	112	131	CGGAATGAAGGAGAGTGAGG	59	73	20	TTCCATTTCTTGCGCTCTCT	60	337	20	265
NODE_1059722_length_418_cov_39.411484	2	p2	(GA)7	14	218	231	CGGAATGAAGGAGAGTGAGG	59	73	20	TTCCATTTCTTGCGCTCTCT	60	337	20	265
NODE_1059737_length_83_cov_33.855423	1	p2	(TC)8	16	82	97	CTCTCTCATCTCTCCCGCAC	60	20	20	CTCCCTTGCTTTCTCTTCCA	59	137	20	118
NODE_1059796_length_338_cov_59.931953	1	p2	(GA)6	12	135	146	TGCAACAGAGCAAGAAAATGA	59	98	21	TCCCTCCATCTCTATTTCTCCA	60	374	22	277
NODE_1059829_length_114_cov_26.657894	1	p2	(TA)9	18	127	144	ATCCCTCTCCCTCATCCAAT	59	67	20	TGAGAGAGAGAGGTGCAAGAGA	59	175	22	109
NODE_1059873_length_172_cov_53.645348	1	p3	(TTA)12	36	30	65	GGGAAGAGCCCCCACTAATA	60	3	20	ATTATAAACGACCGGCCTTG	58	110	20	108
NODE_1059899_length_126_cov_63.626984	1	p2	(TC)6	12	104	115	TTGCTTTGACATCTCTCATTGTC	59	17	23	GAAAGGTTGGAGGGAAGGAG	60	131	20	115
NODE_1059904_length_63_cov_32.888889	1	p2	(TG)6	12	98	109	CTAAGAGGTTGGGAACCACC	58	15	20	TTGGTCTTGGTCAGACACACA	60	123	21	109
NODE_105993_length_246_cov_289.500000	1	p2	(GA)6	12	251	262	AGAGAAGAGGCGATGAAGGG	60	166	20	TTCTTGCTCTCTCCCATGCT	60	280	20	115
NODE_1059956_length_144_cov_51.076389	1	p2	(AG)8	16	47	62	TGGAGAGGAAGGGTGAGATAGAT	60	15	23	GCATTCTCCCTTCCACCTTT	60	132	20	118
NODE_1059967_length_548_cov_39.386860	1	p2	(AG)6	12	223	234	GCAAGACCAAGCCAAGTCAT	60	177	20	AGCGAAAAGTGGAACGAGAA	59	413	20	237
NODE_1059974_length_230_cov_46.000000	1	p2	(TC)6	12	105	116	TTTCTCGCTCGCCTTACATT	59	85	20	GGAAGAGACACGGTGAGAGG	59	237	20	153
NODE_1060025_length_259_cov_90.876450	1	p2	(GA)6	12	88	99	GCAAGAGAGTGTGAGAGCGA	59	28	20	TCTCTCTTGATTCATCCCCC	59	186	20	159
NODE_1060040_length_75_cov_62.773335	1	p2	(AG)7	14	80	93	AAAGTGCAAAGGAAGGGTGAG	60	32	21	TATCTTATGTTACTCCCTCCTCTATCA	58	131	27	100
NODE_1060057_length_228_cov_105.118423	1	p2	(AG)6	12	149	160	GGGAGAAAGATGGGGAAGAA	60	40	20	GCCTCCCTTTATCGCTCTTT	59	284	20	245
NODE_1060067_length_90_cov_48.222221	1	p2	(CT)6	12	51	62	TCATTTTCTCTCTTTCTTAATCTCCA	59	1	26	TAGTAGGAGATGGAGGGCCA	59	107	20	107
NODE_1060121_length_195_cov_45.435898	1	p2	(CT)8	16	48	63	CCCTCACTTCATTCTGCCTC	59	30	20	GGGGGAGAGAGATGGACATT	60	254	20	225
NODE_106014_length_255_cov_78.356865	1	p3	(ACA)5	15	90	104	CGAGCCTAGGAAACAGCAAT	59	18	20	TGATTCATGTAGCCGACCAA	60	141	20	124
NODE_106021_length_124_cov_41.500000	1	p2	(AG)6	12	156	167	AGCAAGAGAGTGAGGAAGCG	59	19	20	TCTTGGCCTATCTTGCTCTCA	60	157	21	139
NODE_1060227_length_155_cov_52.354839	1	p2	(TC)6	12	187	198	TATCCACCCTCCTTGCCTCT	60	76	20	GCGAGAGTGGGAGAGAGAGA	59	207	20	132
NODE_1060247_length_277_cov_42.072201	1	p2	(GA)10	20	111	130	GGGAGCTCAAGAGAGGGATT	59	64	20	CCCCTTTCTCGCTTCACATA	60	261	20	198
NODE_1060250_length_441_cov_74.832199	1	p2	(AT)7	14	137	150	CGAAGCATTTGAAGGGAGTC	59	72	20	GCACAAGTAAGGTGACACGC	59	224	20	153
NODE_1060284_length_416_cov_44.949520	1	p2	(CT)6	12	238	249	TCGCTCTCTCCTGCTCTCTC	60	191	20	GGTGAGCCAACTAGGGATGA	60	377	20	187
NODE_1060285_length_286_cov_28.555944	1	p2	(AG)7	14	125	138	GTAGGCAGAGAGGGAGGGAG	60	79	20	TGTCTCCGCTTCTTTCGTTT	59	231	20	153
NODE_1060356_length_96_cov_54.989582	1	p4	(ATAA)5	20	61	80	CAATTACTTGCTTGCCCCTT	59	7	20	GTGGAGTGGGCTTCACTGAT	60	153	20	147
NODE_1060370_length_269_cov_53.405205	1	p2	(TC)7	14	103	116	TGCTCTTTTATGTCCCTCCC	59	77	20	TCCCTCTCCTTCCCTCTTTC	59	245	20	169
NODE_1060484_length_179_cov_42.966480	1	p2	(CT)6	12	224	235	CTCCCTTCCTCCCTCACTCT	59	7	20	AGCAGAAGGGCATGAGAGAA	60	224	20	218
NODE_1060486_length_146_cov_36.321918	1	p2	(CT)8	16	161	176	CTTCCTTGTTCTTCCTCCCC	60	4	20	GAGGAAGATGGATCGGAAAA	59	162	20	159
NODE_1060499_length_88_cov_52.727272	1	p2	(TC)6	12	68	79	TGTCAATCTCTTTATTGTGCTCAT	57	33	24	GGGAAGAGAGCGTGAGAGAA	59	137	20	105
NODE_1060534_length_230_cov_323.017395	1	p2	(TC)7	14	159	172	ATTTCTCGCTCCCATGTTGT	59	11	20	AAGGGAGAGAGTGAGGGAGG	59	212	20	202
NODE_1060593_length_299_cov_33.361202	1	p2	(AG)6	12	247	258	AAAGTGGGTAGAAGTGGGGG	60	103	20	TCGCCTTCTTAATCTCCCCT	60	353	20	251
NODE_1060594_length_93_cov_60.612904	2	p2	(TC)7	14	56	69	TCTCTCCACCATCCCATCTC	60	17	20	GGGGTGAAAGAGAGATAGAGCA	59	140	22	124
NODE_1060594_length_93_cov_60.612904	3	p2	(CT)12	24	86	109	TCTCTCCACCATCCCATCTC	60	17	20	GGGGTGAAAGAGAGATAGAGCA	59	140	22	124
NODE_1060611_length_136_cov_33.286766	1	p2	(GT)6	12	83	94	GTGGCGAGACACAAAAAGTG	59	19	20	TCCCTCCCTCCCATACTTCT	59	127	20	109
NODE_1060688_length_125_cov_61.816002	1	p2	(CT)6	12	58	69	CTCTCTCTTACCCTCTCACTTTCCT	59	17	25	GAGAAGAGAGAAAGAATGAATGAAAA	58	170	26	154
NODE_1060688_length_125_cov_61.816002	2	p2	(TC)8	16	125	140	CTCTCTCTTACCCTCTCACTTTCCT	59	17	25	GAGAAGAGAGAAAGAATGAATGAAAA	58	170	26	154
NODE_106070_length_287_cov_59.735191	1	p2	(TC)7	14	137	150	CGAGAGAGAAGTGGGATGCT	59	103	20	CTCCCTCCCTCTCTTCATCC	60	314	20	212
NODE_1060700_length_114_cov_68.008774	1	p2	(TC)7	14	49	62	CAAGGAGAGGGAGAGCCTTT	59	29	20	GAGAGAGAAAGTGACAATTGAGAGA	58	145	25	117
NODE_1060741_length_209_cov_23.392345	1	p2	(GA)6	12	159	170	GAGAAAAGGATGCAAAGGATG	58	17	21	ATTTCTCTCCCTCCCTCCCT	60	206	20	190
NODE_1060741_length_209_cov_23.392345	2	p4	(GGAG)5	20	182	201	GAGAAAAGGATGCAAAGGATG	58	17	21	ATTTCTCTCCCTCCCTCCCT	60	206	20	190
NODE_1060812_length_139_cov_56.517986	1	p2	(GA)6	12	126	137	ATGAAGGGAGGGAGTAAGGG	59	32	20	CCTCTCATCCTCTTCCCCAC	60	188	20	157
NODE_1061041_length_624_cov_65.342949	1	p3	(GAA)5	15	290	304	GGTGAATTTAAGCTCTGGCG	59	121	20	CCATGATGTGATGCCCTAGA	59	288	20	168
NODE_1061121_length_217_cov_47.958527	1	p3	(CAA)6	18	89	106	AACCAAATAATGCACACCCC	59	12	20	TCATAAAGTTGACCCCGCTT	59	139	20	128
NODE_1061160_length_150_cov_47.840000	1	p2	(AG)7	14	92	105	CAGACTGAGAGGGACATGAAGA	59	23	22	TTGTCTCACTCCCAATCCTTG	60	126	21	104
NODE_1061189_length_350_cov_39.537144	1	p2	(AG)13	26	52	77	GGTAGAGAAGATGGGGCACA	60	24	20	AAAGATGTCCCACCCAATCC	60	161	20	138
NODE_1061223_length_272_cov_56.095589	2	p2	(AG)6	12	176	187	GGAGAGTGAGGGGTAGAGGG	60	98	20	TCTCCCCATTTCTCCCTTTC	60	333	20	236
NODE_1061231_length_2946_cov_51.999660	1	p2	(TA)24	48	1	48	GAATCCAAAGCACCCAGTGT	59	143	20	GCAACGTCTTTGCATTCTCA	59	324	20	182
NODE_1061369_length_118_cov_45.644070	1	p2	(CT)10	20	120	139	CCCTCTCCATCGCTCTATCTAT	58	61	22	GGGAGGGAGAGAGAGGAAGT	58	167	20	107
NODE_1061387_length_1759_cov_60.778282	1	p2	(AT)9	18	1	18	ACAGGATTTTGATTCCGACG	59	50	20	GCTCTGAAAATTCACGCCAT	60	317	20	268
NODE_1061465_length_107_cov_44.401871	1	p3	(TCT)6	18	111	128	GCAAGCCAAAAATTACGAATG	59	24	21	GGTGAGAGCATGATAAACTCCA	59	163	22	140
NODE_10615_length_148_cov_45.709461	1	p2	(GA)6	12	149	160	GTGAGAACAGGGTTGAGGGA	60	104	20	CCCTCCCACTGTCTTTACTCC	59	204	21	101
NODE_1061513_length_172_cov_50.383720	1	p2	(AG)6	12	173	184	AGCTCAAAACAGAGTGTGGGA	59	89	21	TCTCTCCTTCCATCTTGTCCTC	59	228	22	140
NODE_1061518_length_423_cov_61.907803	2	p2	(GA)6	12	250	261	ACGAGAGAGGAAGAGGGAGG	59	202	20	TTTTCTCTTACACGTTCTCCCC	59	365	22	164
NODE_1061525_length_173_cov_82.433525	1	p2	(TC)6	12	179	190	ATCCACCCTCTCTTTGGACC	60	22	20	TGATGGAGGGAGGGAGGTAT	60	213	20	192
NODE_1061583_length_103_cov_51.543690	2	p2	(TC)6	12	63	74	TCTCTTCCTCTCACTCTCCCA	59	40	21	CGAGAAATAGGGAGGGCAA	60	145	19	106
NODE_1061595_length_63_cov_119.539680	1	p2	(CT)7	14	70	83	TGTCTACCTCTGTTGGATCTTCC	59	11	23	AGAGTGAAGGAGAGGGTAGGG	58	110	21	100
NODE_1061618_length_609_cov_57.796387	1	p2	(CT)10	20	252	271	TCCCTCTCCCTCTCTTTTGAG	59	107	21	TCGCGTGAGAAAGTCAGAGA	59	347	20	241
NODE_1061717_length_98_cov_57.346939	1	p2	(AG)6	12	11	22	TGGAAAGAGAGAGAGAGATAAATGAC	58	5	26	CTCTCACACTTGCTCTCACCC	60	114	21	110
NODE_1061748_length_347_cov_57.536022	1	p2	(CT)8	16	271	286	CTGCCTTTTTCTCGTTCTGG	59	148	20	AGTAAGGGAGGGAGAGTGGG	59	325	20	178
NODE_1061764_length_113_cov_42.132744	1	p2	(AG)6	12	94	105	TGAAGGGAAATAGAGAGTGGGA	60	6	22	CTCTTCCATCCTCCCTCCTG	61	136	20	131
NODE_106177_length_101_cov_48.019802	1	p2	(AG)8	16	94	109	TGAGGAATGAAATTAGAGAAAGAGA	57	1	25	TCCCTCTCAATCTGGACCAT	59	150	20	150
NODE_1061799_length_338_cov_71.491127	1	p2	(TC)6	12	137	148	TTCCCCAACCAAATCTCTTG	59	103	20	TTGGACGGATTTTGAAGAGG	60	370	20	268
NODE_1061811_length_239_cov_54.878662	1	p2	(CT)6	12	85	96	TTTCTCCCTCTTTCTGTCGC	59	61	20	TGAGGGCTATAAAGGGAGAGTG	59	182	22	122
NODE_1061835_length_63_cov_42.492062	1	p2	(AG)7	14	108	121	GAAAGCATGCAAGAGATAAAGC	58	7	22	TTCACCCACTATCCCTCCCT	60	106	20	100
NODE_1061878_length_162_cov_37.104939	1	p2	(TC)6	12	191	202	TCCCTATCACCGGCCTCTAT	60	98	20	AGAGAGAGAGAAGGTGGGGG	59	200	20	103
NODE_1061903_length_345_cov_42.153622	1	p2	(CT)6	12	146	157	TTTCCACCATCTCCCTCTTG	60	97	20	TCCCTCGCACTTTTTCTCTC	59	256	20	160
NODE_1061917_length_315_cov_64.898415	1	p2	(AG)8	16	361	376	AGAGAGATGAATCCTCCGCA	59	182	20	CTCTCTCTTGTTGGCTGGCT	59	367	20	186
NODE_1061940_length_316_cov_50.458862	1	p2	(AG)7	14	173	186	CCATCTCTCCCTCTTTCCCT	59	105	20	CCTCATCTCCCACTTTCACC	59	265	20	161
NODE_1061955_length_708_cov_55.759888	1	p3	(CAA)8	24	467	490	CCCTTTCGTCAACAACAACA	59	457	20	AATATTTGCTGGTGCTTGGG	59	630	20	174
NODE_1061982_length_120_cov_39.016666	1	p2	(TC)8	16	101	116	CCTCCCTCCCTCTCTATTACC	58	30	21	AGACTTGGAGAGAGGGCGA	60	174	19	145
NODE_1062119_length_63_cov_17.920635	1	p2	(CT)8	16	45	60	ATATCATCCTCCCTCCCACC	59	5	20	AAAGAGAGAAAGATCGAAAGAGGA	59	104	24	100
NODE_1062181_length_66_cov_35.833332	1	p2	(AG)6	12	10	21	TTGAAGAGAGAGAGAGTGTGTGC	58	5	23	TCGCCTTCTCTTTTTGTCCT	59	113	20	109
NODE_1062185_length_92_cov_111.782608	1	p2	(GA)6	12	10	21	GGGAGGGAGAGAGAGAGATGT	58	3	21	TTATCGCCCTCTTCCTAACTC	57	151	21	149
NODE_1062191_length_302_cov_56.450333	1	p2	(TC)8	16	248	263	ACTTGCTTTTTCTTTCCCCC	59	111	20	GCAGAGAACGAAGTGAGATGG	60	292	21	182
NODE_1062246_length_1411_cov_17.445784	1	p2	(AT)10	20	667	686	CTAGGGGAGCTTTCACAACG	59	481	20	CACACGCACACGGACACTAT	60	739	20	259
NODE_1062246_length_1411_cov_17.445784	2	p2	(AT)17	34	689	722	CTAGGGGAGCTTTCACAACG	59	481	20	CACACGCACACGGACACTAT	60	739	20	259
NODE_106227_length_2715_cov_54.086555	1	p2	(TA)9	18	204	221	CAGCAGCAACACTCCATCAT	59	135	20	GAGCTCTGGAGAGGACGCTA	59	353	20	219
NODE_1062311_length_960_cov_37.465626	1	p2	(TA)6	12	418	429	TTTTCATGCATGGGTAGGGT	60	392	20	CGGTGCAACTCTCCCTCTAC	59	528	20	137
NODE_1062367_length_63_cov_43.904762	1	p2	(GA)6	12	24	35	AAAAAGAGGGATGGAGGTGG	60	4	20	CATGCTTTCCCTCACTCTCA	58	119	20	116
NODE_1062381_length_430_cov_35.688374	1	p4	(CCTC)6	24	179	202	AGCAAGATTGAGGGGGAAAT	59	46	20	GAGGAAGGGAGAGGGAAAGA	59	181	20	136
NODE_1062412_length_221_cov_81.366516	1	p2	(TC)7	14	168	181	TCTCTCCCTCCCTCCTTCAT	60	74	20	GAAAGAGACCCAGAGTGGGA	59	250	20	177
NODE_1062468_length_151_cov_40.059601	2	p2	(CT)7	14	69	82	CCCTCCCCAACTCACTCTCT	60	54	20	GGAGGATAAGAGAAGGAAGGGA	60	201	22	148
NODE_106255_length_241_cov_52.804977	1	p2	(TC)6	12	165	176	ATCTTTTTCTCATCCCGGCT	60	82	20	GTGGGTGAGAGAGAGGGAGA	59	229	20	148
NODE_106255_length_241_cov_52.804977	2	p2	(CT)7	14	230	243	ATCTTTTTCTCATCCCGGCT	60	82	20	GTGGGTGAGAGAGAGGGAGA	59	229	20	148
NODE_1062647_length_79_cov_84.367088	1	p2	(TC)6	12	24	35	TCTCTCACCTCCAATTGCTTT	58	1	21	CATGCACACTCTTCTCTCCCT	59	108	21	108
NODE_1062648_length_88_cov_58.625000	1	p2	(TC)7	14	32	45	CCTTCCCTCCCACTTCTCTC	60	17	20	TCTCCCACACACACTCTCTCA	59	130	21	114
NODE_1062664_length_104_cov_27.509615	1	p2	(TA)7	14	84	97	CACTCTCCCTCAATTCCCCT	60	20	20	TGTGAGAGAGGATGACACAGAGA	60	144	23	125
NODE_1062671_length_1454_cov_26.742090	1	p2	(AC)6	12	226	237	GTGGGGCCTAATTGGATTTT	60	29	20	TGTGTGGGAGTGTGTGTGTG	60	245	20	217
NODE_1062698_length_325_cov_54.815384	1	p2	(TC)6	12	260	271	CGCTCTTCCTCACAAGCTTTA	59	91	21	TGGAGAGGGAGAGCTGAAGA	60	311	20	221
NODE_1062723_length_134_cov_41.305969	1	p2	(CT)6	12	28	39	TCCTCCCTCCCTCTCTCTTT	59	3	20	AGGCAGCATAGAACAAGTGTGA	59	159	22	157
NODE_1062992_length_98_cov_70.469391	1	p2	(AG)7	14	106	119	GAGACAAAGAGAGCGAGGTGA	59	42	21	CACTCTCCCATTTTTCCCTCT	59	145	21	104
NODE_1063050_length_97_cov_87.876289	1	p2	(AG)7	14	65	78	GAGATAGAGGGTGAAGGGGG	59	21	20	TCTTCACCTTCCTTCCCTCA	59	154	20	134
NODE_1063087_length_92_cov_46.108696	1	p2	(TC)7	14	49	62	TCTCCTGCTTGTTCTTTCCTTC	59	19	22	AGGGAGAGATTGTGGGGAAA	60	132	20	114
NODE_1063121_length_88_cov_35.534092	1	p2	(GA)7	14	89	102	AGAGTGTGTGAGCAAAGGAGG	59	49	21	CACTCTCTCATTCCCACTCTCC	60	148	22	100
NODE_1063130_length_561_cov_49.130123	1	p2	(GA)6	12	254	265	AAAGGCATGGACCTAGAGGG	60	220	20	GAGAAGGCAGAGTGTGAGGG	59	365	20	146
NODE_1063190_length_169_cov_41.136093	1	p2	(CT)7	14	99	112	TTGCTCTCCCGAGCTTTCTA	60	47	20	AGAGAGACCATGAGGGAGGG	60	151	20	105
NODE_1063369_length_555_cov_21.805405	2	p2	(CT)7	14	201	214	CTCACTCTCTTCACACCCCC	59	93	20	AGTTGGAAAAAGGGAGGGAG	59	231	20	139
NODE_1063441_length_372_cov_46.655914	1	p2	(GA)6	12	62	73	CAAGTGTGCGTGTGTGTGAG	59	44	20	ATGCTCTCTCTCTCCCTCCC	59	282	20	239
NODE_106358_length_259_cov_62.787643	1	p2	(CT)8	16	245	260	CTCTCTCCCCCTCAACCTCT	59	102	20	GGCAAAGAGAAGGAGCTCAA	59	244	20	143
NODE_1063646_length_104_cov_107.490387	1	p2	(CA)6	12	103	114	TCCCGCACTAACTCTCTCAC	58	58	20	AAGAGTGGGAGGGAGGGAT	59	161	19	104
NODE_1063655_length_844_cov_39.707348	1	p2	(AC)6	12	577	588	TCGAAAGGTTGAGTTTGGCT	59	408	20	TTACTAACCAACTTGCCGCC	60	679	20	272
NODE_1063655_length_844_cov_39.707348	2	p2	(CA)10	20	636	655	TCGAAAGGTTGAGTTTGGCT	59	408	20	TTACTAACCAACTTGCCGCC	60	679	20	272
NODE_1063675_length_63_cov_180.079361	1	p2	(TC)6	12	57	68	TCCTCTCATTGTATCTCTCTATTTCTC	57	11	27	CGATAGTGGTCGAGGGAAAA	60	121	20	111
NODE_1063695_length_91_cov_50.208790	1	p2	(AG)7	14	48	61	GGAATGAGAAAAGAGCACGA	58	0	20	CGTTCTCTGTCACCTCGATCT	59	135	21	136
NODE_1063744_length_225_cov_45.751110	1	p2	(AC)12	24	1	24	CACACACACACACACACACAAA	60	5	22	TTGGGTAATGATGAGGGCAT	60	226	20	222
NODE_1063775_length_850_cov_51.588234	1	p2	(AG)7	14	329	342	ATGCCATCATTTGCATCAGA	60	311	20	AGGCCAAGAGGGAAAGAGAG	59	539	20	229
NODE_1063775_length_850_cov_51.588234	2	p2	(TC)13	26	414	439	ATGCCATCATTTGCATCAGA	60	311	20	AGGCCAAGAGGGAAAGAGAG	59	539	20	229
NODE_1063815_length_182_cov_36.307693	1	p2	(AG)6	12	162	173	TAGGGAGAGAGCAACCAAGG	59	50	20	TTCTCCCTTCCACCTTTCCT	60	236	20	187
NODE_1063822_length_86_cov_130.395355	1	p2	(AG)6	12	77	88	AGCGTAAGAGACATGAAGAATGA	58	7	23	TCTCTCCCTACCTCTCTATCACTCA	59	141	25	135
NODE_106384_length_87_cov_47.206898	1	p2	(GA)7	14	119	132	GGCTTGATAAAAATTATAAAATAATGG	57	23	27	TCTCTCACACACACTTGCTTTTC	59	123	23	101
NODE_106385_length_384_cov_62.130207	1	p2	(TC)6	12	283	294	TCTCTCTCCCTCTCCCTTCC	59	173	20	GGATAATGCAAGCAACCAAGA	60	443	21	271
NODE_106385_length_384_cov_62.130207	2	p2	(CT)6	12	310	321	TCTCTCTCCCTCTCCCTTCC	59	173	20	GGATAATGCAAGCAACCAAGA	60	443	21	271
NODE_1063903_length_277_cov_21.021660	1	p2	(CT)6	12	276	287	CCCCCATCACTCTTTTTCAC	59	177	20	GAAAGAGCGGTACGGAAAGA	59	327	20	151
NODE_1063980_length_218_cov_51.105503	1	p2	(GA)7	14	203	216	AGAGGGTGGAAGGGTGAAAG	60	110	20	TGCTCCCCTCTTTTCTCTCTC	60	272	21	163
NODE_106412_length_228_cov_88.083336	1	p2	(GA)6	12	137	148	GGAGGGAGGGTGAGTGAGAT	60	31	20	TCTTTCCCCTTCTCTTTCCC	59	175	20	145
NODE_1064211_length_105_cov_51.933334	1	p3	(AAC)5	15	80	94	TCACCTCCACAACATTCAAAA	59	19	21	AGGATACCTCCTCCAAGGGA	59	146	20	128
NODE_1064243_length_101_cov_44.881187	2	p2	(GA)6	12	64	75	AGGGAGAGTGAGAAAGCACG	59	44	20	TCCCCCTCTCTATTACTTACTGTCA	59	158	25	115
NODE_1064342_length_79_cov_154.139236	1	p2	(TC)6	12	98	109	TTATCCCCTTCTCCCACTCC	60	13	20	CGAGACGAAGGGTCAGAGAG	60	123	20	111
NODE_1064352_length_119_cov_52.487396	1	p2	(TG)7	14	114	127	AAAGGTTTACCAACATAACACTCAA	58	19	25	TCCACACACACACACATAAGTCTAA	59	128	25	110
NODE_1064383_length_175_cov_22.742857	1	p2	(TC)6	12	110	121	TTGTCCCTTCGAGAGCTGTT	59	57	20	GTATCAATGGAGGACGGTCG	60	208	20	152
NODE_1064443_length_88_cov_85.772728	1	p2	(GA)6	12	32	43	GGTGCAAGAGTCATTGAGCA	59	2	20	CTCCCTCTCTCTCCCTCACA	59	145	20	144
NODE_1064443_length_88_cov_85.772728	2	p2	(GA)6	12	78	89	GGTGCAAGAGTCATTGAGCA	59	2	20	CTCCCTCTCTCTCCCTCACA	59	145	20	144
NODE_1064446_length_216_cov_54.120369	1	p2	(CT)10	20	217	236	TGGATAGAGAGGGTGAATGAAA	58	73	22	GGATCGCGGTAGAGAGAGTG	59	261	20	189
NODE_1064473_length_80_cov_49.825001	1	p2	(CT)6	12	50	61	CACTCACTCTTACTTTATCCCTTGC	59	8	25	TGGAGGGTAGAGAGAGCAGG	59	133	20	126
NODE_1064496_length_87_cov_34.988506	1	p2	(AG)17	34	35	68	AGCATGGGTGCAAAAAGAGT	59	2	20	ATTCGCACTCTCCCTTCCTC	60	145	20	144
NODE_1064550_length_63_cov_60.746033	1	p2	(GA)6	12	110	121	AAGATAAAACAAGAGAAAGTGTGCG	60	22	25	TTCTCTCTCTCTCCCCCTCTC	59	121	21	100
NODE_1064586_length_99_cov_33.878788	1	p3	(AAG)5	15	94	108	GCATCAAAACAAGCCTCCAT	60	6	20	CCCCGTGCTATCAATCTTTG	60	140	20	135
NODE_1064603_length_139_cov_55.676258	1	p2	(GA)7	14	124	137	AAAGAGAAGAAAGATGCCATGTG	59	78	23	TGCTCTCTTACTGCTTCTTGC	57	181	21	104
NODE_1064627_length_217_cov_44.018433	1	p2	(CT)6	12	70	81	CAAAACTCTCACCCTCACCC	59	28	20	TTCTCCCTCTGTCATGGTCC	60	205	20	178
NODE_1064682_length_112_cov_71.455360	1	p2	(GA)6	12	113	124	GAAGAGAAGAGAGAGGAGCATGA	59	31	23	GAGAGATTGCTCTCTTTGTTTGC	59	146	23	116
NODE_1064687_length_188_cov_64.824471	1	p2	(GT)6	12	51	62	GGGAGGAAGTGTGTGTGTGTT	59	42	21	CCCTCTTCCTCACTCTCCCT	59	155	20	114
NODE_1064689_length_156_cov_37.634617	2	p2	(GA)6	12	51	62	GAGTTGGATAGAGAGGGAGGG	59	30	21	CTCATGCTCTCACCCCCTT	60	135	19	106
NODE_1064689_length_156_cov_37.634617	3	p2	(GA)6	12	104	115	GAGTTGGATAGAGAGGGAGGG	59	30	21	CTCATGCTCTCACCCCCTT	60	135	19	106
NODE_1064730_length_184_cov_42.603260	1	p2	(CT)6	12	75	86	TGCACTCTTACCCTTTCACTCA	59	31	22	TGGAGGTAGAGAGAGGACGG	59	134	20	104
NODE_106474_length_1203_cov_61.275978	1	p2	(TC)9	18	510	527	TGTTCCCGGGATAAGAATGA	60	412	20	ATGTGTTGTGTGTGTGTGCG	60	570	20	159
NODE_106474_length_1203_cov_61.275978	2	p2	(CA)6	12	554	565	TGTTCCCGGGATAAGAATGA	60	412	20	ATGTGTTGTGTGTGTGTGCG	60	570	20	159
NODE_1064752_length_297_cov_53.451180	1	p2	(CT)7	14	232	245	GAGACGGGACAGAGGGAAAT	60	97	20	GGTGAGAGATAGCGAGCGAG	60	262	20	166
NODE_1064768_length_140_cov_42.842857	1	p2	(GT)6	12	117	128	AGAGAGGGTGCGTCAAAGAA	59	33	20	CACTCTTCACCGCTTTCTCC	59	150	20	118
NODE_1064792_length_65_cov_47.015385	1	p2	(TC)7	14	44	57	TCTCACTCTCTCTTACTCTTTGCC	58	7	24	CCTCCCTAACTCTCTCACACTTC	58	114	23	108
NODE_1064842_length_166_cov_12.210843	1	p3	(ATA)5	15	179	193	TGCTTTGTTTATGTTTTCATTCG	59	10	23	CGACATTGATGTAAGGAAACAC	57	227	22	218
NODE_1064962_length_241_cov_67.228218	1	p2	(CA)7	14	140	153	TTCTGAATAACCAATCCCGC	59	76	20	ATAATGGAGGGCATGTCCAG	59	279	20	204
NODE_1065020_length_128_cov_47.625000	1	p2	(AC)8	16	70	85	TGGACACACACACACACACA	58	66	20	CCATTACTCTTGCACCAACG	59	165	20	100
NODE_1065073_length_306_cov_67.179741	1	p3	(TGT)5	15	1	15	AGCATTGCCATTTCAGCTCT	59	108	20	GTCTAAGGTGGTCCCCTGCT	60	319	20	212
NODE_1065076_length_73_cov_56.506851	1	p2	(GT)7	14	27	40	AAAGAGAGTGTGTGTGTGTGTTAGAG	59	19	26	TCATCACCTCTCTCTCTCTGTCTC	59	129	24	111
NODE_1065076_length_73_cov_56.506851	2	p2	(AG)6	12	112	123	AAAGAGAGTGTGTGTGTGTGTTAGAG	59	19	26	TCATCACCTCTCTCTCTCTGTCTC	59	129	24	111
NODE_1065078_length_549_cov_22.870674	1	p2	(AT)9	18	1	18	TGTGGTGATGTGGTGATGTG	59	79	20	ACCCCAGTAGCTTCCCAACT	59	356	20	278
NODE_1065086_length_104_cov_43.057693	1	p2	(GA)7	14	139	152	TGGAGGGAGAAAAGAAAATATTGA	60	0	24	CTCTCTCGCCCTCTCTCTCA	59	144	20	145
NODE_1065096_length_146_cov_48.657536	1	p2	(TC)8	16	147	162	ATTCCCTTCTTTGCCTTGC	59	46	19	AAAGGAAGGAGGGAGAGAGG	58	145	20	100
NODE_106510_length_103_cov_87.077667	1	p2	(CT)8	16	48	63	TCTCTCCCGTCTTCACTCTCA	60	10	21	GGGAGACGAGAGAAAGAATGAAT	60	138	23	129
NODE_1065171_length_114_cov_50.885963	1	p2	(TC)6	12	79	90	TGTTTCCCTTCATTCTCTTGC	59	0	21	GGAGGGAGAGAGGGAATGTT	59	174	20	175
NODE_1065171_length_114_cov_50.885963	2	p2	(TC)7	14	137	150	TGTTTCCCTTCATTCTCTTGC	59	0	21	GGAGGGAGAGAGGGAATGTT	59	174	20	175
NODE_1065221_length_545_cov_52.394497	1	p2	(CT)6	12	476	487	TCACACTTACCCTCTCCCTCA	59	362	21	AAAGGGGAGGAGGTGGAGA	60	502	19	141
NODE_1065350_length_310_cov_6.212903	1	c	(ATA)7(TTA)5	36	246	281	GTGAGTCCGGAACGTTGATT	59	16	20	ATCTCTCCGCGTCTTTTTGA	59	246	20	231
NODE_1065399_length_89140_cov_16.113405	2	p2	(CT)10	20	8189	8208	TGTCGTTGTGGTGGACTCAT	60	8145	20	ACCACACAAAAGCTTCCCAC	60	8309	20	165
NODE_1065415_length_134_cov_47.701492	1	p2	(CT)6	12	114	125	CATTAAAACCCTCAAGTGCTCC	60	47	22	AGAGTAGAGAAGGGCGAGGG	59	146	20	100
NODE_1065417_length_78_cov_53.628204	1	p2	(AG)6	12	12	23	GGGTAGAGAGAGAGAGCGAGC	59	7	21	TTGCATTAAGGATTTCATGGG	59	115	21	109
NODE_106542_length_136_cov_30.558823	1	p2	(AG)6	12	161	172	AAAGGGGGAAGAACGAGTGT	59	70	20	TCTCTCTCTCTTGGCCTCCTC	60	170	21	101
NODE_1065517_length_196_cov_172.357147	1	p2	(CT)6	12	220	231	CCCTCTCTTTTGCACCTCAC	59	127	20	GAGAGTGAGAATGAGCGAAGAAA	60	252	23	126
NODE_106555_length_63_cov_49.698414	1	p2	(TC)10	20	73	92	CCATCCAACAATCTCTCTTGAA	59	0	22	TAAGCATGGAGAGAGAGAGAGAGA	59	99	24	100
NODE_1065600_length_107_cov_40.046730	1	p2	(GA)7	14	53	66	GAGGGAGCAAGAGAATAATGAGA	58	0	23	TCTCTCTCCCTCACCCCTCT	60	136	20	137
NODE_1065686_length_536_cov_62.779850	1	p2	(TG)20	40	336	375	TCCCTTAAAACCCCTCCTCT	59	181	20	CGGCCAAATCTCGGTAGATA	60	445	20	265
NODE_106569_length_67_cov_118.417908	1	p2	(AG)7	14	84	97	AGATAGAGGAAAGAGTGAAAGTTAGTG	57	1	27	TCTCTCTTTTTATCTTTCAATCCC	57	119	24	119
NODE_106570_length_107_cov_120.616821	1	p2	(AG)6	12	1	12	AGAGAGAGAGAGGGATTGAAAGA	57	0	23	CCCTCCCCTCATTATCTTGG	60	130	20	131
NODE_1065714_length_254_cov_51.346458	1	p2	(AG)8	16	75	90	GAGAAGGTCGAGGGAGTGAA	59	54	20	TGCTCTCTCCCAGTCCCTAA	59	199	20	146
NODE_1065742_length_535_cov_149.798126	1	p2	(CT)6	12	65	76	GGATGGAGGGAGATCATTCA	59	1	20	AAGGGGAGAGCGAGAGAAAG	60	254	20	254
NODE_1065742_length_535_cov_149.798126	2	p2	(CT)7	14	92	105	GGATGGAGGGAGATCATTCA	59	1	20	AAGGGGAGAGCGAGAGAAAG	60	254	20	254
NODE_1065842_length_107_cov_68.943924	1	p2	(AG)6	12	51	62	TGAGAAAGTGAGAGTGTTAGTAAAGCA	60	22	27	GATCTCTCTCATCTCATTCTTCCTT	58	157	25	136
NODE_106590_length_81_cov_56.234570	1	p2	(AG)6	12	53	64	AAATTGGGACTGAGAATGGG	58	20	20	TTTTTCTCTTGCTCTACATCCTTTG	60	119	25	100
NODE_1066053_length_340_cov_56.055882	1	p2	(CT)6	12	340	351	CCTCTCTCGCTTTCTCTTGC	59	300	20	AGTTAGGGTGGGAGGGAGG	60	402	19	103
NODE_1066123_length_231_cov_51.727272	1	p2	(TC)6	12	174	185	CTCACTCATGCCTTCCATCA	59	17	20	GAAAGGAAGAGGGAGGGAGA	59	260	20	244
NODE_106616_length_248_cov_62.975807	1	p2	(CT)6	12	130	141	ACTCCCCGTCCCTCTTGTAT	59	8	20	TGAGAGAGGGAAGAGGTTGAG	58	277	21	270
NODE_1066165_length_255_cov_49.631374	1	p2	(AG)8	16	286	301	GAGAGGGGAAAGGAGAGAGC	59	68	20	CTTTTTCCTGCATTCTCCCA	60	286	20	219
NODE_1066170_length_408_cov_66.578430	1	p3	(AGA)11	33	1	33	AATGGTTGGCACTTAGGCAC	60	150	20	GTTTGAAGATGCTGGGAGGA	60	314	20	165
NODE_1066242_length_168_cov_32.059525	1	p2	(TC)6	12	91	102	CCTGCCTCTCTTCTTTCTCG	59	54	20	ACAGTGCAAAGAAATTGGGG	59	159	20	106
NODE_1066284_length_592_cov_58.307434	1	p2	(AC)7	14	51	64	GCCAACACACACACACACAA	60	46	20	TGCCCAGTTCACAACAACAT	60	233	20	188
NODE_1066307_length_424_cov_20.306604	1	p2	(TC)6	12	275	286	CCTCGTTTTCTCTCCCTCCT	59	58	20	TAGGGAAGAAGGGGAAGGTG	60	334	20	277
NODE_1066322_length_186_cov_141.381714	1	p2	(GA)7	14	70	83	AAAGGGAGGTGTTGGGAGAG	60	54	20	GCCCTTCTCGTCCTCTCTTT	59	240	20	187
NODE_1066322_length_186_cov_141.381714	2	p2	(AG)6	12	99	110	AAAGGGAGGTGTTGGGAGAG	60	54	20	GCCCTTCTCGTCCTCTCTTT	59	240	20	187
NODE_1066388_length_106_cov_98.915092	1	p2	(TC)7	14	48	61	GTCTCTCTCCCTCTCCCTCC	59	14	20	AGGGAAGAAAGAGCAAGGGT	59	122	20	109
NODE_1066458_length_106_cov_50.622643	1	p2	(TC)6	12	50	61	CTCCTTCACACAATAGCTTCCA	59	20	22	GAGAGAGTGAGGGAGGGAGC	60	155	20	136
NODE_1066550_length_533_cov_52.242027	1	p2	(TC)7	14	93	106	CCCACCCTCTCCCTTTCTAA	60	44	20	GGTGGGGAGAGGAGAGAGAA	60	233	20	190
NODE_1066559_length_327_cov_16.847095	2	p2	(CT)6	12	269	280	CCCTCCCTCAATCTCCTCTC	60	199	20	AGGAGGATAGGGGGCATAGA	59	369	20	171
NODE_1066602_length_96_cov_27.052084	1	p2	(TC)6	12	66	77	TTCCTTCCTGTCTTCATCCC	59	19	20	GGAGTGGCAGGGAAAGAGAG	61	119	20	101
NODE_1066609_length_259_cov_203.061783	2	p2	(AG)6	12	237	248	TGAAGGGAGAGTGTGAGTGC	58	156	20	TCCCTCTCTTTCCTTCTCACC	59	290	21	135
NODE_1066717_length_144_cov_51.118057	1	p2	(AG)6	12	113	124	AGAGAAGGAAGGGAGTTGAAAA	58	85	22	TAACCCTCAAATGCTCCCTC	59	188	20	104
NODE_1066760_length_110_cov_94.690910	1	p2	(GA)9	18	1	18	GGGAAGAGAGGGAGGAAGTG	60	42	20	ACTCTCTCCCACAGCCACAC	60	152	20	111
NODE_1066760_length_110_cov_94.690910	2	p2	(AG)6	12	89	100	GGGAAGAGAGGGAGGAAGTG	60	42	20	ACTCTCTCCCACAGCCACAC	60	152	20	111
NODE_1066777_length_88_cov_124.431816	1	p2	(TC)6	12	66	77	CCCTCTCACTTCCCACTAACTC	59	0	22	TCCAAGGAGGAATGGAGAAA	59	111	20	112
NODE_1066785_length_218_cov_48.738533	1	p2	(CT)10	20	74	93	CCCTCTTTTGATCCTCCCTC	60	56	20	GAAGAGCGACTGTGATGCAA	60	223	20	168
NODE_1066904_length_284_cov_50.683098	2	p2	(GA)7	14	94	107	GAGAGAGAGAGCGAGAGAGGG	59	14	21	TCTCCCATCCTCTATTCTATTGC	58	185	23	172
NODE_1066913_length_118_cov_102.483047	1	p2	(GA)6	12	60	71	AGGGAGAGAGAGAATAGATAGTGGG	59	15	25	TTGATTTCACCCTTTCCCTC	58	114	20	100
NODE_1066959_length_215_cov_37.595348	1	p2	(CT)7	14	197	210	CCGCTCCCTCTTTTGTACCT	60	97	20	GGGAGAGGGGAGAGAGAAGA	59	258	20	162
NODE_1066959_length_215_cov_37.595348	2	p2	(TC)6	12	216	227	CCGCTCCCTCTTTTGTACCT	60	97	20	GGGAGAGGGGAGAGAGAAGA	59	258	20	162
NODE_1067013_length_67_cov_86.119400	1	p2	(CT)8	16	79	94	TCCAGCTCACTTGCCATCTT	60	0	20	GAGGGAAAGGATGGATTAAATG	58	128	22	129
NODE_1067060_length_81_cov_41.950619	1	p2	(TC)11	22	41	62	TCCCTATATTTCATGCTATCACTCC	59	11	25	AAATGGAATGGGAACAAAGATG	60	142	22	132
NODE_106712_length_107_cov_69.588783	1	p2	(TC)6	12	103	114	TGGAGAGCATGAGAGAGAGGA	60	67	21	AGAGAGGGAGAGAGCGAGAGA	59	168	21	102
NODE_1067192_length_460_cov_32.169567	2	p2	(TC)6	12	362	373	CACTCTCTTCCCCTCCTTCC	60	295	20	TGAAGGGTGTGAGATGGACA	60	421	20	127
NODE_1067229_length_106_cov_38.424530	1	p2	(TC)6	12	85	96	CCATTCTCTCTCTTGGTTCCAC	60	1	22	AGGGAGGGAAAGAGAACGAG	59	126	20	126
NODE_1067232_length_70_cov_69.985718	1	p2	(GA)8	16	26	41	CAGTGAGAGAGAGAGAGAGACAAGG	60	21	25	TGAGTGAGAGAGAGAAAGACAGGA	59	124	24	104
NODE_1067246_length_117_cov_168.965805	1	p2	(TC)7	14	66	79	TCTCATGCTTGATTTTTCCCT	58	22	21	TCTTCCTCTCTCACTCATGCAC	59	165	22	144
NODE_1067309_length_134_cov_47.925373	1	p2	(AC)11	22	108	129	TAGGGCTGTCAAAATGGCTC	60	2	20	TGTGTGTGTGTGTGTGTGTGTC	60	127	22	126
NODE_1067340_length_303_cov_63.333332	1	p2	(CT)6	12	208	219	CTCTTCCCCTCTTCTTTCTCA	57	150	21	AAGGGAGAGGGAAGGATTGA	60	294	20	145
NODE_1067344_length_862_cov_55.922276	1	p2	(AG)6	12	108	119	AGGAAGCAAGGGAGGGTAAA	60	81	20	CACACACATGGGCTCACTTC	60	261	20	181
NODE_1067344_length_862_cov_55.922276	2	p2	(TG)6	12	255	266	AGAGGGAGAGAAGTGAGCCC	59	233	20	ATCCATCCATCCATCCATGT	59	451	20	219
NODE_1067344_length_862_cov_55.922276	3	p2	(TC)6	12	526	537	ACATGGATGGATGGATGGAT	59	432	20	GGTTGGTTAGAGAGGGAGGG	59	611	20	180
NODE_1067367_length_297_cov_49.929295	1	p2	(AG)6	12	147	158	CCCTCCCTCTCACTTCCTCT	59	66	20	CCCATCCCTTTCTCATGTGT	59	202	20	137
NODE_1067388_length_316_cov_54.085442	1	p2	(CT)10	20	295	314	CGATCTTCCATGCTCGAACT	60	139	20	ATTGGGTTTGCCGTTCATTA	60	338	20	200
NODE_1067501_length_173_cov_112.791908	1	p2	(CT)6	12	91	102	CCCTCCTCTTTTTACCCTCC	59	53	20	GAATGAGATAGGGAGAGCAAGG	59	172	22	120
NODE_1067573_length_98_cov_65.071426	1	p2	(GA)8	16	99	114	AGTGAGAGAGAGTGCAGGGG	59	28	20	TCTCCCAACATCTCCTTTTCTC	59	158	22	131
NODE_1067686_length_180_cov_20.983334	1	p4	(CCCT)5	20	79	98	CGCCCTCACTCTTGCTTTAT	59	9	20	GGAGAGAGTTGGGTAGGGGA	60	141	20	133
NODE_1067686_length_180_cov_20.983334	2	p2	(CT)6	12	112	123	CGCCCTCACTCTTGCTTTAT	59	9	20	GGAGAGAGTTGGGTAGGGGA	60	141	20	133
NODE_1067719_length_380_cov_21.013159	1	p2	(CT)9	18	327	344	CTTGCCCACTCTCTCACTCC	59	214	20	TGAGAAATGTCACAGAGCGG	59	384	20	171
NODE_1067720_length_102_cov_101.323532	1	p2	(GA)8	16	69	84	AGGTATGTGAGAGAGAGAGAGAGAAAA	59	60	27	CTGTCCTAAAATCTCACTCCATCA	59	159	24	100
NODE_1067726_length_203_cov_41.206898	1	p6	(GAGTGG)5	30	83	112	TGACACGAGAGACAGAGGGA	59	22	20	CTTGCACTCTCTCCCACTCC	59	124	20	103
NODE_106774_length_211_cov_42.104267	1	p2	(CT)6	12	252	263	TCTTTTCCCAGCTCTGCCTA	60	77	20	AGCAAGAGAGGGAAGGAGGT	59	252	20	176
NODE_1067821_length_63_cov_48.920635	1	p2	(TC)6	12	43	54	TGGTCCCTCACACTCCTTATC	59	1	21	TGTGAGTTCAGGACAGAGGTAGG	60	100	23	100
NODE_1067824_length_179_cov_46.782124	1	p2	(GA)7	14	105	118	CGAAAGAGATAAAGAGGAGCGA	60	17	22	TCCTCAATCTCACACTCCCA	59	150	20	134
NODE_1067840_length_313_cov_106.725243	1	p2	(TC)8	16	314	329	TCCTCCTGCACTGTCTCTCA	59	181	20	AGTGGCAAAGCAAGTGTGTG	59	351	20	171
NODE_1067848_length_131_cov_49.992367	1	p2	(TC)6	12	104	115	TCTCTTTTTCTCTCCTTTCGC	57	44	21	AAAAGAGAGTGAGGGACAGTGA	58	165	22	122
NODE_1067848_length_131_cov_49.992367	2	p2	(CT)7	14	132	145	TCTCTTTTTCTCTCCTTTCGC	57	44	21	AAAAGAGAGTGAGGGACAGTGA	58	165	22	122
NODE_1067871_length_66_cov_89.257576	1	p2	(AG)7	14	115	128	GAGAAAGCGAAGGAGAGCAAT	60	17	21	TCTCTTGGTTGCACTCTCTCAA	60	118	22	102
NODE_1067875_length_855_cov_53.829239	1	p2	(TA)7	14	739	752	TGATTCCTCTCCTCTTCGGA	59	664	20	CTGCCATCCCATGATTCTCT	60	850	20	187
NODE_1067887_length_86_cov_76.011627	1	p2	(AG)8	16	24	39	GGGAGGGAGAGAGATAGAAGAAA	59	1	23	CAGATGGAGACAGAGATGGGA	60	130	21	130
NODE_1067954_length_57824_cov_14.876159	5	p2	(TG)21	42	35268	35309	CATCTGCTTGTCAGCCGTAA	60	35110	20	AGGCAAAGGGGACTTACGTT	59	35384	20	275
NODE_1067954_length_57824_cov_14.876159	6	p2	(GC)6	12	35325	35336	CATCTGCTTGTCAGCCGTAA	60	35110	20	AGGCAAAGGGGACTTACGTT	59	35384	20	275
NODE_1067954_length_57824_cov_14.876159	7	p2	(AT)12	24	35480	35503	AACGTAAGTCCCCTTTGCCT	59	35365	20	TCCCTGCTGGAACACTCTCT	59	35584	20	220
NODE_1067956_length_63_cov_48.619049	1	p2	(AG)7	14	96	109	GAGAGGGAGAAGGTGTGAGAA	58	0	21	TCTCTTATCGGTCTCTATCTTTCCA	59	99	25	100
NODE_1068003_length_102_cov_32.421570	1	p2	(CT)6	12	50	61	TCTTCATCCCACACTCCCAT	60	16	20	GGAGCTAGAGATTGAGATAGAGGG	59	115	24	100
NODE_1068004_length_130_cov_52.299999	1	p2	(GA)6	12	77	88	AAGCAAGAGGGACTGAGAGAGA	59	62	22	TCCCTCCCTCCTATCCTCAC	60	161	20	100
NODE_1068094_length_263_cov_42.920151	1	p3	(TTG)5	15	1	15	AATTCTGCATCCAACAAAGTG	57	30	21	ACAACTTGGGGAAAATCACA	57	129	20	100
NODE_1068107_length_537_cov_64.344505	1	p2	(AG)8	16	1	16	ACGGGAAAGAAAATCAAGGC	60	73	20	GGCGGCTACCCTTCTAACTT	59	188	20	116
NODE_1068181_length_259_cov_57.857143	1	p2	(CT)8	16	258	273	CTTGCCCTCTCTCCCACTCT	60	12	20	TGAGAATGAGCGCAGAAAGA	59	289	20	278
NODE_1068215_length_142_cov_10.746479	1	p2	(TA)6	12	149	160	TATTTGATCGAGCCTCACCC	60	18	20	CGCTTCGGAAGGACTTTTTA	59	186	20	169
NODE_1068284_length_112_cov_92.937500	1	p2	(CT)7	14	50	63	TCTCTCTACCCAAGCTTTTCTCA	59	16	23	TTTCTTGCTATCTCCCTCTCTCA	59	153	23	138
NODE_1068284_length_112_cov_92.937500	2	p2	(CT)6	12	80	91	TCTCTCACTCTCCATCCTCTCC	59	58	22	TCTCTTTCTTGCTATCTCCCTCTC	59	157	24	100
NODE_1068369_length_69_cov_24.855072	1	p2	(CT)14	28	40	67	TCCCTCCCTCTATCTCCTTG	58	1	20	GAGAGAAGCGAGGGTAAGGAA	59	122	21	122
NODE_1068427_length_63_cov_36.349205	1	p2	(CT)7	14	84	97	TTTCTCCCTCTTCTTCCTTGC	59	10	21	GAGAAAGAGCCAGATAAAATGAGA	58	117	24	108
NODE_1068453_length_226_cov_45.486725	1	p2	(CT)6	12	112	123	TCTTTTCTTCTCTTGCTCACCC	59	68	22	GGAACAAATGAGGGTGTGGT	59	171	20	104
NODE_1068460_length_558_cov_54.689964	1	p2	(AG)6	12	284	295	ATGGAGAGGGAGGGTGAGAT	59	245	20	TCTTGGCATTCCCATTTCTC	60	520	20	276
NODE_1068460_length_558_cov_54.689964	2	p2	(GA)6	12	469	480	ATGGAGAGGGAGGGTGAGAT	59	245	20	TCTTGGCATTCCCATTTCTC	60	520	20	276
NODE_1068503_length_897_cov_29.220736	1	p2	(CT)7	14	456	469	CATCCACGTAGCTGCAAAGA	60	340	20	TTATCCCTTTTCGGCATCAG	60	538	20	199
NODE_1068546_length_103_cov_41.495144	1	p2	(CT)6	12	68	79	TCTCTCCTTCTCTTTTATAAACTCCC	58	18	26	AGAGAGGAAGTGAGGGAGGG	59	129	20	112
NODE_1068555_length_878_cov_20.220957	1	p2	(TC)6	12	223	234	TCCCTCCCTCACACTCACTC	60	156	20	AAGCAAAGAGACGCAGAAGG	59	396	20	241
NODE_1068555_length_878_cov_20.220957	2	p2	(TC)8	16	311	326	TCCCTCCCTCACACTCACTC	60	156	20	AAGCAAAGAGACGCAGAAGG	59	396	20	241
NODE_106857_length_310_cov_53.538712	1	p2	(CT)6	12	260	271	CGCGAGAGAGGGATAATCAG	59	132	20	AAAGCAATGGAGGGGAAAGT	59	369	20	238
NODE_1068574_length_200_cov_41.375000	1	p2	(GA)7	14	169	182	AGAGAGCGAGAAAGTGAGCG	60	87	20	CTCTCTACCTCCCTCCCACC	60	233	20	147
NODE_1068684_length_98_cov_42.744900	1	p2	(TC)7	14	82	95	CCTCTCTTCTCTTGTTCATGCC	60	1	22	ACGATGGGAGAGTGAGAGGA	59	133	20	133
NODE_1068702_length_114_cov_54.061405	1	p2	(CT)6	12	56	67	TCTTGCTTTTTCTTTCTCCCTT	58	12	22	AGAGAAAGAGCGTGCATGAG	58	160	20	149
NODE_1068742_length_73_cov_65.479454	1	p2	(TC)6	12	53	64	TTTATCCTTTTCTACATCCATCCA	58	22	24	TGAACATGAGAGAGAAAGTGAGAGA	59	124	25	103
NODE_1068760_length_195_cov_42.261539	1	p2	(TC)6	12	136	147	TTAGGCCTCCTCTCTCCCTC	59	65	20	CTCAAGTGTGCTCTCACCCA	60	236	20	172
NODE_1068777_length_111_cov_43.702702	1	p2	(AG)8	16	95	110	AGCGGGAGAGGGAGAGAAAG	62	4	20	TTCCTCATATTCTCCCACTCTTTT	59	152	24	149
NODE_1068805_length_802_cov_22.367830	1	p2	(TA)27	54	1	54	GATGGAACGAGAAGACTCGC	59	81	20	TTGAATGTTGAGGCGATGAA	60	293	20	213
NODE_1068840_length_109_cov_133.431198	1	p2	(TC)6	12	119	130	TCCTTCTATCCGTCATTCACTTC	59	51	23	AAAAGAGGAGAGAGGGACAAAAA	59	167	23	117
NODE_1068854_length_99_cov_138.646469	1	p2	(CT)6	12	124	135	TCCTTTTCTTTTCCACACTTCTC	58	46	23	TGAAGGAATGAAGAGAGAGAGAGC	60	145	24	100
NODE_1068972_length_63_cov_54.825397	1	p2	(CT)6	12	27	38	TCATTCTCTCTCTTATTGTTGTTTCC	59	1	26	GGAAGTAAGAGTGTAGAAAAGAGAGCA	60	107	27	107
NODE_1068982_length_183_cov_61.191257	1	p2	(GA)7	14	211	224	GTGGCGAATGGGAAGAGATA	60	82	20	CATGCTCCCCTTCTCACTCT	59	243	20	162
NODE_1068985_length_100_cov_48.279999	1	p2	(CT)8	16	94	109	CACAAGAGAGAGGAGAGAGGGA	60	40	22	GGGAGAGATGGAGAAAAGGG	60	146	20	107
NODE_1068991_length_173_cov_96.612717	1	p2	(GA)7	14	139	152	TGCTCAAGCGAGTGAGAGAG	59	10	20	CCTCTTCGACGCATCTTTTT	59	174	20	165
NODE_1069003_length_522_cov_55.819923	1	p2	(TG)7	14	1	14	GTGTGTGTGGGTGTGCATTT	60	5	20	TACAGCTCCGGAAAGGTTTG	60	179	20	175
NODE_1069032_length_63_cov_71.476189	1	p2	(CT)9	18	40	57	TTTCACTCCCTCCATATTTCTCTC	59	5	24	TGTGATGGAAGACATGGTTGA	59	109	21	105
NODE_1069074_length_177_cov_60.451977	1	p2	(TC)8	16	42	57	TCCCTCCCTTCATCACTTCA	60	16	20	GAGAGCAAGCGAGAGAAAGG	59	199	20	184
NODE_1069074_length_177_cov_60.451977	2	p2	(CT)6	12	147	158	TCCCTCCCTTCATCACTTCA	60	16	20	GAGAGCAAGCGAGAGAAAGG	59	199	20	184
NODE_1069116_length_130_cov_66.869232	1	p2	(GA)8	16	51	66	TGGAGTTAAAATGAGACAGATGGA	60	28	24	TGAGAGTGAGGAATTGAGGGA	59	180	21	153
NODE_1069116_length_130_cov_66.869232	2	p2	(CT)6	12	129	140	TGGAGTTAAAATGAGACAGATGGA	60	28	24	TGAGAGTGAGGAATTGAGGGA	59	180	21	153
NODE_1069123_length_566_cov_25.457598	1	p2	(AT)19	38	560	597	CATTCACATTTCTGTCACATTCAA	59	500	24	GCCCTTGGGCTTTTCAAATA	61	613	20	114
NODE_1069158_length_1371_cov_48.879650	1	p2	(TA)12	24	1	24	CGCTCAGACTAGGGCTTGAC	60	26	20	GTAAACCGCAGACCGATGAT	59	148	20	123
NODE_1069213_length_1136_cov_50.883804	1	p3	(TTG)6	18	192	209	ATGTAGCCGACCCCACATAG	59	159	20	GGAAATTCCCCAGCTTATCC	59	318	20	160
NODE_1069257_length_122_cov_55.590164	2	p2	(CA)6	12	49	60	TCCCTCACTCTCACACACACA	60	37	21	AGAGAAGAGAGGGTGCGTCA	60	162	20	126
NODE_1069293_length_287_cov_137.860626	1	p2	(GA)8	16	1	16	AGAAGGAAGGAGGGCAAAAA	60	173	20	TTGCACAGGAAAACTCTCCC	60	294	20	122
NODE_1069370_length_168_cov_49.273811	2	p2	(CT)8	16	165	180	AGGGATGAAATGGGATTGTG	59	80	20	GGCGAGAGAGAGAGAGAGAGG	59	183	21	104
NODE_1069391_length_882_cov_44.545353	1	p2	(AG)6	12	842	853	GAGGGATGGGGGAGTTTAAG	59	678	20	CTTTCAATCCCTCGCTCTTG	59	842	20	165
NODE_1069411_length_130_cov_52.384617	1	p2	(CT)6	12	149	160	CTCCATTTCTCTTCCCCCAT	60	44	20	GCGTGCAAGATAGAACGAGA	59	187	20	144
NODE_1069412_length_1445_cov_20.515572	1	p3	(TCT)6	18	579	596	ACTGGTGCGGTAATGGTAGC	60	330	20	AGAGGACAGATAGCGCGTGT	60	580	20	251
NODE_1069456_length_63_cov_98.507935	1	p2	(AG)8	16	49	64	AAGAAAGCAAGATAGAACAAAGAGTAA	57	22	27	TCTCTGCAATATCTCTAACATCTTCCT	60	124	27	103
NODE_1069522_length_219_cov_56.114155	1	p2	(GA)7	14	39	52	GGAAGGCATGATTGAGGGTA	59	5	20	TGCTCTCGATCCCTTCGTAT	59	137	20	133
NODE_1069536_length_187_cov_6.609626	1	p2	(TA)8	16	1	16	AACACAATTTATCCGCGCAC	60	24	20	GGTTTGAGTTTCGACGCATT	60	177	20	154
NODE_1069554_length_145_cov_63.289654	1	p2	(CT)7	14	76	89	CTCCCTCTCCCTTTTCTGGT	59	50	20	GGAGGGAGAGAAGGATGGTT	59	167	20	118
NODE_1069560_length_5671_cov_3.906895	1	p2	(AT)7	14	205	218	AGAGAGGGGGAAGAAGCAAG	59	96	20	CCTCTCCCAATCTCTCTCCC	60	301	20	206
NODE_106963_length_85_cov_29.305882	1	p2	(CT)11	22	45	66	ATGCACATGCAAACACTTCC	59	9	20	ACGCAATACGACAACCACAA	60	136	20	128
NODE_1069635_length_132_cov_50.022728	1	p2	(AG)6	12	109	120	GAGAGTGCGGGAAAGAGAGA	59	4	20	CTTCCCTCCCTTAATGCCTC	60	136	20	133
NODE_1069832_length_471_cov_70.250534	1	p2	(AG)6	12	99	110	AGGGAGAGAGAATGAGGGAAA	59	18	21	TCCTCTCTCACCACCTCTTCA	59	151	21	134
NODE_1069868_length_237_cov_45.881855	1	p2	(AG)6	12	214	225	AGGATTGGGAGGGAGAGAGA	60	170	20	ATGCACCCTCAACCTTGTTC	59	289	20	120
NODE_1069955_length_974_cov_28.287474	1	p2	(CT)17	34	457	490	GAGCATAACGGGAAAGACCA	60	243	20	GAGCAAAACGCTTTTCAAGG	59	458	20	216
NODE_1069963_length_63_cov_48.158730	1	p2	(CT)7	14	14	27	CTTGCTTCCCTCCCTCTC	57	0	18	GTGGGCGAGAAAGAGAGAGTT	60	99	21	100
NODE_1069973_length_91_cov_101.549454	1	p2	(CT)7	14	76	89	CTCTTTCTTGCCCGCTCTC	60	35	19	AAAGGAAGGGTAGAAGAGGGA	58	139	21	105
NODE_1069974_length_161_cov_118.720497	1	p2	(GA)7	14	109	122	TCACCCTATCTCCATCTCTCTCTC	60	40	24	CCCTCCTTCTCTCTCTCCCA	60	222	20	183
NODE_1070004_length_77_cov_151.454544	1	p2	(GA)6	12	51	62	GGAAGTGAGAAAGGAGTGAGAGA	59	9	23	CACCAATCGACCCTCTCTTT	59	127	20	119
NODE_1070073_length_81_cov_155.049377	1	p2	(TA)6	12	29	40	CCTTCCATTGAATATATTTCTCTCC	58	3	25	GAGGGTAGAGAGAGAACGGGA	59	107	21	105
NODE_1070073_length_81_cov_155.049377	2	p2	(TC)7	14	48	61	CCTTCCATTGAATATATTTCTCTCC	58	3	25	GAGGGTAGAGAGAGAACGGGA	59	107	21	105
NODE_1070148_length_63_cov_243.301590	1	p2	(CT)7	14	35	48	CTCTTTCTCCCTCCCACCC	60	16	19	GAGAAAAAGGGACGTAGAGAAGAT	58	123	24	108
NODE_1070252_length_771_cov_22.494164	1	p2	(GT)21	42	791	832	ACTATATCCGGTTGCGTTGC	59	667	20	ACACACACGCTGCAAAAGTC	59	797	20	131
NODE_1070283_length_291_cov_29.948454	1	p2	(CT)8	16	206	221	TCCCACTCCCCTCTCTTACA	59	50	20	AGTGAGCTAGGGAGGAAGGG	59	206	20	157
NODE_1070308_length_156_cov_18.358974	1	p2	(TC)22	44	23	66	TTCAATAGAGCACTCATCTCTCTCTC	59	6	26	TCACACTCAAGGAAATGAGGA	58	106	21	101
NODE_1070341_length_69_cov_263.217377	1	p2	(GA)6	12	31	42	GAGATTGGGGGATAGTGGGT	60	10	20	CCCACTCTCTCACTTGCTCCT	60	120	21	111
NODE_1070362_length_436_cov_32.878441	1	p2	(AT)27	54	1	54	GTTGTGTGCGTGTGGTAGGT	59	70	20	TTTGCTGAGAAAATTGGGCT	59	328	20	259
NODE_1070401_length_89_cov_48.269665	1	p2	(CT)7	14	91	104	TCTTTTTCTCTAACTCACTCTGTTCA	58	7	26	GAAGGGATAGAAGGAAAGCGA	59	131	21	125
NODE_1070441_length_85_cov_134.823532	1	p2	(AG)10	20	57	76	TTGAGAGAGAGCGAGTGACA	57	2	20	TCCCTCTCTGTCTATCTTGCC	58	104	21	103
NODE_1070531_length_108_cov_65.805557	1	p2	(AG)7	14	105	118	GAGAGAAAGTGAGAGAAAGGGAGA	59	17	24	TTTTGCTCCCTCTATTTTTCC	57	148	21	132
NODE_1070532_length_187_cov_45.973263	1	p2	(TC)6	12	131	142	CCTTCTTTTCCTCAAGCTCGT	60	71	21	GAGGGAGCAAAAGAGGAAGA	58	224	20	154
NODE_1070553_length_5540_cov_2.827437	1	p2	(CT)6	12	51	62	TTTCCCTCACTCACACTCCC	60	3	20	AGAGAGGCAAGGCAGAGATG	59	147	20	145
NODE_1070553_length_5540_cov_2.827437	2	p4	(CTCC)5	20	5190	5209	CCCCCTTCTATCCTCTTGCT	59	5106	20	AAGAATGGGAGTGTGGGATG	59	5231	20	126
NODE_1070560_length_86_cov_55.069767	1	p2	(AG)8	16	1	16	AAGCAATAGTAAAAGAGAGTGTCCC	58	22	25	AATAGAGGGCAATAAGGGGG	59	137	20	116
NODE_1070610_length_168_cov_45.625000	1	p2	(CA)6	12	25	36	TCTTCGCACACACACACAAA	59	18	20	GCATGCAAGGGTGTGATATG	59	189	20	172
NODE_1070636_length_1468_cov_54.233650	1	p2	(AT)15	30	1	30	AACTGGCCAAAAACAACCAC	59	72	20	GATCGGCTTCACTTGTGTCA	59	193	20	122
NODE_1070680_length_163_cov_54.220860	1	p2	(CT)6	12	164	175	TTTTTCACTCCCTCACCCTC	59	51	20	AGTGCGAGAGAGGAATGGTG	60	222	20	172
NODE_1070682_length_339_cov_16.666666	1	p2	(AG)7	14	86	99	GAGGAGGGGCACATTAGTGA	60	40	20	TCTCCGCCACCTCTCTCTTA	60	310	20	271
NODE_1070709_length_76_cov_39.342106	1	p2	(TC)7	14	31	44	ACCTCTCTTGTTCTCTCTCTCTCTC	58	19	25	TTTTCTCTCCTGATCTCTTTGTCTC	59	118	25	100
NODE_1070767_length_102_cov_50.000000	1	p2	(GA)18	36	128	163	GGGAGAATGAGGGAGTTATGG	59	12	21	TCTCTCTCTCTCGCTCCCTTT	59	138	21	127
NODE_1070862_length_302_cov_47.536423	1	p2	(AG)8	16	198	213	GAGGGAAGCGAGAAGAGGAT	59	45	20	CCCCTCTCTCTCCAAACCTT	59	315	20	271
NODE_1070887_length_579_cov_20.072538	1	p4	(CTCC)7	28	244	271	CCTACCTCTCTGCATGCCTC	59	222	20	AAGAAGTTGTCGGTCATCCG	60	360	20	139
NODE_1070929_length_70_cov_43.985714	1	p2	(CT)6	12	50	61	TCCTTCCCTCCCTTAATACCA	59	28	21	GGGAGAGTGTAAGAGAGGGTGA	59	127	22	100
NODE_1070929_length_70_cov_43.985714	2	p2	(TC)6	12	87	98	TCCTTCCCTCCCTTAATACCA	59	28	21	GGGAGAGTGTAAGAGAGGGTGA	59	127	22	100
NODE_1071013_length_118_cov_36.669491	1	p2	(AG)6	12	150	161	AAGTTGATAGGCGGAAGGAG	58	52	20	TCCCTCCCTCTCTTCTCTCTC	59	174	21	123
NODE_1071019_length_99_cov_52.464645	1	p2	(TC)7	14	100	113	CTTGCACTCTCTCACTTGCACT	59	16	22	AGAGAGCGAAAGACTGGGGT	60	140	20	125
NODE_1071031_length_112_cov_31.053572	1	p2	(TC)6	12	138	149	CTCCCCCTCCCTCTTGTATT	59	16	20	TGAGAGAGACGAAGAGATTGTGA	59	169	23	154
NODE_1071061_length_1600_cov_67.099998	1	p3	(TTG)5	15	434	448	ATGTGGCAGACCCCACTTAG	59	401	20	TCGGGAACACATCAAAATGA	59	594	20	194
NODE_1071120_length_123_cov_50.048782	1	p2	(GA)6	12	99	110	GGGAGAGGGTGGGATAAAGA	60	60	20	TCTCGTCCTGGCTTACTCTCTC	60	184	22	125
NODE_107115_length_283_cov_56.409893	1	p2	(AG)7	14	1	14	GATAGAATGTGTGGGGACCG	60	27	20	TCCATGAACCAAAGTCACGA	60	173	20	147
NODE_1071167_length_104_cov_60.192307	1	p2	(CT)6	12	103	114	GCCAATCACTCCCTTCCTTT	60	3	20	GGGAGTGGGATAAAGGGTGT	60	155	20	153
NODE_1071227_length_63_cov_52.777779	1	p2	(AG)6	12	48	59	AAAACAAGAGAAAGCGTGCAA	60	6	21	CACTCTATCTCTATTTCTCTCACCCTC	59	112	27	107
NODE_1071230_length_368_cov_64.000000	2	p2	(CT)8	16	292	307	TATTGCTCTCTGCCTCACCC	60	217	20	GGGAGAGATTTTGAGAGGGG	60	382	20	166
NODE_1071270_length_3344_cov_17.151316	1	p2	(TA)9	18	1909	1926	TTGTTTTCTGCTCGTTCGTG	60	1810	20	TGAGCTGCTCCTTTTTCCAT	59	1944	20	135
NODE_1071318_length_133_cov_49.812031	1	p2	(AG)7	14	64	77	GGAAAGAGAGTGAATGAATGAATG	59	26	24	TATTACCTTCTCGCCCTCCC	60	165	20	140
NODE_1071344_length_67_cov_43.104477	1	p2	(CT)6	12	66	77	TCCCTCCCTGTCACATTTCT	59	0	20	GAGGGTGAGAGAGATTTGGG	58	99	20	100
NODE_1071345_length_384_cov_61.101562	1	p2	(CT)6	12	138	149	GGGAGTTGATAAAGCACGGA	60	79	20	GGTAGAGTGGGGAGGGAGAC	59	201	20	123
NODE_1071345_length_384_cov_61.101562	2	p2	(TC)8	16	207	222	GGGAGTTGATAAAGCACGGA	60	79	20	GGAGAGAAACGTGAGAGGGA	59	338	20	260
NODE_1071404_length_497_cov_53.539234	1	p2	(GA)7	14	331	344	GAGGGAGGGAGAAAGGAAAA	59	203	20	TCATCCTCCCTTAAACTCCC	58	394	20	192
NODE_1071442_length_535_cov_54.173832	1	p3	(GTT)5	15	73	87	GGAACAAACCAGGTTGAGGA	59	2	20	CATCCCTTTCCTTGCTTGAG	59	111	20	110
NODE_1071584_length_93_cov_120.021507	1	p2	(CT)6	12	1	12	TTGCTCACCCTCTATCTTCCTC	59	11	22	AGAGAGGGTGGGAGGAATTG	60	148	20	138
NODE_1071627_length_159_cov_244.062897	1	p2	(GA)7	14	207	220	CCCACTTGCTCTCTGCTCTC	60	33	20	CCATCACTCCCTCCCTACCT	60	206	20	174
NODE_107164_length_4698_cov_54.117710	1	p2	(AC)7	14	3488	3501	AAAGGCCCACTCAAACACAC	60	3473	20	TAGAATTGCATTAAGGCGGG	60	3733	20	261
NODE_1071677_length_63_cov_63.761906	1	p2	(CT)7	14	99	112	GGGAGAGAGGGACAGAAAGAG	59	0	21	AGCAGAAGAAAGAGCGAGAGA	58	99	21	100
NODE_1071696_length_67_cov_25.238806	1	p2	(CT)11	22	17	38	ATTTTTCTCCCCCGCTCTC	60	2	19	GGAGAGAGCAAGAAAGTGAACG	60	121	22	120
NODE_1071718_length_63_cov_45.365078	1	p2	(CT)8	16	46	61	CCCCCTTGCTTTTAATCTCG	60	1	20	TGAAAGAGAGTTTGGGAGTGAGA	60	100	23	100
NODE_1071739_length_138_cov_52.753624	1	p2	(TC)8	16	117	132	CCTCCCTCCCTTCTGTTACC	59	47	20	CTTGAGAGAGAGATGGGGGA	59	176	20	130
NODE_1071792_length_222_cov_112.891891	1	p2	(GA)7	14	135	148	GGGAAGAGAGATGCCATGTG	60	92	20	CCCTCCCTTTCCCACATTAT	60	279	20	188
NODE_1071841_length_161_cov_47.136646	1	p2	(CT)6	12	150	161	AGGGGGAGAGGAGAGAGAGA	59	83	20	GGGAGGGGTAAGAGAGAGCA	60	213	20	131
NODE_1071844_length_114_cov_26.096491	1	p2	(CA)7	14	65	78	AACGCACACACACACACAAA	59	60	20	CACTGCTGTCACTGTTGCTG	59	163	20	104
NODE_10719_length_349_cov_27.071632	1	p2	(CT)9	18	276	293	CTCACTCGCTCTCTCCCACT	59	110	20	GTAGAATGAAGTGAGGGCGG	59	274	20	165
NODE_1071999_length_177_cov_32.129944	1	p2	(CT)6	12	32	43	CTCTCTCCCCCTCCCTCC	61	9	18	CAGAGAACAAGAGAGTGAGCGA	59	126	22	118
NODE_1071999_length_177_cov_32.129944	2	p2	(TC)7	14	130	143	CTCTCTCCCCCTCCCTCC	61	9	18	GGAAGAGAGAGCAACCAAGAGA	60	190	22	182
NODE_1072001_length_276_cov_51.971016	1	p2	(GA)6	12	187	198	AAACGGAATGAGGGAAGGAT	59	69	20	CCCTCCCTCTCTCTCAACCT	59	276	20	208
NODE_1072066_length_68_cov_68.426468	1	p2	(CA)10	20	43	62	CACTCTCTTTCAAGCCACTCTTT	59	1	23	GGAGAGGGAGAGTGTGCAAG	59	123	20	123
NODE_1072102_length_6912_cov_9.811342	1	p2	(TA)6	12	5804	5815	TACATGCAACCCCATCTTCA	59	5620	20	TGGGTGTGCCTAATACCCAT	60	5866	20	247
NODE_1072102_length_6912_cov_9.811342	2	p2	(GT)9	18	5826	5843	TACATGCAACCCCATCTTCA	59	5620	20	TGGGTGTGCCTAATACCCAT	60	5866	20	247
NODE_1072148_length_877_cov_19.013683	1	p2	(AG)6	12	86	97	GAGAGAGAGGAAGGGAGGGA	59	19	20	CACACACTTGCTTTGCCACT	59	240	20	222
NODE_1072148_length_877_cov_19.013683	2	p2	(GT)7	14	235	248	GAGAGAGAGGAAGGGAGGGA	59	19	20	CACACACTTGCTTTGCCACT	59	240	20	222
NODE_1072148_length_877_cov_19.013683	3	p2	(GA)7	14	454	467	AGTGGCAAAGCAAGTGTGTG	59	221	20	CTCTCCCTCCCTCCCTCTTA	59	457	20	237
NODE_1072175_length_91_cov_45.846153	1	p2	(TC)11	22	92	113	CATCTCTCCATCCTTTTTCACC	59	2	22	GGAATGAGAAAAGAGCACGA	58	152	20	151
NODE_1072224_length_528_cov_49.380680	1	p2	(CT)7	14	406	419	GCCCTCACTTTTCTCCCTCT	59	318	20	CCTCACTCCCTCTTTCCCTC	60	569	20	252
NODE_1072225_length_203_cov_28.256157	1	p2	(AG)8	16	72	87	GGGAGAGAGATTGAGGGAATC	59	41	21	CCCTCGTCTTCTCACTCGTC	59	182	20	142
NODE_107227_length_79_cov_51.721519	1	p2	(GA)6	12	36	47	AGAATGGGAGTGTGGGATGA	60	0	20	CCCCCTTCTATCCTTCTTGC	60	124	20	125
NODE_1072275_length_92_cov_60.021740	1	p2	(CT)6	12	93	104	TCTCACACTTTCTTTCGCTCTC	58	13	22	TTTCTATCCCTCTCTCTCACACTC	58	152	24	140
NODE_1072323_length_237_cov_47.185654	1	p2	(GA)9	18	126	143	TCTCCTTCTATCTCTCCCCCA	60	33	21	TCTCTCTCTCAAGGCTGGGA	60	134	20	102
NODE_1072338_length_499_cov_10.322645	1	p2	(CT)9	18	44	61	CTCACACTCTCTCGCTCCCT	59	9	20	GATATGTCGAGAGGCAAGGC	59	139	20	131
NODE_1072359_length_201_cov_60.875622	1	p2	(CT)7	14	53	66	ATTGCACTTTCCCCCTCTCT	60	38	20	CTTCTCACCCCCTTCCTCTT	59	201	20	164
NODE_1072424_length_161_cov_44.409939	1	p2	(CT)7	14	137	150	TTCTCTCACACACTCTTTTGCC	59	75	22	TGAGTGAGAAGGAGGATGGG	60	218	20	144
NODE_1072441_length_260_cov_44.661537	1	p2	(TC)6	12	184	195	CTCTCACTCTCCCTCCCTCC	60	4	20	TGAGAAGAAAGAGCAAGAAAGAAA	58	223	24	220
NODE_1072476_length_237_cov_55.341774	1	p2	(TC)6	12	63	74	TCCTCCTTTCACTCATTTCTCA	58	26	22	TTGAGAGAGCGAGGGACCTA	60	188	20	163
NODE_1072516_length_201_cov_44.776119	1	p2	(TC)6	12	52	63	TCGTTTTCCCTCCATCTTTCT	60	11	21	GTGTGTGGGAGTAAGGGAGG	59	116	20	106
NODE_1072543_length_113_cov_54.176991	1	p2	(CT)6	12	66	77	TGCTTTTCTTCCCTCTCTCTC	57	10	21	TGGAAGAAATGATTGAAATAGGG	59	128	23	119
NODE_107267_length_163_cov_141.184052	1	p2	(AC)6	12	201	212	TTTGGGTCTCATTTCATTAATAGC	58	76	24	TGTGTGTGTGTCAGATCTTCG	58	210	21	135
NODE_1072778_length_330_cov_13.218182	1	p2	(TA)27	54	1	54	GCATTATTCGGTTCCTTTTCA	59	65	21	CCGTCCAAATCTTTCGTATCA	59	280	21	216
NODE_1072798_length_313_cov_33.485622	1	p2	(TA)8	16	177	192	CAGCCATCCCAAATGAATCT	59	78	20	CCCTCGTTTCGTTTCACCTA	60	227	20	150
NODE_1072875_length_37609_cov_18.575714	15	p3	(AAG)5	15	34828	34842	AAGTAGTTCCTTGCGGCAGA	60	34797	20	CTTGAGTCCAAGCCTTCTGG	59	35018	20	222
NODE_1072913_length_112_cov_40.294643	1	p2	(TC)6	12	55	66	TCACCATCCCTTTCACTCTCTT	60	0	22	TCTCGCTTCCTCAGTTCTCC	59	167	20	168
NODE_1072916_length_63_cov_59.571430	1	p2	(GA)7	14	50	63	GAGGAGAGGGGTGGGTTAAG	59	10	20	ATCGCTATTTCTTCTCTCTCCTT	57	120	23	111
NODE_1072938_length_785_cov_57.057323	1	p3	(TTG)6	18	91	108	CGACCACAGGTAGTGGGATT	59	62	20	CACCATCTCATCCGTACGTT	58	310	20	249
NODE_1072969_length_113_cov_54.823009	1	p2	(GA)6	12	161	172	TGTGGAAGAGAGAGCTAGTGAGA	58	14	23	CTCCCACTTTCACCATTCCT	58	162	20	149
NODE_107300_length_255_cov_108.211761	1	p2	(CT)6	12	88	99	CCTCGTTGTCTCTCCCACTC	59	7	20	TCTCCCTCTTCTCTCATTCTCAG	59	252	23	246
NODE_1073043_length_558_cov_49.152328	1	p2	(AG)6	12	63	74	CCGGGACAGAGAGAGAGAGA	59	55	20	TAGAGGTGTAGGGTGGGTGG	59	310	20	256
NODE_1073043_length_558_cov_49.152328	2	p2	(CT)7	14	199	212	TCCCTACATCGATCATTCCC	59	169	20	TAGAGGTGTAGGGTGGGTGG	59	310	20	142
NODE_1073068_length_143_cov_44.048950	1	p2	(AG)6	12	95	106	AGAGTGGAGGGCAGAGAGC	59	40	19	TCCCCCACCTCTCTCTTACA	59	201	20	162
NODE_1073070_length_218_cov_42.995415	1	p2	(AG)6	12	86	97	TGAGAGGGAAGAGAGAGGGA	59	26	20	CCCTCTCACCATTTCTCCAT	58	142	20	117
NODE_107318_length_1287_cov_91.379173	4	p2	(GA)6	12	1108	1119	TTTTCCCTCTCTTCCCCTTC	59	1008	20	CCCTCGCTGTCACTCTCTCT	59	1165	20	158
NODE_1073240_length_103_cov_138.359222	1	p2	(TC)7	14	1	14	TCTCTCTCTCGCTATGCCCT	59	4	20	TGTAAGAGAGAGGTGGGGGA	59	143	20	140
NODE_1073296_length_145_cov_64.510345	1	p4	(CATG)5	20	66	85	CCCATTCAGACGGATCTTGT	59	14	20	AAGCTTAAACCACTAAATTGTTTGC	59	124	25	111
NODE_1073300_length_141_cov_36.319149	1	p2	(TC)7	14	45	58	CCCTTTTTCTCTTTCCCACA	59	7	20	ATAAAAAGGGTGGAGGAGGC	59	138	20	132
NODE_1073359_length_104_cov_45.403847	1	p2	(AG)9	18	44	61	GCTAGAAAGAGTAAGAAAAAGGAGAAA	58	17	27	ATTTCTCTCTCCCTCCGTTC	57	165	20	149
NODE_1073483_length_159_cov_44.886791	1	p2	(CT)8	16	160	175	TGTCCTGCTCGCAATCTCTA	59	91	20	AGTGGGGTAGAGTGGGAAGG	60	208	20	118
NODE_1073536_length_228_cov_28.201754	1	p4	(AGGG)5	20	99	118	TAGGGAGAGAAGGGAGGGAG	59	88	20	TTCTCTCTCCTGATCGCTTTG	59	227	21	140
NODE_1073575_length_472_cov_193.802963	2	p2	(TC)7	14	102	115	TTTCCCTCTCCCACTCACAC	60	52	20	CAAAATGAAGGAGAGCGAGG	59	188	20	137
NODE_1073763_length_1045_cov_43.809570	2	p2	(CT)13	26	501	526	CTCTCTCGCATACCACCCTC	59	420	20	TAGGGAGAGAGCGACCAAAA	59	592	20	173
NODE_107377_length_89_cov_61.617977	1	p2	(TC)7	14	88	101	TCCCTCCGTGATCTTCTTCA	60	4	20	GGAGGTGTTGGGAGAGACAG	59	139	20	136
NODE_1073778_length_75_cov_53.346668	1	p6	(GGAGAA)5	30	46	75	AGAGGGAGAGAGAGTGATGGG	59	15	21	TCTCTCTCTTTTGCTTTCTCCC	59	114	22	100
NODE_1073817_length_67_cov_82.507462	1	p2	(TC)7	14	33	46	TCACTCTTAATCTCTCTCTATCAGTCC	57	3	27	AAATAGTGAGGGAGGGAAGGA	59	117	21	115
NODE_1073853_length_205_cov_79.000000	1	p2	(AG)8	16	251	266	TTCTTCCCTTTTGCCTCCTT	60	49	20	TTCTCACATGCTCCTTCCCT	59	250	20	202
NODE_1073888_length_107_cov_48.925232	1	p2	(AG)7	14	106	119	CATGCAAGAGTGTGAGATGGA	59	11	21	TGATCTCTCTTTTTCTTTACCTCTCC	59	146	26	136
NODE_1073910_length_1483_cov_50.461903	1	p2	(AT)6	12	490	501	AAATTTTTGATGCATGGGGA	60	432	20	TGATTTCTCTCGGCATTTCA	59	626	20	195
NODE_1073911_length_736_cov_45.847828	1	p2	(AG)11	22	702	723	AACTTCCGCAAACTCCAGAA	59	658	20	TTCTCCTCTCGCCGCTATTA	60	790	20	133
NODE_1073916_length_112_cov_73.107140	1	p2	(AG)6	12	52	63	AGTGGGAGAGAGAGGGAAAGA	59	13	21	CCCTCCTACCTTCCCCCTTA	61	140	20	128
NODE_1073934_length_72_cov_36.138889	1	p2	(AG)10	20	71	90	GGTTGAGGGATATATAAAGTTGGAGAT	60	16	27	CTCACTTGCTTTATCTCTCTTCACT	57	116	25	101
NODE_1073955_length_104_cov_59.326923	1	p2	(CA)6	12	60	71	TCACCTCCATCTCTCCATCA	59	41	20	GAGGGACAGAGCTTGAGTGAA	59	165	21	125
NODE_1073998_length_215_cov_100.981392	1	p2	(CT)7	14	203	216	CTCAATCTCTCCTCCCGTTG	59	161	20	GGGAGAGAGCGTGAAGGAA	60	265	19	105
NODE_1074057_length_142_cov_47.190140	1	p2	(GA)8	16	80	95	AGGATTGGGAGGGAGAGAGA	60	47	20	ACGCTCCCTCAACCTTGTTA	59	160	20	114
NODE_1074057_length_142_cov_47.190140	2	p2	(AG)6	12	166	177	GGATTGGGAGGGAGAGAGAT	59	48	20	TCTTTTGACGCTCCCTCAAC	60	167	20	120
NODE_1074200_length_103_cov_58.883495	1	p2	(GA)6	12	48	59	GAGGGAGAAGGAGAGAGGGA	59	21	20	GAGATGGAGGAAGGGTGTGA	60	163	20	143
NODE_1074200_length_103_cov_58.883495	2	p2	(GA)6	12	84	95	GAGGGAGAAGGAGAGAGGGA	59	21	20	GAGATGGAGGAAGGGTGTGA	60	163	20	143
NODE_1074216_length_68_cov_42.794117	1	p2	(TC)6	12	74	85	TCTTTCTCTTTTCATCTCTTTCTCTTT	58	1	27	GGGATTAGGGTAGAGAAGATGG	58	120	22	120
NODE_1074259_length_261_cov_47.371647	1	p3	(TTA)19	57	1	57	TTGCACAAGCCGTTAGTGTT	59	78	20	CACCTGCATAGTCCGAGTCA	59	257	20	180
NODE_107426_length_67_cov_47.000000	1	p2	(GA)6	12	51	62	GGTAGGGAGAGTGTGAGTGAGC	60	3	22	TCTCATCTCTTCCACACCCC	60	109	20	107
NODE_1074300_length_70_cov_55.814285	1	p3	(CAA)5	15	63	77	TTCGATTTAGTTACAGAATGGACAA	59	25	25	AAGATTCATGTAGCCGACCC	59	128	20	104
NODE_1074337_length_358_cov_46.164806	1	p3	(GCT)6	18	239	256	TGTTTTGAGTTCTGCGTTGG	59	154	20	ACGATGGCATGCATGTAAAA	59	405	20	252
NODE_1074343_length_513_cov_43.994152	1	p2	(GA)6	12	132	143	GAGCCAGCTGAGCATAGGAG	60	58	20	TCTCTCGCTCCCACTCTCTC	59	312	20	255
NODE_107438_length_63_cov_52.380951	1	p2	(GA)6	12	24	35	GAACAAAAGGGATGGAGGTG	59	3	20	CCTTTCTCACCCTCTCGCTA	59	124	20	122
NODE_1074406_length_104_cov_21.586538	1	p2	(AG)7	14	49	62	ATCTTCTCTTGCACGAACCG	60	2	20	CCGTACTTGGAACAGCCATC	60	101	20	100
NODE_1074469_length_189_cov_45.603176	1	p2	(CT)6	12	95	106	TCCTCCGTCTCTCCCTATCC	60	43	20	TACCCAAAGAGCGATGAGGA	60	199	20	157
NODE_1074470_length_108_cov_46.138889	1	p2	(CT)8	16	110	125	TTTACGCACTCTCTCCCTCC	59	43	20	AAGTGATGGAAGATAAAGCAAGAGA	59	158	25	116
NODE_1074479_length_349_cov_38.272205	1	p2	(CT)6	12	258	269	TCTCCCTCCCTCCTCTCTTC	59	154	20	GAGTGAATAGGGCTTGGTCG	59	295	20	142
NODE_1074534_length_127_cov_61.488190	1	p3	(AAT)6	18	61	78	CAGCATGACACAAGCATGAA	59	25	20	GCCTCATTATTGATTTGGCAAT	60	171	22	147
NODE_1074544_length_177_cov_47.146893	1	p2	(TC)6	12	130	141	CCTTCCTCTTCATCACCCAC	59	29	20	CTCCTTCTCCCTCTCCATCC	60	195	20	167
NODE_1074595_length_157_cov_47.337578	1	p2	(CT)8	16	46	61	GCTCTCCATCTTACATCCTTGC	60	20	22	GAGAGAGTGAGGGAGGAGGG	60	170	20	151
NODE_1074609_length_492_cov_25.839432	1	p3	(TTG)7	21	69	89	CACGTAGTGGGATTGAGGCT	60	48	20	GCATATCGCTACTGCGCTTA	59	224	20	177
NODE_1074639_length_179_cov_58.854748	1	p2	(AG)6	12	175	186	GAGGGTGTGAGAGTGTTGGAG	59	20	21	GGGACACTTTCATTCTCTCCC	59	224	21	205
NODE_1074686_length_303_cov_79.825081	1	p2	(TC)6	12	135	146	TCTCTCCCTCCTTCCCTCTC	59	102	20	CGAGAAAGTGTGGGTGGAAT	59	358	20	257
NODE_1074694_length_194_cov_89.005157	1	p2	(GA)9	18	105	122	AGGGAAAGAAGGGAAGGATG	59	28	20	CATTCTCCATGCTCTCTGGC	60	170	20	143
NODE_1074860_length_63_cov_47.952381	1	p2	(TC)6	12	90	101	CTCTCTATCCCTCACTCTCTCCA	59	17	23	GAGAATATAAGAGGCAAAGAGGAAGA	59	124	26	108
NODE_1074895_length_132_cov_94.787880	1	p2	(TC)6	12	131	142	TCCTCGGTGACTCATCTTCTC	59	1	21	GGAGGTGGGCAAGAGTTAGA	59	173	20	173
NODE_1074908_length_326_cov_18.512270	1	p2	(TC)8	16	233	248	CTCTTGCGCACTCTCCTTCT	59	175	20	GACAGAGTGAGGGAGGTGGA	60	355	20	181
NODE_1074951_length_994_cov_116.561371	1	p2	(AG)6	12	383	394	AGGGAAAGAGAAAGGGTGGA	60	356	20	TCCTTACCCACTCCCTACCC	60	590	20	235
NODE_1074978_length_745_cov_50.350334	1	p2	(TC)6	12	309	320	GCGAGATATCAAGAGCGAGG	60	113	20	GATGGAGGGAGGTAGCATGA	60	363	20	251
NODE_107501_length_63_cov_39.238094	1	p2	(TC)6	12	101	112	TTTCTCTCTCCCCTTCCCTC	59	0	20	GATCGATAGTGGAAGCCATTG	59	101	21	102
NODE_107506_length_83_cov_203.939758	1	p2	(AG)6	12	21	32	GAAAGTGAGATAAAGAGAGAGAGAGAA	57	7	27	TTTACTCATACTTATTCTTTTCCTTCC	57	131	27	125
NODE_1075076_length_421_cov_47.114014	1	p2	(CT)6	12	111	122	CTCTCCTTTCCTTTCCCCAC	60	56	20	TGGAGAGAGAGATGAGCGGT	60	284	20	229
NODE_1075079_length_65_cov_77.646156	1	p2	(CT)8	16	16	31	TTCACTCGCTCGCCCTCT	62	1	18	GAGCATCAGAGAGAGGAAAAGA	57	119	22	119
NODE_107510_length_102_cov_43.058823	1	p2	(GA)7	14	45	58	TAGATACGTGAGAGAGAGAGAGAAAAA	58	35	27	CTCTCCTACGATCTCGCTCTATTACT	59	134	26	100
NODE_107510_length_102_cov_43.058823	2	p2	(GA)6	12	131	142	TAGATACGTGAGAGAGAGAGAGAAAAA	58	35	27	CTCTCCTACGATCTCGCTCTATTACT	59	134	26	100
NODE_1075142_length_137_cov_25.540146	1	p2	(TC)8	16	95	110	CTTCCCATGCTTACTCTCCG	59	44	20	GGGAGGGAGAAAAAGAAGAGTG	60	174	22	131
NODE_1075145_length_181_cov_88.392265	1	p2	(CT)7	14	9	22	TTTCCTCTCTCTCTCTCTCCCA	59	4	22	TTGCATATTGACTCCAATAAAATCA	59	146	25	143
NODE_1075202_length_435_cov_24.588507	1	p2	(TC)12	24	80	103	TCCACCTCCCTCTCATTCTG	60	35	20	AAGAAGGAAAGCGGAGCAAT	60	231	20	197
NODE_1075202_length_435_cov_24.588507	2	p2	(AG)7	14	241	254	GCTCCGCTTTCCTTCTTCTT	60	215	20	TTTCTTACCCTCCCTCCCTC	59	455	20	241
NODE_1075202_length_435_cov_24.588507	3	p2	(GA)6	12	335	346	GCTCCGCTTTCCTTCTTCTT	60	215	20	TTTCTTACCCTCCCTCCCTC	59	455	20	241
NODE_1075331_length_113_cov_159.902649	1	p2	(AG)6	12	106	117	AGAAGGGGTGGATAGAGGGA	59	18	20	GCTCTCACTCCCTCACTTGC	60	135	20	118
NODE_1075349_length_388_cov_46.971649	1	p2	(AG)6	12	182	193	GAGAGGGAGAGGGATGGAGT	59	76	20	CTCGCATTCTCCATCATTTG	59	214	20	139
NODE_1075464_length_65_cov_163.030762	1	p2	(TC)7	14	66	79	TCTTTTTCTCTTCCCGGCTT	60	0	20	GGGTGGGATAAAGAGAGTGAGA	59	126	22	127
NODE_1075464_length_65_cov_163.030762	2	p2	(TC)7	14	82	95	TCTTTTTCTCTTCCCGGCTT	60	0	20	GGGTGGGATAAAGAGAGTGAGA	59	126	22	127
NODE_1075539_length_2899_cov_33.310799	1	p2	(AT)12	24	1	24	GCTCAGCAGCCTTTAGCACT	59	1864	20	CAGTGTTTGTGAGTCACGGG	60	2025	20	162
NODE_1075597_length_208_cov_59.581730	1	p2	(TC)6	12	96	107	CCCTCACTTTTGCACTTCCT	59	54	20	TGGAAGAGAGGGTGGAAGAA	59	163	20	110
NODE_1075609_length_81_cov_57.271606	1	p2	(TC)6	12	60	71	CTTAGCCTCCCCATTTCTCC	60	27	20	GAGATGGAGGGAGTGAAGGA	59	128	20	102
NODE_1075610_length_265_cov_47.807549	1	p2	(TC)9	18	246	263	TCCCCCTCTCTCTCTCATCA	59	89	20	ATAAGGGGGAAGAAGGCAAG	59	310	20	222
NODE_1075610_length_265_cov_47.807549	2	p2	(TC)6	12	266	277	TCCCCCTCTCTCTCTCATCA	59	89	20	ATAAGGGGGAAGAAGGCAAG	59	310	20	222
NODE_1075634_length_74_cov_43.581081	1	p2	(CT)11	22	88	109	TTGCTATATCTCTCTCCCTTTCTT	57	1	24	GGGAGAGTGAGGAAGAGTAAGTG	58	131	23	131
NODE_107568_length_202_cov_146.341583	1	p2	(CT)10	20	1	20	CCCCCACTCTCTCTCTCTCA	59	61	20	AGGGAGGGATAGAGAAACCAA	59	256	21	196
NODE_107568_length_202_cov_146.341583	2	p2	(CT)6	12	68	79	CCCCCACTCTCTCTCTCTCA	59	61	20	AGGGAGGGATAGAGAAACCAA	59	256	21	196
NODE_1075704_length_149_cov_25.912752	1	p2	(GA)7	14	79	92	GGGGAAACAGAGAGTACGAGAA	59	55	22	TCTCTCCCTCCTTCCCTCTC	59	195	20	141
NODE_1075765_length_86_cov_44.593021	1	p2	(TC)7	14	87	100	TCAACCTTTCCAGCTCTCTCA	60	25	21	TGGAGGGCAATGAAGAGAAA	60	147	20	123
NODE_1075767_length_1559_cov_25.855036	1	p2	(AG)7	14	717	730	ACGGGTGAAAAGTTGATTCG	59	639	20	TTACGTTCACGGAGTTGCAG	59	809	20	171
NODE_1075777_length_83_cov_51.012047	1	p2	(TC)6	12	53	64	CATCTCGCTCACTCTTTGTCA	59	22	21	GGGAGTGTTTGAGGGTTGTAA	58	144	21	123
NODE_1075780_length_215_cov_60.227905	1	p2	(CT)11	22	212	233	ATAAGAGGGAACAGAGCGCA	59	100	20	AGCAAGAGAAGACGGAGTGG	59	270	20	171
NODE_1075781_length_239_cov_33.305439	1	p4	(GGGA)5	20	124	143	AGTGTGAGATTGTGGGAGGG	59	110	20	TGTTTCTCTCACTTGCTTGTTCA	60	300	23	191
NODE_10758_length_1280_cov_52.064064	2	p2	(TC)6	12	228	239	TTCCCTTACCCACCCTCTCT	59	59	20	AACACTCTCTCCCACTCCCA	59	297	20	239
NODE_1075848_length_71_cov_44.774647	1	p2	(GA)9	18	37	54	GAGGGAGTGAGATATAACAATAAGGTG	59	10	27	ACCCTCCCCCACTCTCTTTA	59	112	20	103
NODE_1075870_length_121_cov_57.041321	1	p2	(TC)7	14	64	77	AAGAGAGAAAGGAAGGAAGGGA	59	3	22	GTTGGAGTGAGCGGGTAAGA	60	117	20	115
NODE_1075879_length_484_cov_43.698349	1	p2	(CT)6	12	179	190	TCTCCCCCTTTCTCTCATCA	59	53	20	GATAAGGGGGAAGAAGGCAA	60	271	20	219
NODE_1075879_length_484_cov_43.698349	2	p2	(TC)15	30	210	239	TCTCCCCCTTTCTCTCATCA	59	53	20	GATAAGGGGGAAGAAGGCAA	60	271	20	219
NODE_107589_length_93_cov_248.677414	1	p2	(AG)6	12	1	12	TGCGAGAAATGAGAGATGGA	59	38	20	TGGTAGGGAAGGAGAGAGGAG	59	146	21	109
NODE_1075896_length_168_cov_54.964287	1	p2	(GA)8	16	119	134	GACAAAGAGGGAGGGAGAGAG	59	3	21	CCCACCCTTTCTTTTTCACC	60	189	20	187
NODE_1075969_length_414_cov_23.623188	1	p2	(TA)7	14	259	272	TCCCAACTAACAAACAAACCC	58	163	21	TTATTGATCCCGCACGAAAT	60	423	20	261
NODE_1075984_length_116_cov_41.431034	1	p2	(AG)7	14	115	128	AGAGTGGGAAGGAGAGGGAC	59	14	20	GCTCCCTCTCTTGTTTTCCC	60	154	20	141
NODE_1076022_length_192057_cov_17.887331	5	p2	(CT)7	14	16233	16246	ACAAATTCGCCTACGTCCAC	60	16126	20	ACATCCAACCTACCGCTCAC	59	16390	20	265
NODE_1076066_length_173_cov_62.138729	1	p3	(TCA)5	15	151	165	CGTCTCCACAAATTTCACAGC	60	87	21	GACGCAATGGAGAAAAAGGA	60	233	20	147
NODE_1076119_length_128_cov_55.500000	1	p3	(AAT)5	15	69	83	TCAGTTTAATGATGGATTTCATTG	58	9	24	GCAAAAATGAATGTTTTGAGGA	59	126	22	118
NODE_1076163_length_313_cov_44.948883	1	p2	(GA)6	12	22	33	AAGGGAGAGGGAGAAGGTGA	60	3	20	AAGGAGTGGCGTGAGAGAAA	59	258	20	256
NODE_1076174_length_1846_cov_43.175514	1	p3	(GGT)5	15	95	109	AGGAGAATGAGGTGGTGGTG	59	84	20	CCTAAACCCCCAAAACCCTA	60	274	20	191
NODE_1076182_length_104_cov_106.384613	1	p2	(AG)7	14	148	161	TATAAAGGGGGAGAGAGGGG	59	21	20	CTCTCTTCTCACTCTAGCATACTCTCT	57	152	27	132
NODE_1076304_length_81_cov_53.283951	1	c	(CA)9(CT)8	34	110	143	TTCTCACATGGCATCTTTCTTC	59	6	22	TGTGTGTGTGTGTGTGTGAGTG	60	126	22	121
NODE_1076323_length_173_cov_43.491329	1	p2	(CT)6	12	126	137	TCCGTCACACCCTCTCTCTC	60	114	20	CTTTCCCACCCCTCTCTCTC	60	217	20	104
NODE_1076329_length_140_cov_55.914288	1	p2	(TC)7	14	1	14	ACATGTGGCAGACAAATGGA	59	54	20	CATTCTCTGTCACTCTCCCTCA	59	178	22	125
NODE_1076342_length_160_cov_106.018753	1	p2	(GA)8	16	157	172	CGCAAGAGAGAATGAGGGAC	59	19	20	ACACCCTCTTATCGCCCTCT	60	198	20	180
NODE_1076478_length_63_cov_54.698414	1	p2	(TC)6	12	71	82	TCCCTCTCTGTTCCAATCTCA	59	7	21	GAGTGAGAGAGAGGGCATGAA	59	109	21	103
NODE_1076494_length_357_cov_26.375351	1	p2	(TC)6	12	53	64	CTCCCAATTTCTCTCTCACACA	59	6	22	TGGAGGGAAAAGGAAAGAGA	58	260	20	255
NODE_1076546_length_197_cov_341.949249	1	p2	(GA)6	12	76	87	AGGGAGGGATGAAGTGAGGT	59	11	20	CTCAGTTGCTCTTGCCCTCT	59	149	20	139
NODE_1076563_length_107_cov_55.943924	1	p2	(AG)6	12	50	61	GGAGAGAGGGAGAATATTGAGTGA	60	22	24	CCCTCTTTTTCTATCTTCCTTTACA	58	167	25	146
NODE_1076580_length_378_cov_36.023811	3	p2	(CT)6	12	241	252	GGAGGGAGAGGGAGAAGGTA	59	176	20	TCACTCCCACCTATTGGGTC	59	432	20	257
NODE_1076620_length_90_cov_26.522223	1	p3	(TTG)5	15	94	108	TGACACTAAATAGGAAGCAATGGA	60	24	24	GACTAGTTTTATACAGCAACAACAACA	58	123	27	100
NODE_1076660_length_955_cov_52.921467	1	p2	(GA)6	12	116	127	TGTGGGAGAGATGAATGCAA	60	29	20	TCCCTCCCCATCTTTCTCTT	60	220	20	192
NODE_1076685_length_157_cov_49.369427	1	p2	(TC)19	38	150	187	TTCACTCTCCCTCTCTCCCA	59	19	20	GAAGGGACCGAAAGTGAGAA	59	217	20	199
NODE_1076735_length_229_cov_127.877731	1	p2	(AG)7	14	234	247	GGAAGGCGGGATAAACAAAG	60	110	20	TCCCCCTTCTTCCCTACTTC	59	284	20	175
NODE_1076754_length_386_cov_17.847151	1	p2	(TA)10	20	1	20	TATCCCTTCCACTTTGCACC	59	63	20	TAGATCCGAACCCACCTTGA	60	256	20	194
NODE_1076761_length_104_cov_44.413460	1	p2	(AG)7	14	105	118	GAGCGAGAAAAGACAAATGATACA	59	10	24	TAGCTTGCACTCACCCACAC	59	162	20	153
NODE_1076783_length_73_cov_47.424656	1	p2	(GA)8	16	85	100	GGAAGATCCAACAGAGGTAGAGAA	60	11	24	TCCCTCCCTTTATCTTGCTAAC	58	131	22	121
NODE_1076787_length_704_cov_16.623579	1	p2	(TA)12	24	1	24	TTGTGTGCGCCTACGTTTTA	60	76	20	ATACCCGGTCGTACATCCAA	60	282	20	207
NODE_1076822_length_172_cov_47.558140	1	p2	(AG)6	12	134	145	GGGCAGAGAGCAAGAATGTC	59	4	20	TCTCTCTCACTCACTCACTCTCTTGT	60	177	26	174
NODE_1076834_length_136_cov_100.610291	1	p2	(TC)6	12	120	131	TCCCTTTTTCATGCTCTTGC	60	89	20	AAGAGGGAGAGGGTGAGGTA	57	197	20	109
NODE_1076849_length_281_cov_61.914589	3	p2	(AC)7	14	217	230	CACAGGCAGACATACTAACATGC	59	191	23	GTGTGTGTGTGTGTGTCACG	57	296	20	106
NODE_1076849_length_281_cov_61.914589	4	p2	(AC)10	20	282	301	CACAGGCAGACATACTAACATGC	59	191	23	GTGTGTGTGTGTGTGTCACG	57	296	20	106
NODE_107689_length_139_cov_76.561150	2	p2	(AG)6	12	81	92	GGGAAAGATGAGAAAGAGTGTG	57	49	22	TCTCCCTCCCTATCTATCCGA	60	174	21	126
NODE_107689_length_139_cov_76.561150	3	p2	(GA)6	12	142	153	GGGAAAGATGAGAAAGAGTGTG	57	49	22	TCTCCCTCCCTATCTATCCGA	60	174	21	126
NODE_107689_length_139_cov_76.561150	4	p2	(GA)6	12	172	183	GGGAAAGATGAGAAAGAGTGTG	57	49	22	TCTCCCTCCCTATCTATCCGA	60	174	21	126
NODE_1076931_length_100_cov_44.700001	1	p2	(AG)7	14	89	102	GCTCTCTATCATTCTCCTCCCA	59	8	22	CGCTCTTCTTTCTCTCTCTCTCTC	59	112	24	105
NODE_1076969_length_115_cov_42.313042	1	p2	(CT)8	16	43	58	TTAACTCCTTCCCTCCCTCC	59	12	20	GAGAGATGGAGCAAAAGTGAGG	60	142	22	131
NODE_1076980_length_910_cov_70.652748	1	p4	(CATC)7	28	153	180	TTTCCCTCAAACACCAAGGA	60	68	20	ATGGATGGATGGATGGATGT	59	170	20	103
NODE_1077004_length_142_cov_55.845070	1	p2	(GA)8	16	92	107	TGATGAGTGGGATGTAGTGAGTG	60	21	23	ATCCTTTCTCGCTCACCCTC	60	178	20	158
NODE_1077020_length_243_cov_35.781895	1	p2	(CT)8	16	117	132	TGCCCTCTCTCTCACTCTCTG	59	12	21	GATGGAAGGGGGTTGAAAAT	59	151	20	140
NODE_1077068_length_394_cov_53.162437	1	p2	(CT)8	16	114	129	CCCCCTTGCTCTTAATCTCG	61	67	20	CTGGAGGATGACGAAGAAGC	59	285	20	219
NODE_1077120_length_290_cov_53.096550	1	p2	(CT)9	18	249	266	TCTCACCTGCACTCCATCAG	59	157	20	GAGTGGAGGGAGGGAAAGAC	60	295	20	139
NODE_1077163_length_79_cov_92.696205	1	p2	(AG)7	14	82	95	GATAAAGATGTGTGTGAGAGTGAGG	59	31	25	CCCCCTTATCATTCTTTCTCA	58	140	21	110
NODE_1077224_length_123_cov_46.292683	1	p2	(GA)8	16	157	172	AAAGCAAAGTGGGGGAGAGT	60	3	20	TCCCTCATTCCCTCTCTCTCT	59	183	21	181
[truncated: 93,287 more rows]
