# Supplementary material for: The genome and transcriptome of Phalaenopsis yield insights into floral organ development and flowering regulation
Source: PeerJ. 2016 May 12;4:e2017. doi: 10.7717/peerj.2017 (PMC4868593; doi:10.7717/peerj.2017)
Supplement: Supplemental Information 6 [file peerj-04-2017-s006.txt]

https://drive.google.com/open?id=0B_TRDroXHRivc1MwYjJwT1ZlZVU 
