# Supplementary material for: The genome and transcriptome of Phalaenopsis yield insights into floral organ development and flowering regulation
Source: PeerJ. 2016 May 12;4:e2017. doi: 10.7717/peerj.2017 (PMC4868593; doi:10.7717/peerj.2017)
Supplement: Supplemental Information 8 [file peerj-04-2017-s008.txt]

NODE_1000102_length_14791_cov_15.319857	1010	1455	XLOC_000001	0	+	1010	1455	0	2	0,106	106,240
NODE_100014_length_7190_cov_13.022532	6086	6763	XLOC_000002	0	-	6086	6763	0	4	0,50,137,219	50,87,82,55
NODE_100014_length_7190_cov_13.022532	6930	7247	XLOC_000003	0	-	6930	7247	0	2	0,55	55,168
NODE_1000234_length_2592_cov_41.950230	16	1958	XLOC_000004	0	+	16	1958	0	4	0,148,279,417	148,131,138,111
NODE_100038_length_4039_cov_60.352810	3040	3620	XLOC_000006	0	-	3040	3620	0	2	0,71	71,420
NODE_1000516_length_30890_cov_12.944351	11722	31163	XLOC_000008	0	-	11722	31163	0	6	0,98,221,484,664,906	98,123,263,180,242,200
NODE_1000696_length_43891_cov_12.627578	9142	30218	XLOC_000009	0	-	9142	30218	0	8	0,63,174,246,449,523,787,1177	63,111,72,203,74,264,390,71
NODE_1000819_length_1311_cov_36.684212	34	703	XLOC_000010	0	+	34	703	0	2	0,50	50,106
NODE_1000901_length_1335_cov_44.703369	11	510	XLOC_000011	0	.	11	510	0	1	0	499
NODE_1001303_length_6258_cov_12.188079	4644	5886	XLOC_000013	0	-	4644	5886	0	3	0,74,230	74,156,60
NODE_1001405_length_342754_cov_17.851223	21234	32018	XLOC_000014	0	+	21234	32018	0	7	0,110,483,568,709,823,921	110,373,85,141,114,98,23
NODE_1001405_length_342754_cov_17.851223	32526	34970	XLOC_000015	0	+	32526	34970	0	5	0,274,402,586,643	274,128,184,57,223
NODE_1001405_length_342754_cov_17.851223	51860	60017	XLOC_000016	0	+	51860	60017	0	3	0,481,582	4,811,011,090
NODE_1001405_length_342754_cov_17.851223	154647	175664	XLOC_000017	0	+	154647	175664	0	3	0,172,355	172,183,282
NODE_1001405_length_342754_cov_17.851223	187984	189541	XLOC_000018	0	+	187984	189541	0	2	0,1380	1380,77
NODE_1001405_length_342754_cov_17.851223	220676	235329	XLOC_000019	0	+	220676	235329	0	3	0,379,423	379,44,233
NODE_1001405_length_342754_cov_17.851223	243094	274401	XLOC_000020	0	+	243094	274401	0	3	0,129,253	129,124,191
NODE_1001405_length_342754_cov_17.851223	330795	331934	XLOC_000022	0	+	330795	331934	0	2	0,369	369,503
NODE_1001405_length_342754_cov_17.851223	123959	153926	XLOC_000023	0	-	123959	153926	0	4	0,52,118,171	52,66,53,554
NODE_1001405_length_342754_cov_17.851223	169211	189537	XLOC_000024	0	-	169211	189537	0	3	0,76,1649	761,573,446
NODE_1001405_length_342754_cov_17.851223	333515	333873	XLOC_000030	0	.	333515	333873	0	1	0	358
NODE_1001491_length_8377_cov_14.047630	2609	2909	XLOC_000031	0	.	2609	2909	0	1	0	300
NODE_1001606_length_5865_cov_4.112702	5007	5927	XLOC_000032	0	+	5007	5927	0	2	0,807	807,25
NODE_1001606_length_5865_cov_4.112702	55	793	XLOC_000033	0	.	55	793	0	1	0	738
NODE_1001797_length_1140_cov_69.333336	540	841	XLOC_000036	0	.	540	841	0	1	0	301
NODE_1002398_length_1028_cov_33.038910	861	1046	XLOC_000039	0	.	861	1046	0	1	0	185
NODE_1002493_length_60777_cov_12.299504	5943	32329	XLOC_000040	0	-	5943	32329	0	9	0,101,231,297,335,440,528,589,663	101,130,66,38,105,88,61,74,224
NODE_100273_length_2317_cov_49.835995	952	2286	XLOC_000041	0	-	952	2286	0	2	0,453	453,805
NODE_1002752_length_6469_cov_14.600865	0	241	XLOC_000042	0	.	0	241	0	1	0	241
NODE_100287_length_157921_cov_14.238100	56970	107157	XLOC_000043	0	+	56970	107157	0	11	0,248,381,446,496,538,590,648,812,920,1064	248,133,65,50,42,52,58,164,108,144,584
NODE_1002987_length_2547_cov_40.102474	105	2218	XLOC_000045	0	+	105	2218	0	5	0,97,187,253,322	97,90,66,69,180
NODE_1003160_length_1261_cov_66.506744	187	1008	XLOC_000046	0	+	187	1008	0	4	0,119,173,377	119,54,204,167
NODE_1003228_length_53504_cov_10.318911	24918	54723	XLOC_000051	0	+	24918	54723	0	8	0,330,553,619,1066,1385,1844,2003	330,223,66,447,319,459,159,151
NODE_1003585_length_1515_cov_97.853462	23	1577	XLOC_000052	0	+	23	1577	0	7	0,89,243,379,632,821,929	89,154,136,253,189,108,56
NODE_100364_length_10623_cov_29.540054	0	11111	XLOC_000053	0	-	0	11111	0	7	0,367,488,670,760,1033,1255	367,121,182,90,273,222,354
NODE_100429_length_2189_cov_62.317039	934	1117	XLOC_000058	0	.	934	1117	0	1	0	183
NODE_1004442_length_5915_cov_9.991378	4685	5362	XLOC_000059	0	.	4685	5362	0	1	0	677
NODE_1004750_length_1404_cov_53.801994	108	975	XLOC_000061	0	+	108	975	0	3	0,115,213	115,98,281
NODE_1005047_length_26072_cov_14.582387	9541	9660	XLOC_000062	0	.	9541	9660	0	1	0	119
NODE_1005047_length_26072_cov_14.582387	26072	27206	XLOC_000063	0	.	26072	27206	0	1	0	1134
NODE_1005110_length_6477_cov_7.612629	4984	5321	XLOC_000064	0	-	4984	5321	0	2	0,87	87,170
NODE_10053_length_1286_cov_81.951790	13	1348	XLOC_000065	0	-	13	1348	0	3	0,73,284	73,211,239
NODE_100550_length_2070_cov_44.727535	296	1220	XLOC_000068	0	+	296	1220	0	3	0,223,282	223,59,262
NODE_1005775_length_1527_cov_43.436806	942	1589	XLOC_000069	0	-	942	1589	0	2	0,187	187,361
NODE_1005826_length_1321_cov_62.470856	1	94	XLOC_000070	0	.	1	94	0	1	0	93
NODE_100616_length_10563_cov_4.375462	7872	8149	XLOC_000079	0	.	7872	8149	0	1	0	277
NODE_1006477_length_3020_cov_20.792053	77	299	XLOC_000082	0	+	77	299	0	2	0,33	33,109
NODE_100656_length_145209_cov_17.709398	61337	64837	XLOC_000083	0	+	61337	64837	0	4	0,244,321,375	244,77,54,64
NODE_1006681_length_153199_cov_16.679684	32086	33547	XLOC_000094	0	+	32086	33547	0	3	0,238,361	238,123,317
NODE_1006681_length_153199_cov_16.679684	49891	51033	XLOC_000095	0	+	49891	51033	0	2	0,107	107,943
NODE_1006681_length_153199_cov_16.679684	87210	87445	XLOC_000096	0	+	87210	87445	0	2	0,56	56,39
NODE_1006681_length_153199_cov_16.679684	102108	109382	XLOC_000097	0	+	102108	109382	0	2	0,144	144,672
NODE_1006681_length_153199_cov_16.679684	117368	134254	XLOC_000098	0	+	117368	134254	0	5	0,77,197,325,429	77,120,128,104,90
NODE_1006681_length_153199_cov_16.679684	49927	51033	XLOC_000100	0	-	49927	51033	0	2	0,991	991,23
NODE_1006681_length_153199_cov_16.679684	52013	53135	XLOC_000101	0	-	52013	53135	0	3	0,373,439	373,66,525
NODE_1006681_length_153199_cov_16.679684	54549	68073	XLOC_000102	0	-	54549	68073	0	7	0,427,613,808,916,994,1076	427,186,195,108,78,82,193
NODE_100672_length_16260_cov_51.800678	224	16198	XLOC_000109	0	-	224	16198	0	8	0,654,822,906,984,1043,1239,1338	654,168,84,78,59,196,99,579
NODE_100688_length_9846_cov_28.887671	0	2763	XLOC_000110	0	+	0	2763	0	3	0,170,248	170,78,86
NODE_100703_length_1272_cov_46.070755	982	1112	XLOC_000111	0	.	982	1112	0	1	0	130
NODE_1007521_length_1051_cov_71.653664	259	1113	XLOC_000114	0	+	259	1113	0	4	0,166,336,384	166,170,48,66
NODE_1008137_length_978_cov_59.756645	127	930	XLOC_000119	0	-	127	930	0	2	0,171	171,398
NODE_1008199_length_977_cov_48.612080	14	918	XLOC_000120	0	-	14	918	0	2	0,588	588,180
NODE_1008291_length_18071_cov_6.842178	6732	11129	XLOC_000122	0	+	6732	11129	0	6	0,137,212,298,433,472	137,75,86,135,39,286
NODE_100840_length_2075_cov_60.163857	1	2137	XLOC_000123	0	+	1	2137	0	3	0,375,595	3,752,201,182
NODE_1008411_length_358208_cov_15.391300	318692	330054	XLOC_000126	0	+	318692	330054	0	9	0,159,256,299,367,452,501,574,635	159,97,43,68,85,49,73,61,32
NODE_1008411_length_358208_cov_15.391300	351269	364118	XLOC_000127	0	+	351269	364118	0	5	0,70,144,198,267	70,74,54,69,27
NODE_1008540_length_1726_cov_62.994785	1306	1788	XLOC_000130	0	.	1306	1788	0	1	0	482
NODE_100958_length_13601_cov_52.002941	3137	3616	XLOC_000133	0	.	3137	3616	0	1	0	479
NODE_1010151_length_5086_cov_2.149430	3234	5066	XLOC_000135	0	+	3234	5066	0	3	0,532,715	532,183,920
NODE_1010337_length_5672_cov_6.977257	0	621	XLOC_000136	0	.	0	621	0	1	0	621
NODE_101033_length_1040_cov_87.906731	623	1099	XLOC_000137	0	-	623	1099	0	2	0,158	158,94
NODE_101047_length_3432_cov_48.568764	3338	3458	XLOC_000140	0	.	3338	3458	0	1	0	120
NODE_1010945_length_61126_cov_16.807266	2168	33733	XLOC_000143	0	+	2168	33733	0	5	0,420,681,731,789	420,261,50,58,422
NODE_1010945_length_61126_cov_16.807266	25000	27280	XLOC_000144	0	+	25000	27280	0	2	0,111	111,198
NODE_1010954_length_1911_cov_85.767662	3	1254	XLOC_000146	0	.	3	1254	0	1	0	1251
NODE_1011073_length_1907_cov_53.052437	0	1969	XLOC_000147	0	+	0	1969	0	3	0,68,218	68,150,49
NODE_1011532_length_21114_cov_16.604197	17033	18011	XLOC_000151	0	.	17033	18011	0	1	0	978
NODE_101157_length_3683_cov_81.051048	1040	2867	XLOC_000152	0	+	1040	2867	0	5	0,821,931,1172,1370	821,110,241,198,69
NODE_101191_length_2108_cov_33.595825	66	1739	XLOC_000154	0	+	66	1739	0	6	0,49,152,227,384,454	49,103,75,157,70,104
NODE_1013179_length_48035_cov_9.344312	23519	36144	XLOC_000161	0	-	23519	36144	0	9	0,109,223,298,397,469,555,649,757	109,114,75,99,72,86,94,108,397
NODE_1013762_length_940_cov_66.212769	201	527	XLOC_000166	0	-	201	527	0	2	0,57	57,61
NODE_1013821_length_6951_cov_46.441376	5597	6050	XLOC_000167	0	-	5597	6050	0	2	0,70	70,270
NODE_1013928_length_3697_cov_35.251556	1803	3761	XLOC_000169	0	+	1803	3761	0	2	0,179	1,791,375
NODE_1013928_length_3697_cov_35.251556	1745	3760	XLOC_000171	0	-	1745	3760	0	2	0,1326	1,326,284
NODE_1014110_length_11549_cov_11.265391	11274	11492	XLOC_000173	0	+	11274	11492	0	2	0,69	69,70
NODE_101415_length_1356_cov_58.114307	19	694	XLOC_000175	0	+	19	694	0	2	0,72	72,511
NODE_101415_length_1356_cov_58.114307	186	1375	XLOC_000176	0	-	186	1375	0	3	0,147,384	147,237,191
NODE_1014278_length_2094_cov_25.877747	1453	2156	XLOC_000177	0	.	1453	2156	0	1	0	703
NODE_1014284_length_8997_cov_18.173058	3	1522	XLOC_000178	0	.	3	1522	0	1	0	1519
NODE_101437_length_4455_cov_53.188328	0	4212	XLOC_000179	0	+	0	4212	0	4	0,33,502,717	334,692,151,320
NODE_1014734_length_5848_cov_10.444596	2851	4811	XLOC_000181	0	-	2851	4811	0	4	0,107,278,332	107,171,54,175
NODE_1014909_length_1531_cov_34.542782	1141	1593	XLOC_000182	0	+	1141	1593	0	2	0,213	213,152
NODE_1014928_length_1058_cov_47.293007	0	1120	XLOC_000183	0	.	0	1120	0	1	0	1120
NODE_1015146_length_1521_cov_55.713348	84	1583	XLOC_000185	0	+	84	1583	0	6	0,392,493,591,744,856	392,101,98,153,112,96
NODE_1015322_length_1330_cov_72.251877	21	1361	XLOC_000187	0	+	21	1361	0	4	0,219,458,984	219,239,526,49
NODE_101551_length_15415_cov_43.310673	13748	15395	XLOC_000188	0	-	13748	15395	0	3	0,375,627	375,252,381
NODE_1015655_length_1432_cov_73.498604	2	1492	XLOC_000189	0	.	2	1492	0	1	0	1490
NODE_1016246_length_12103_cov_12.073040	2535	6642	XLOC_000193	0	+	2535	6642	0	6	0,69,155,416,511,587	69,86,261,95,76,188
NODE_1016469_length_2289_cov_51.072956	138	1553	XLOC_000195	0	+	138	1553	0	3	0,137,197	137,60,90
NODE_1016547_length_78076_cov_11.073800	17176	26468	XLOC_000197	0	-	17176	26468	0	7	0,1,88,208,340,438,562	1,87,120,132,98,124,106
NODE_1016547_length_78076_cov_11.073800	38442	77197	XLOC_000198	0	-	38442	77197	0	6	0,458,672,746,767,867	458,214,74,21,100,104
NODE_1016651_length_376967_cov_17.006191	20573	36688	XLOC_000200	0	+	20573	36688	0	3	0,195,354	195,159,994
NODE_1016651_length_376967_cov_17.006191	62619	64655	XLOC_000201	0	+	62619	64655	0	3	0,595,929	595,334,454
NODE_1016651_length_376967_cov_17.006191	139704	211161	XLOC_000202	0	+	139704	211161	0	5	0,302,425,573,812	302,123,148,239,412
NODE_1016651_length_376967_cov_17.006191	225656	286973	XLOC_000203	0	+	225656	286973	0	7	0,227,292,479,613,672,772	227,65,187,134,59,100,538
NODE_1016651_length_376967_cov_17.006191	289618	291942	XLOC_000204	0	+	289618	291942	0	2	0,141	141,585
NODE_1016651_length_376967_cov_17.006191	310147	316842	XLOC_000205	0	+	310147	316842	0	2	0,258	258,362
NODE_1016651_length_376967_cov_17.006191	64342	71785	XLOC_000210	0	-	64342	71785	0	2	0,32	32,120
NODE_1016651_length_376967_cov_17.006191	288866	292082	XLOC_000212	0	-	288866	292082	0	4	0,840,902,959	840,62,57,115
NODE_1016651_length_376967_cov_17.006191	293662	317508	XLOC_000213	0	-	293662	317508	0	10	0,281,366,718,752,980,1070,1136,1228,1276	281,85,352,34,228,90,66,92,48,522
NODE_1016651_length_376967_cov_17.006191	329866	360916	XLOC_000214	0	-	329866	360916	0	6	0,291,405,486,659,756	291,114,81,173,97,323
NODE_1016651_length_376967_cov_17.006191	75687	76227	XLOC_000220	0	.	75687	76227	0	1	0	540
NODE_1016856_length_26280_cov_19.922678	180	17058	XLOC_000229	0	-	180	17058	0	3	0,274,590	274,316,83
NODE_1017460_length_21904_cov_8.591901	1096	5028	XLOC_000233	0	+	1096	5028	0	4	0,407,973,1341	407,566,368,346
NODE_101753_length_532432_cov_17.526676	377771	393856	XLOC_000236	0	+	377771	393856	0	9	0,1141,1226,1289,1447,1523,1583,1691,1888	1141,85,63,158,76,60,108,197,372
NODE_101753_length_532432_cov_17.526676	331513	356163	XLOC_000237	0	-	331513	356163	0	3	0,38,309	38,271,170
NODE_101753_length_532432_cov_17.526676	410005	479687	XLOC_000238	0	-	410005	479687	0	5	0,1097,1786,1876,2566	1097,689,90,690,153
NODE_1017705_length_49682_cov_20.065376	23109	25899	XLOC_000246	0	+	23109	25899	0	2	0,1290	12,901,272
NODE_1017705_length_49682_cov_20.065376	23109	25897	XLOC_000247	0	-	23109	25897	0	3	0,283,1638	2,831,355,782
NODE_1017781_length_3554_cov_55.223412	124	1367	XLOC_000248	0	-	124	1367	0	2	0,802	802,112
NODE_1017833_length_770079_cov_17.740770	86442	211516	XLOC_000249	0	+	86442	211516	0	10	0,72,112,274,333,415,494,545,642,675	72,40,162,59,82,79,51,97,33,130
NODE_1017833_length_770079_cov_17.740770	414032	490954	XLOC_000251	0	+	414032	490954	0	30	0,183,402,540,610,675,796,888,954,1019,1107,1173,1289,1380,1464,1557,1653,1739,1818,1932,2028,2092,2382,2438,2536,2617,2697,2752,2822,3012	183,219,138,70,65,121,92,66,65,88,66,116,91,84,93,96,86,79,114,96,64,290,56,98,81,80,55,70,190,129
NODE_1017833_length_770079_cov_17.740770	599317	631974	XLOC_000252	0	+	599317	631974	0	2	0,738	738,350
NODE_1017833_length_770079_cov_17.740770	646567	647664	XLOC_000254	0	+	646567	647664	0	2	0,530	530,468
NODE_1017833_length_770079_cov_17.740770	671077	683384	XLOC_000255	0	+	671077	683384	0	2	0,216	216,435
NODE_1017833_length_770079_cov_17.740770	200193	203508	XLOC_000257	0	-	200193	203508	0	5	0,218,426,474,603	218,208,48,129,63
NODE_1017833_length_770079_cov_17.740770	268935	269837	XLOC_000259	0	-	268935	269837	0	2	0,263	263,421
NODE_1017833_length_770079_cov_17.740770	375032	390357	XLOC_000261	0	-	375032	390357	0	5	0,459,637,804,887	459,178,167,83,571
NODE_1017833_length_770079_cov_17.740770	646671	665393	XLOC_000263	0	-	646671	665393	0	4	0,1545,1743,2232	1,545,198,489,990
NODE_1017833_length_770079_cov_17.740770	682953	715896	XLOC_000264	0	-	682953	715896	0	3	0,69,231	69,162,428
NODE_1017833_length_770079_cov_17.740770	547466	548318	XLOC_000279	0	.	547466	548318	0	1	0	852
NODE_1017884_length_1978_cov_73.866028	53	2040	XLOC_000281	0	+	53	2040	0	3	0,107,167	107,60,59
NODE_1017915_length_5678_cov_6.019197	219	2741	XLOC_000282	0	-	219	2741	0	4	0,99,203,255	99,104,52,470
NODE_1017953_length_4847_cov_46.499691	42	264	XLOC_000283	0	.	42	264	0	1	0	222
NODE_101802_length_1778_cov_61.772217	677	1733	XLOC_000284	0	-	677	1733	0	4	0,198,291,372	198,93,81,119
NODE_1018173_length_320286_cov_15.530635	1666	7635	XLOC_000289	0	-	1666	7635	0	3	0,268,336	268,68,291
NODE_1018173_length_320286_cov_15.530635	43664	133963	XLOC_000290	0	-	43664	133963	0	11	0,273,446,567,620,750,896,1088,1321,1437,1685	273,173,121,53,130,146,192,233,116,248,119
NODE_1018173_length_320286_cov_15.530635	159319	165804	XLOC_000292	0	-	159319	165804	0	6	0,239,396,551,658,745	239,157,155,107,87,169
NODE_1018173_length_320286_cov_15.530635	213092	263933	XLOC_000293	0	-	213092	263933	0	3	0,237,588	237,351,682
NODE_1018173_length_320286_cov_15.530635	247278	248885	XLOC_000294	0	-	247278	248885	0	3	0,780,897	780,117,534
NODE_1018173_length_320286_cov_15.530635	301853	304948	XLOC_000295	0	-	301853	304948	0	3	0,254,294	254,40,87
NODE_1018173_length_320286_cov_15.530635	313511	317569	XLOC_000296	0	-	313511	317569	0	2	0,173	173,184
NODE_1018173_length_320286_cov_15.530635	235816	237337	XLOC_000297	0	.	235816	237337	0	1	0	1521
NODE_1018246_length_75570_cov_8.706405	39931	73837	XLOC_000304	0	+	39931	73837	0	6	0,66,582,885,1209,1416	66,516,303,324,207,57
NODE_1018246_length_75570_cov_8.706405	78173	78795	XLOC_000305	0	.	78173	78795	0	1	0	622
NODE_1018323_length_74231_cov_13.281648	48883	75186	XLOC_000306	0	+	48883	75186	0	3	0,318,421	318,103,66
NODE_1018323_length_74231_cov_13.281648	16176	17110	XLOC_000307	0	-	16176	17110	0	2	0,58	58,278
NODE_1018323_length_74231_cov_13.281648	21799	22157	XLOC_000311	0	.	21799	22157	0	1	0	358
NODE_1018471_length_7184_cov_14.024917	732	6367	XLOC_000313	0	-	732	6367	0	8	0,206,239,340,426,533,611,687	206,33,101,86,107,78,76,334
NODE_101890_length_962_cov_50.861748	429	1020	XLOC_000318	0	.	429	1020	0	1	0	591
NODE_101893_length_15820_cov_21.404613	826	1722	XLOC_000319	0	-	826	1722	0	2	0,140	140,334
NODE_1019649_length_16837_cov_10.231871	3997	16606	XLOC_000325	0	+	3997	16606	0	12	0,165,309,379,477,616,744,837,888,954,1020,1101	165,144,70,98,139,128,93,51,66,66,81,83
NODE_1019740_length_60983_cov_8.641129	46378	49634	XLOC_000328	0	-	46378	49634	0	8	0,141,339,377,605,826,984,1420	141,198,38,228,221,158,436,1021
NODE_1019759_length_9235_cov_9.001408	7759	8326	XLOC_000331	0	.	7759	8326	0	1	0	567
NODE_102021_length_2075_cov_49.259758	1450	2137	XLOC_000332	0	.	1450	2137	0	1	0	687
NODE_1020347_length_2668_cov_78.856819	6	2724	XLOC_000333	0	+	6	2724	0	4	0,1701,1777,1894	1701,76,117,345
NODE_102039_length_95340_cov_13.686910	16843	27173	XLOC_000334	0	+	16843	27173	0	4	0,535,672,1319	535,137,647,790
NODE_102039_length_95340_cov_13.686910	49196	49798	XLOC_000336	0	+	49196	49798	0	2	0,218	218,120
NODE_102039_length_95340_cov_13.686910	60055	76900	XLOC_000337	0	+	60055	76900	0	10	0,236,319,407,480,696,821,923,1021,1225	236,83,88,73,216,125,102,98,204,333
NODE_102039_length_95340_cov_13.686910	25617	40175	XLOC_000338	0	-	25617	40175	0	2	0,61	611,537
NODE_102039_length_95340_cov_13.686910	9446	10356	XLOC_000340	0	.	9446	10356	0	1	0	910
NODE_1020785_length_118979_cov_14.022197	24356	69219	XLOC_000348	0	+	24356	69219	0	6	0,334,402,534,650,765	334,68,132,116,115,137
NODE_1020785_length_118979_cov_14.022197	14928	15200	XLOC_000350	0	.	14928	15200	0	1	0	272
NODE_1020785_length_118979_cov_14.022197	15893	16704	XLOC_000351	0	.	15893	16704	0	1	0	811
NODE_1020785_length_118979_cov_14.022197	16980	18117	XLOC_000352	0	.	16980	18117	0	1	0	1137
NODE_1021105_length_1422_cov_55.580170	0	1484	XLOC_000358	0	+	0	1484	0	3	0,285,331	285,46,106
NODE_1021476_length_6797_cov_5.957776	1971	5790	XLOC_000363	0	+	1971	5790	0	3	0,136,216	136,80,132
NODE_1021786_length_375697_cov_18.578732	1909	86833	XLOC_000367	0	+	1909	86833	0	5	0,37,97,178,264	37,60,81,86,87
NODE_1022269_length_1092_cov_53.547619	46	847	XLOC_000373	0	-	46	847	0	2	0,355	355,233
NODE_1022289_length_54404_cov_17.237501	8536	15112	XLOC_000375	0	-	8536	15112	0	6	0,62,149,251,364,495	62,87,102,113,131,238
NODE_1022289_length_54404_cov_17.237501	54624	55362	XLOC_000376	0	-	54624	55362	0	2	0,241	241,65
NODE_1022965_length_3165_cov_53.769352	6	1054	XLOC_000383	0	-	6	1054	0	4	0,439,508,606	439,69,98,136
NODE_1023332_length_106081_cov_15.966827	2050	2776	XLOC_000387	0	+	2050	2776	0	2	0,158	158,240
NODE_1023332_length_106081_cov_15.966827	28714	29151	XLOC_000388	0	+	28714	29151	0	2	0,237	237,130
NODE_1023332_length_106081_cov_15.966827	47230	50179	XLOC_000389	0	+	47230	50179	0	3	0,70,942	70,872,643
NODE_1023332_length_106081_cov_15.966827	53745	54166	XLOC_000390	0	+	53745	54166	0	1	0	421
NODE_1023332_length_106081_cov_15.966827	94410	97830	XLOC_000391	0	+	94410	97830	0	5	0,484,625,999,1161	484,141,374,162,47
NODE_1023332_length_106081_cov_15.966827	52240	93552	XLOC_000393	0	-	52240	93552	0	11	0,314,479,573,677,926,1040,1124,1295,1409,1553	314,165,94,104,249,114,84,171,114,144,359
NODE_1023332_length_106081_cov_15.966827	30611	31016	XLOC_000395	0	.	30611	31016	0	1	0	405
NODE_1023332_length_106081_cov_15.966827	106874	106975	XLOC_000398	0	.	106874	106975	0	1	0	101
NODE_1023358_length_357849_cov_18.603163	51709	52453	XLOC_000399	0	+	51709	52453	0	1	0	744
NODE_1023358_length_357849_cov_18.603163	78702	79609	XLOC_000400	0	+	78702	79609	0	2	0,526	526,101
NODE_1023358_length_357849_cov_18.603163	120425	120870	XLOC_000402	0	+	120425	120870	0	2	0,102	102,255
NODE_1023358_length_357849_cov_18.603163	124845	126861	XLOC_000401	0	+	124845	126861	0	3	0,669,1443	669,774,433
NODE_1023358_length_357849_cov_18.603163	163301	207088	XLOC_000404	0	+	163301	207088	0	10	0,420,549,773,909,1043,1149,1235,1424,1583	420,129,224,136,134,106,86,189,159,207
NODE_1023358_length_357849_cov_18.603163	123962	126838	XLOC_000408	0	-	123962	126838	0	3	0,776,1713	776,937,229
NODE_1023358_length_357849_cov_18.603163	131642	133323	XLOC_000410	0	-	131642	133323	0	2	0,532	532,359
NODE_1023358_length_357849_cov_18.603163	1380	2049	XLOC_000411	0	.	1380	2049	0	1	0	669
NODE_1023358_length_357849_cov_18.603163	111809	112169	XLOC_000413	0	.	111809	112169	0	1	0	360
NODE_1023931_length_1684_cov_63.266628	0	400	XLOC_000419	0	.	0	400	0	1	0	400
NODE_1024314_length_1000_cov_34.256001	747	1055	XLOC_000421	0	.	747	1055	0	1	0	308
NODE_1024340_length_46150_cov_17.368212	23055	41637	XLOC_000423	0	-	23055	41637	0	3	0,603,925	603,322,447
NODE_1024340_length_46150_cov_17.368212	1457	1936	XLOC_000424	0	.	1457	1936	0	1	0	479
NODE_1024756_length_36888_cov_14.348325	12201	27725	XLOC_000427	0	+	12201	27725	0	5	0,443,679,820,1276	443,236,141,456,344
NODE_1024831_length_9334_cov_13.238161	1448	3048	XLOC_000428	0	+	1448	3048	0	4	0,261,346,388	261,85,42,74
NODE_102495_length_1223_cov_57.138184	857	1285	XLOC_000429	0	.	857	1285	0	1	0	428
NODE_102513_length_2804_cov_51.436874	77	2824	XLOC_000431	0	+	77	2824	0	3	0,91,166	91,75,52
NODE_1025211_length_1816_cov_61.787994	58	415	XLOC_000432	0	+	58	415	0	2	0,115	115,53
NODE_102573_length_2029_cov_42.486446	10	822	XLOC_000434	0	.	10	822	0	1	0	812
NODE_102595_length_4167_cov_70.392372	0	1103	XLOC_000435	0	+	0	1103	0	2	0,305	305,711
NODE_1026110_length_13906_cov_49.574142	7060	7998	XLOC_000437	0	-	7060	7998	0	2	0,150	150,113
NODE_1026141_length_38295_cov_13.177856	5635	13797	XLOC_000438	0	-	5635	13797	0	2	0,746	746,270
NODE_1026770_length_963_cov_38.429905	4	1025	XLOC_000442	0	+	4	1025	0	3	0,167,745	167,578,92
NODE_1027131_length_247197_cov_16.467070	70453	111031	XLOC_000444	0	+	70453	111031	0	4	0,102,490,925	102,388,435,126
NODE_1027131_length_247197_cov_16.467070	92067	141374	XLOC_000445	0	+	92067	141374	0	2	0,30	30,395
NODE_1027131_length_247197_cov_16.467070	10270	26722	XLOC_000446	0	-	10270	26722	0	7	0,69,806,1191,2312,2780,2967	6,973,738,511,214,680,000,000
NODE_1027131_length_247197_cov_16.467070	70075	71721	XLOC_000447	0	-	70075	71721	0	2	0,858	858,187
NODE_1027131_length_247197_cov_16.467070	140961	212397	XLOC_000448	0	-	140961	212397	0	4	0,423,564,837	423,141,273,413
NODE_1027131_length_247197_cov_16.467070	196995	197557	XLOC_000449	0	-	196995	197557	0	2	0,78	78,409
NODE_1027131_length_247197_cov_16.467070	197634	224012	XLOC_000450	0	-	197634	224012	0	10	0,415,528,617,731,819,905,1008,1106,1401	415,113,89,114,88,86,103,98,295,71
NODE_1027223_length_668845_cov_16.758492	138000	150885	XLOC_000456	0	+	138000	150885	0	4	0,97,165,310	97,68,145,400
NODE_1027223_length_668845_cov_16.758492	143829	144242	XLOC_000457	0	+	143829	144242	0	2	0,170	170,134
NODE_1027223_length_668845_cov_16.758492	158826	177639	XLOC_000458	0	+	158826	177639	0	9	0,32,379,392,557,636,744,829,884	32,347,13,165,79,108,85,55,411
NODE_1027223_length_668845_cov_16.758492	355470	373693	XLOC_000459	0	+	355470	373693	0	6	0,1185,1296,1413,1581,1743	1185,111,117,168,162,61
NODE_1027223_length_668845_cov_16.758492	453106	472279	XLOC_000460	0	+	453106	472279	0	2	0,684	684,253
NODE_1027223_length_668845_cov_16.758492	474631	497818	XLOC_000461	0	+	474631	497818	0	8	0,234,339,420,489,618,741,897	234,105,81,69,129,123,156,381
NODE_1027223_length_668845_cov_16.758492	240722	241179	XLOC_000471	0	.	240722	241179	0	1	0	457
NODE_1027308_length_268557_cov_15.007384	217846	225987	XLOC_000479	0	+	217846	225987	0	5	0,249,283,415,575	249,34,132,160,54
NODE_1027308_length_268557_cov_15.007384	229412	234584	XLOC_000480	0	+	229412	234584	0	10	0,95,176,245,323,419,519,623,729,808	95,81,69,78,96,100,104,106,79,410
NODE_1027308_length_268557_cov_15.007384	237791	243023	XLOC_000481	0	+	237791	243023	0	8	0,331,435,580,645,2376,2530,2616	331,104,145,65,1731,154,86,577
NODE_1027308_length_268557_cov_15.007384	247180	248846	XLOC_000482	0	+	247180	248846	0	2	0,57	571,505
NODE_1027308_length_268557_cov_15.007384	188	3555	XLOC_000483	0	-	188	3555	0	6	0,241,410,509,620,921	241,169,99,111,301,406
NODE_1027308_length_268557_cov_15.007384	25199	34291	XLOC_000485	0	-	25199	34291	0	2	0,639	639,641
NODE_1027308_length_268557_cov_15.007384	74986	95650	XLOC_000486	0	-	74986	95650	0	2	0,193	193,161
NODE_1027308_length_268557_cov_15.007384	142501	143827	XLOC_000487	0	-	142501	143827	0	2	0,48	48,175
NODE_1027308_length_268557_cov_15.007384	175589	176956	XLOC_000494	0	.	175589	176956	0	1	0	1367
NODE_1027308_length_268557_cov_15.007384	186570	188226	XLOC_000496	0	.	186570	188226	0	1	0	1656
NODE_1027308_length_268557_cov_15.007384	269656	269935	XLOC_000497	0	.	269656	269935	0	1	0	279
NODE_102749_length_21162_cov_13.537662	11747	20671	XLOC_000498	0	+	11747	20671	0	12	0,189,252,356,448,538,614,988,1245,1307,1436,1553	189,63,104,92,90,76,374,257,62,129,117,232
NODE_1027573_length_5562_cov_6.236066	84	512	XLOC_000499	0	-	84	512	0	2	0,57	57,249
NODE_1027640_length_6614_cov_13.548382	4995	6228	XLOC_000501	0	.	4995	6228	0	1	0	1233
NODE_1027871_length_385446_cov_20.538553	97588	113273	XLOC_000506	0	+	97588	113273	0	5	0,159,590,1287,1931	159,431,697,644,261
NODE_1027871_length_385446_cov_20.538553	117731	121554	XLOC_000507	0	+	117731	121554	0	2	0,421	421,607
NODE_1027871_length_385446_cov_20.538553	141093	191755	XLOC_000508	0	+	141093	191755	0	19	0,41,410,570,677,768,864,978,1062,1218,1293,1400,1590,1782,1860,1887,2210,2316,2466	41,369,160,107,91,96,114,84,156,75,107,190,192,78,27,323,106,150,354
NODE_1027871_length_385446_cov_20.538553	276124	282201	XLOC_000511	0	+	276124	282201	0	3	0,394,442	394,48,91
NODE_1027871_length_385446_cov_20.538553	322347	323584	XLOC_000512	0	+	322347	323584	0	3	0,639,816	639,177,165
NODE_1027871_length_385446_cov_20.538553	351301	351757	XLOC_000513	0	+	351301	351757	0	2	0,234	234,95
NODE_1027871_length_385446_cov_20.538553	31193	42774	XLOC_000514	0	-	31193	42774	0	5	0,1161,1905,2350,2432	1161,744,445,82,479
NODE_1027871_length_385446_cov_20.538553	111750	113273	XLOC_000518	0	-	111750	113273	0	2	0,115	115,755
NODE_1027871_length_385446_cov_20.538553	200577	202076	XLOC_000519	0	-	200577	202076	0	2	0,283	283,502
NODE_1027871_length_385446_cov_20.538553	203821	207166	XLOC_000520	0	-	203821	207166	0	2	0,1568	15,681,652
NODE_1027871_length_385446_cov_20.538553	207259	256183	XLOC_000521	0	-	207259	256183	0	13	0,189,443,562,645,721,789,877,1005,1089,1236,1345,1465	189,254,119,83,76,68,88,128,84,147,109,120,295
NODE_1028167_length_59869_cov_14.983932	13449	32112	XLOC_000529	0	+	13449	32112	0	2	0,270	270,554
NODE_1028167_length_59869_cov_14.983932	7195	53490	XLOC_000530	0	-	7195	53490	0	10	0,63,159,300,471,729,878,1430,1704,2630	63,96,141,171,258,149,552,274,926,85
NODE_1028239_length_32412_cov_19.871313	1116	5200	XLOC_000532	0	+	1116	5200	0	8	0,69,380,547,663,731,850,900	69,311,167,116,68,119,50,106
NODE_102824_length_1697_cov_51.678844	108	849	XLOC_000533	0	+	108	849	0	4	0,136,242,321	136,106,79,168
NODE_1028613_length_21888_cov_15.811586	575	13894	XLOC_000535	0	+	575	13894	0	5	0,28,77,169,241	28,49,92,72,419
NODE_1028914_length_92127_cov_17.524374	23208	87006	XLOC_000537	0	-	23208	87006	0	11	0,149,332,443,563,702,866,953,1279,1361,1501	149,183,111,120,139,164,87,326,82,140,590
NODE_1028914_length_92127_cov_17.524374	93146	93552	XLOC_000538	0	-	93146	93552	0	2	0,139	139,171
NODE_1028914_length_92127_cov_17.524374	872	1458	XLOC_000539	0	.	872	1458	0	1	0	586
NODE_1028914_length_92127_cov_17.524374	10398	10598	XLOC_000540	0	.	10398	10598	0	1	0	200
NODE_1028985_length_100431_cov_16.425955	80003	81497	XLOC_000543	0	+	80003	81497	0	2	0,1023	1,023,302
NODE_1028985_length_100431_cov_16.425955	33063	81615	XLOC_000545	0	-	33063	81615	0	2	0,1336	1,336,629
NODE_1029422_length_2472_cov_54.963188	5	1518	XLOC_000549	0	-	5	1518	0	3	0,134,287	134,153,512
NODE_102999_length_1902_cov_68.125130	844	1879	XLOC_000553	0	-	844	1879	0	3	0,651,812	651,161,42
NODE_1030145_length_1160_cov_50.216381	0	1218	XLOC_000554	0	-	0	1218	0	5	0,276,348,461,596	276,72,113,135,47
NODE_1030343_length_88427_cov_12.620557	7298	15295	XLOC_000558	0	-	7298	15295	0	11	0,390,545,599,680,726,821,854,989,1083,1166	390,155,54,81,46,95,33,135,94,83,335
NODE_1030343_length_88427_cov_12.620557	88302	89314	XLOC_000562	0	-	88302	89314	0	2	0,91	91,234
NODE_1030396_length_2057_cov_75.670883	0	1692	XLOC_000569	0	.	0	1692	0	1	0	1692
NODE_1030415_length_121453_cov_14.245058	105937	116126	XLOC_000571	0	+	105937	116126	0	3	0,67,526	67,459,281
NODE_1030415_length_121453_cov_14.245058	106360	107142	XLOC_000572	0	-	106360	107142	0	2	0,293	293,335
NODE_1030735_length_1486_cov_54.348587	680	1548	XLOC_000575	0	-	680	1548	0	3	0,73,256	73,183,103
NODE_103080_length_242774_cov_15.349498	12110	26976	XLOC_000577	0	+	12110	26976	0	2	0,340	340,476
NODE_103080_length_242774_cov_15.349498	49910	180049	XLOC_000578	0	+	49910	180049	0	5	0,369,517,688,868	3,691,481,711,801,490
NODE_103080_length_242774_cov_15.349498	200782	231223	XLOC_000579	0	+	200782	231223	0	7	0,185,261,514,1184,1260,1376	185,76,253,670,76,116,703
NODE_103080_length_242774_cov_15.349498	213531	215113	XLOC_000580	0	-	213531	215113	0	2	0,700	700,746
NODE_103080_length_242774_cov_15.349498	241461	242514	XLOC_000582	0	.	241461	242514	0	1	0	1053
NODE_1031196_length_90652_cov_15.985902	24006	27897	XLOC_000587	0	+	24006	27897	0	6	0,126,282,456,531,672	126,156,174,75,141,365
NODE_1031196_length_90652_cov_15.985902	28647	44734	XLOC_000588	0	-	28647	44734	0	4	0,105,180,287	105,75,107,330
NODE_1031196_length_90652_cov_15.985902	45123	72286	XLOC_000589	0	-	45123	72286	0	8	0,88,125,191,232,365,554,629	88,37,66,41,133,189,75,126
NODE_103119_length_182738_cov_17.091169	51582	131939	XLOC_000592	0	+	51582	131939	0	12	0,745,826,992,1226,1418,1559,1649,2197,3393,3504,3619	745,81,166,234,192,141,90,548,1196,111,115,77
NODE_103119_length_182738_cov_17.091169	103014	118369	XLOC_000593	0	-	103014	118369	0	2	0,253	2,531,108
NODE_103119_length_182738_cov_17.091169	111488	112072	XLOC_000596	0	.	111488	112072	0	1	0	584
NODE_103119_length_182738_cov_17.091169	137728	138306	XLOC_000597	0	.	137728	138306	0	1	0	578
NODE_1031213_length_18493_cov_18.565025	9480	12020	XLOC_000599	0	-	9480	12020	0	5	0,106,181,280,452	106,75,99,172,231
NODE_10312_length_5180_cov_55.429924	3664	3873	XLOC_000601	0	.	3664	3873	0	1	0	209
NODE_1031374_length_1317_cov_66.260437	277	1115	XLOC_000602	0	-	277	1115	0	2	0,412	412,162
NODE_1031416_length_15549_cov_19.780373	200	12576	XLOC_000603	0	+	200	12576	0	3	0,139,228	139,89,520
NODE_103176_length_1421_cov_43.188599	409	950	XLOC_000606	0	.	409	950	0	1	0	541
NODE_103178_length_18897_cov_53.713818	157	9096	XLOC_000607	0	-	157	9096	0	6	0,391,493,557,770,936	391,102,64,213,166,82
NODE_103186_length_11100_cov_6.787477	2972	10774	XLOC_000608	0	-	2972	10774	0	4	0,64,178,283	64,114,105,102
NODE_1031886_length_22298_cov_10.376805	8	21568	XLOC_000609	0	-	8	21568	0	5	0,127,255,360,562	127,128,105,202,244
NODE_1031965_length_1395_cov_62.630108	0	538	XLOC_000611	0	+	0	538	0	2	0,218	218,220
NODE_1032171_length_3430_cov_59.698544	274	2832	XLOC_000613	0	-	274	2832	0	4	0,127,196,255	127,69,59,102
NODE_1032533_length_40421_cov_13.115855	7	882	XLOC_000614	0	+	7	882	0	3	0,228,274	228,46,271
NODE_1032533_length_40421_cov_13.115855	3089	21537	XLOC_000615	0	+	3089	21537	0	14	0,271,417,494,617,720,758,860,944,1097,1166,1288,1402,1448	271,146,77,123,103,38,102,84,153,69,122,114,46,307
NODE_1032534_length_190160_cov_17.306730	180	33095	XLOC_000623	0	-	180	33095	0	7	0,428,885,1161,1218,1417,1530	428,457,276,57,199,113,37
NODE_1032534_length_190160_cov_17.306730	3148	14624	XLOC_000624	0	-	3148	14624	0	3	0,166,298	166,132,81
NODE_1032534_length_190160_cov_17.306730	74249	75372	XLOC_000625	0	-	74249	75372	0	3	0,174,281	174,107,665
NODE_1032534_length_190160_cov_17.306730	76515	76841	XLOC_000626	0	-	76515	76841	0	2	0,38	38,175
NODE_1032829_length_992_cov_47.676411	138	1054	XLOC_000632	0	+	138	1054	0	3	0,418,587	418,169,79
NODE_1033323_length_1733_cov_64.657822	733	1092	XLOC_000634	0	.	733	1092	0	1	0	359
NODE_1033361_length_3113_cov_48.146484	1538	2104	XLOC_000635	0	.	1538	2104	0	1	0	566
NODE_1034400_length_34977_cov_15.663579	450	17777	XLOC_000643	0	+	450	17777	0	10	0,114,172,436,574,626,706,766,847,974	114,58,264,138,52,80,60,81,127,524
NODE_1034440_length_13507_cov_23.232397	710	1280	XLOC_000648	0	+	710	1280	0	2	0,406	406,88
NODE_1034887_length_83990_cov_14.353232	48426	85063	XLOC_000649	0	-	48426	85063	0	14	0,42,120,201,228,291,378,504,638,711,777,816,941,1056	42,78,81,27,63,87,126,134,73,66,39,125,115,312
NODE_1034958_length_1039_cov_30.987488	45	1054	XLOC_000650	0	+	45	1054	0	3	0,43,85	43,42,175
NODE_1035218_length_2622_cov_59.819221	391	2658	XLOC_000651	0	-	391	2658	0	9	0,160,276,403,502,571,706,775,831	160,116,127,99,69,135,69,56,160
NODE_1035355_length_157857_cov_17.750584	1523	5301	XLOC_000653	0	-	1523	5301	0	6	0,1078,1270,1358,1429,1513	1078,192,88,71,84,507
NODE_1035614_length_5148_cov_3.111305	0	331	XLOC_000656	0	+	0	331	0	2	0,59	59,185
NODE_103577_length_2952_cov_64.861786	602	2714	XLOC_000658	0	-	602	2714	0	4	0,482,608,986	482,126,378,191
NODE_1035828_length_1512_cov_59.960979	130	1573	XLOC_000659	0	+	130	1573	0	4	0,382,748,827	382,366,79,348
NODE_1036130_length_6687_cov_12.245701	3165	5641	XLOC_000661	0	-	3165	5641	0	6	0,311,399,509,664,714	311,88,110,155,50,351
NODE_103624_length_6673_cov_53.519405	1419	2608	XLOC_000662	0	-	1419	2608	0	3	0,131,179	131,48,204
NODE_103625_length_1398_cov_49.100857	683	941	XLOC_000663	0	-	683	941	0	2	0,74	74,116
NODE_103626_length_3494_cov_56.373497	81	826	XLOC_000664	0	-	81	826	0	2	0,361	361,285
NODE_103629_length_4516_cov_59.717228	0	3241	XLOC_000665	0	+	0	3241	0	8	0,54,429,647,736,806,890,967	54,375,218,89,70,84,77,83
NODE_103634_length_1259_cov_60.711678	2	1123	XLOC_000666	0	-	2	1123	0	3	0,483,537	483,54,416
NODE_1036747_length_33977_cov_16.058834	8190	9231	XLOC_000668	0	-	8190	9231	0	5	0,32,210,293,363	32,178,83,70,290
NODE_1036751_length_184915_cov_18.824692	94640	100458	XLOC_000670	0	+	94640	100458	0	3	0,920,1417	9,204,971,070
NODE_1036751_length_184915_cov_18.824692	93996	96257	XLOC_000671	0	-	93996	96257	0	2	0,1362	1,362,610
NODE_1036751_length_184915_cov_18.824692	98897	100458	XLOC_000672	0	-	98897	100458	0	2	0,871	871,9
NODE_10367_length_23907_cov_39.671394	3740	8433	XLOC_000677	0	+	3740	8433	0	3	0,445,628	445,183,301
NODE_10367_length_23907_cov_39.671394	17865	22995	XLOC_000678	0	+	17865	22995	0	8	0,138,257,414,661,738,858,989	138,119,157,247,77,120,131,175
NODE_10370_length_1532_cov_60.362270	0	1537	XLOC_000682	0	.	0	1537	0	1	0	1537
NODE_1038073_length_1616_cov_53.064976	800	1189	XLOC_000685	0	-	800	1189	0	2	0,78	78,231
NODE_103812_length_10074_cov_1.533055	2475	3886	XLOC_000686	0	-	2475	3886	0	2	0,1208	1,208,109
NODE_103847_length_6991_cov_19.391790	2352	3001	XLOC_000687	0	.	2352	3001	0	1	0	649
NODE_1038_length_14491_cov_68.924988	6817	7574	XLOC_000690	0	+	6817	7574	0	1	0	757
NODE_1038_length_14491_cov_68.924988	0	673	XLOC_000691	0	.	0	673	0	1	0	673
NODE_1039010_length_49225_cov_15.565323	6572	46002	XLOC_000692	0	+	6572	46002	0	4	0,134,216,283	134,82,67,77
NODE_1039159_length_5765_cov_7.073374	2783	3458	XLOC_000693	0	+	2783	3458	0	2	0,77	77,512
NODE_1039160_length_2186_cov_50.343552	407	1478	XLOC_000694	0	+	407	1478	0	3	0,339,570	339,231,318
NODE_1039168_length_1094_cov_75.035652	2	612	XLOC_000695	0	+	2	612	0	2	0,358	358,173
NODE_1039661_length_21058_cov_11.043309	13348	20192	XLOC_000697	0	+	13348	20192	0	4	0,124,603,887	124,479,284,158
NODE_1039870_length_107265_cov_13.007039	5607	29211	XLOC_000698	0	+	5607	29211	0	5	0,205,305,415,562	205,100,110,147,425
NODE_1039870_length_107265_cov_13.007039	33770	43224	XLOC_000701	0	-	33770	43224	0	3	0,720,972	720,252,198
NODE_1039870_length_107265_cov_13.007039	82054	85483	XLOC_000703	0	-	82054	85483	0	4	0,118,239,359	118,121,120,229
NODE_1039870_length_107265_cov_13.007039	98102	102242	XLOC_000704	0	-	98102	102242	0	5	0,61,182,302,533	61,121,120,231,868
NODE_1039870_length_107265_cov_13.007039	42136	43224	XLOC_000706	0	.	42136	43224	0	1	0	1088
NODE_104012_length_6850_cov_15.977372	6473	6845	XLOC_000711	0	.	6473	6845	0	1	0	372
NODE_1040147_length_1069_cov_90.406921	688	1074	XLOC_000712	0	-	688	1074	0	2	0,120	120,169
NODE_104073_length_32214_cov_23.515118	15333	24031	XLOC_000720	0	-	15333	24031	0	5	0,126,312,493,711	126,186,181,218,57
NODE_104105_length_7374_cov_48.039600	0	899	XLOC_000721	0	-	0	899	0	2	0,748	748,38
NODE_1041427_length_1333_cov_68.087769	248	1119	XLOC_000722	0	-	248	1119	0	3	0,199,308	199,109,152
NODE_1041884_length_228111_cov_17.940029	158924	160840	XLOC_000723	0	+	158924	160840	0	4	0,1137,1417,1449	1137,280,32,90
NODE_1041884_length_228111_cov_17.940029	195720	210768	XLOC_000726	0	-	195720	210768	0	4	0,284,410,714	284,126,304,301
NODE_1041884_length_228111_cov_17.940029	224860	225591	XLOC_000727	0	-	224860	225591	0	2	0,211	211,442
NODE_1042126_length_11520_cov_10.359896	1816	3516	XLOC_000728	0	-	1816	3516	0	3	0,282,428	282,146,128
NODE_1042355_length_60212_cov_13.847373	7891	10455	XLOC_000729	0	+	7891	10455	0	5	0,207,276,405,489	207,69,129,84,441
NODE_1042355_length_60212_cov_13.847373	0	560	XLOC_000732	0	.	0	560	0	1	0	560
NODE_104247_length_41212_cov_16.285622	2552	40629	XLOC_000737	0	+	2552	40629	0	5	0,81,192,443,506	81,111,251,63,264
NODE_10426_length_10052_cov_56.001293	1267	4507	XLOC_000739	0	+	1267	4507	0	4	0,225,420,591	225,195,171,389
NODE_1042787_length_119869_cov_11.816024	12049	12248	XLOC_000742	0	.	12049	12248	0	1	0	199
NODE_1042822_length_5322_cov_4.994363	329	687	XLOC_000743	0	.	329	687	0	1	0	358
NODE_1042888_length_15609_cov_7.612659	3179	14058	XLOC_000745	0	-	3179	14058	0	5	0,135,268,430,703	135,133,162,273,283
NODE_104355_length_1667_cov_75.047394	4	1240	XLOC_000750	0	+	4	1240	0	4	0,393,594,735	393,201,141,131
NODE_1043762_length_102552_cov_19.515553	13739	40878	XLOC_000752	0	-	13739	40878	0	13	0,96,185,347,435,666,834,1028,1112,1232,1419,1580,1652	96,89,162,88,231,168,194,84,120,187,161,72,78
NODE_1043762_length_102552_cov_19.515553	61120	61218	XLOC_000756	0	.	61120	61218	0	1	0	98
NODE_1043762_length_102552_cov_19.515553	73340	73867	XLOC_000757	0	.	73340	73867	0	1	0	527
NODE_1043899_length_1428_cov_86.130249	37	1469	XLOC_000758	0	+	37	1469	0	2	0,380	380,979
NODE_1044153_length_125151_cov_16.248348	42680	50046	XLOC_000763	0	+	42680	50046	0	8	0,70,1047,1283,1565,1694,1874,1982	70,977,236,282,129,100,000,000
NODE_1044153_length_125151_cov_16.248348	86674	97636	XLOC_000765	0	+	86674	97636	0	5	0,112,196,275,402	112,84,79,127,472
NODE_1044153_length_125151_cov_16.248348	123850	125842	XLOC_000768	0	+	123850	125842	0	5	0,48,165,544,662	48,117,379,118,59
NODE_1044153_length_125151_cov_16.248348	7834	9852	XLOC_000769	0	-	7834	9852	0	5	0,706,863,941,1031	706,157,78,90,353
NODE_1044153_length_125151_cov_16.248348	69270	69725	XLOC_000773	0	.	69270	69725	0	1	0	455
NODE_1044183_length_106693_cov_19.874537	31721	32391	XLOC_000779	0	+	31721	32391	0	2	0,117	117,232
NODE_1044183_length_106693_cov_19.874537	57538	62959	XLOC_000780	0	+	57538	62959	0	3	0,1037,1196	1,037,159,115
NODE_1044183_length_106693_cov_19.874537	68484	77489	XLOC_000781	0	+	68484	77489	0	10	0,395,596,758,937,1033,1106,1231,1342,1857	395,201,162,179,96,73,125,111,515,31
NODE_1044183_length_106693_cov_19.874537	91938	105439	XLOC_000782	0	+	91938	105439	0	7	0,1024,1186,1365,1461,1531,1656	1024,162,179,96,70,125,122
NODE_1044215_length_1385_cov_56.301804	38	1447	XLOC_000789	0	-	38	1447	0	4	0,171,296,559	171,125,263,98
NODE_104432_length_14834_cov_55.094242	1502	10204	XLOC_000790	0	+	1502	10204	0	3	0,237,361	237,124,313
NODE_104468_length_7025_cov_16.879574	4799	7087	XLOC_000795	0	+	4799	7087	0	4	0,164,273,354	164,109,81,66
NODE_104472_length_4938_cov_60.254761	31	4777	XLOC_000796	0	+	31	4777	0	4	0,66,337,488	66,271,151,224
NODE_1045179_length_1065_cov_94.153992	4	1044	XLOC_000799	0	+	4	1044	0	3	0,339,554	339,215,308
NODE_104555_length_1747_cov_76.450485	546	1608	XLOC_000802	0	+	546	1608	0	2	0,544	544,132
NODE_104615_length_23222_cov_24.459091	8950	18027	XLOC_000808	0	+	8950	18027	0	10	0,101,164,218,317,404,1055,1517,1579,1685	101,63,54,99,87,651,462,62,106,47
NODE_104615_length_23222_cov_24.459091	6517	7019	XLOC_000809	0	.	6517	7019	0	1	0	502
NODE_1046213_length_12376_cov_5.807611	10071	10259	XLOC_000810	0	.	10071	10259	0	1	0	188
NODE_1046661_length_20401_cov_2.372727	15421	15889	XLOC_000812	0	+	15421	15889	0	3	0,80,218	80,138,55
NODE_1046757_length_2053_cov_55.113979	1851	1978	XLOC_000813	0	.	1851	1978	0	1	0	127
NODE_1046973_length_255614_cov_15.546378	26313	26841	XLOC_000814	0	+	26313	26841	0	2	0,121	121,52
NODE_1046973_length_255614_cov_15.546378	149294	192964	XLOC_000818	0	+	149294	192964	0	11	0,370,424,566,634,961,1119,1348,1590,1909,2148	370,54,142,68,327,158,229,242,319,239,529
NODE_1046973_length_255614_cov_15.546378	227778	228703	XLOC_000819	0	+	227778	228703	0	1	0	925
NODE_1046973_length_255614_cov_15.546378	95	2430	XLOC_000821	0	-	95	2430	0	4	0,144,180,339	144,36,159,438
NODE_1046973_length_255614_cov_15.546378	26087	57827	XLOC_000822	0	-	26087	57827	0	13	0,125,271,376,441,643,730,781,871,958,1033,1134,1291	125,146,105,65,202,87,51,90,87,75,101,157,154
NODE_1046973_length_255614_cov_15.546378	59874	87668	XLOC_000823	0	-	59874	87668	0	9	0,996,1052,1263,1377,1446,1512,1601,1691	996,56,211,114,69,66,89,90,122
NODE_1046975_length_40431_cov_8.872301	7010	21016	XLOC_000831	0	-	7010	21016	0	3	0,174,597	1,744,231,310
NODE_1046975_length_40431_cov_8.872301	34522	35959	XLOC_000832	0	-	34522	35959	0	2	0,358	358,158
NODE_1047141_length_433054_cov_18.635401	76365	82150	XLOC_000836	0	+	76365	82150	0	13	0,187,431,494,566,1165,1219,1345,1546,1651,1768,1840,1915	187,244,63,72,599,54,126,201,105,117,72,75,360
NODE_104765_length_5117_cov_58.673832	1901	5179	XLOC_000838	0	-	1901	5179	0	5	0,100,157,277,340	100,57,120,63,84
NODE_1047764_length_9807_cov_17.522076	5113	6442	XLOC_000839	0	+	5113	6442	0	2	0,294	294,408
NODE_1047764_length_9807_cov_17.522076	7853	9838	XLOC_000840	0	.	7853	9838	0	1	0	1985
NODE_1047847_length_45654_cov_20.905857	30215	42234	XLOC_000842	0	+	30215	42234	0	6	0,369,460,621,649,758	369,91,161,28,109,197
NODE_1047847_length_45654_cov_20.905857	3	388	XLOC_000844	0	.	3	388	0	1	0	385
NODE_1047847_length_45654_cov_20.905857	17029	18685	XLOC_000845	0	.	17029	18685	0	1	0	1656
NODE_1047855_length_113511_cov_17.312384	36030	37958	XLOC_000846	0	-	36030	37958	0	2	0,1392	1392,31
NODE_1047855_length_113511_cov_17.312384	99641	101120	XLOC_000847	0	-	99641	101120	0	2	0,574	574,740
NODE_1047996_length_51455_cov_13.220173	793	13093	XLOC_000856	0	+	793	13093	0	15	0,76,199,341,646,705,830,933,1028,1091,1167,1276,1389,1448,1557	76,123,142,305,59,125,103,95,63,76,109,113,59,109,272
NODE_1047996_length_51455_cov_13.220173	21381	28736	XLOC_000857	0	+	21381	28736	0	3	0,122,221	122,99,50
NODE_1047996_length_51455_cov_13.220173	36807	46027	XLOC_000858	0	+	36807	46027	0	2	0,104	104,93
NODE_1048123_length_2151_cov_51.640167	0	704	XLOC_000860	0	+	0	704	0	4	0,67,157,236	67,90,79,97
NODE_1048222_length_1429_cov_70.432472	1	1491	XLOC_000865	0	.	1	1491	0	1	0	1490
NODE_104865_length_44385_cov_21.127813	36150	38408	XLOC_000868	0	-	36150	38408	0	3	0,600,828	600,228,175
NODE_104877_length_5236_cov_56.802902	3117	3361	XLOC_000871	0	.	3117	3361	0	1	0	244
NODE_1049056_length_2390_cov_63.702091	497	1164	XLOC_000873	0	.	497	1164	0	1	0	667
NODE_1049117_length_1302_cov_48.199692	0	1050	XLOC_000874	0	-	0	1050	0	3	0,233,311	233,78,337
NODE_1049418_length_1379_cov_53.181290	0	1231	XLOC_000875	0	+	0	1231	0	4	0,267,331,371	267,64,40,297
NODE_1049468_length_7923_cov_23.072573	3267	4786	XLOC_000876	0	-	3267	4786	0	2	0,511	511,922
NODE_104960_length_18942_cov_25.140375	3482	12507	XLOC_000883	0	-	3482	12507	0	9	0,459,534,591,743,875,978,1078,1334	459,75,57,152,132,103,100,256,426
NODE_1049700_length_20085_cov_2.261389	16025	16959	XLOC_000885	0	.	16025	16959	0	1	0	934
NODE_1049749_length_6648_cov_17.484507	2667	3720	XLOC_000886	0	+	2667	3720	0	2	0,636	636,321
NODE_1050130_length_43585_cov_13.931284	32183	34371	XLOC_000890	0	-	32183	34371	0	4	0,216,312,518	216,96,206,243
NODE_1050277_length_694771_cov_16.368326	1913	5496	XLOC_000892	0	+	1913	5496	0	3	0,364,461	364,97,288
NODE_1050277_length_694771_cov_16.368326	66594	82319	XLOC_000893	0	+	66594	82319	0	5	0,1555,1684,1820,1909	1555,129,136,89,109
NODE_1050277_length_694771_cov_16.368326	113550	202303	XLOC_000896	0	+	113550	202303	0	14	0,976,1905,2391,2456,2519,2609,2722,2791,2936,2992,3043,3098,3155	976,929,486,65,63,90,113,69,145,56,51,55,57,194
NODE_1050277_length_694771_cov_16.368326	209656	262987	XLOC_000898	0	+	209656	262987	0	7	0,146,267,493,617,674,866	146,121,226,124,57,192,80
NODE_1050277_length_694771_cov_16.368326	281667	341832	XLOC_000899	0	+	281667	341832	0	10	0,81,147,240,366,480,576,674,1117,1479	81,66,93,126,114,96,98,443,362,521
NODE_1050277_length_694771_cov_16.368326	27108	54246	XLOC_000903	0	-	27108	54246	0	7	0,224,413,643,814,920,1127	224,189,230,171,106,000,000
NODE_1050277_length_694771_cov_16.368326	113414	126887	XLOC_000905	0	-	113414	126887	0	3	0,86,1142	8,610,561,065
NODE_1050277_length_694771_cov_16.368326	128531	129203	XLOC_000906	0	-	128531	129203	0	2	0,164	164,434
NODE_1050277_length_694771_cov_16.368326	351874	374348	XLOC_000907	0	-	351874	374348	0	4	0,93,240,375	93,147,135,669
NODE_1050277_length_694771_cov_16.368326	691293	692670	XLOC_000908	0	-	691293	692670	0	5	0,102,264,345,424	102,162,81,79,137
NODE_1050420_length_6599_cov_11.023791	5111	6661	XLOC_000916	0	-	5111	6661	0	2	0,166	166,329
NODE_105061_length_1920_cov_46.447395	236	855	XLOC_000918	0	+	236	855	0	2	0,165	165,78
NODE_1050821_length_194727_cov_15.168970	139281	194776	XLOC_000923	0	+	139281	194776	0	8	0,139,159,333,515,621,698,786	139,20,174,182,106,77,88,173
NODE_1050821_length_194727_cov_15.168970	50718	83479	XLOC_000926	0	-	50718	83479	0	8	0,174,328,392,500,626,865,1068	174,154,64,108,126,239,203,1002
NODE_10511_length_5919_cov_54.519684	1640	3327	XLOC_000929	0	-	1640	3327	0	4	0,139,171,269	139,32,98,406
NODE_105125_length_23546_cov_21.491167	4271	22128	XLOC_000930	0	+	4271	22128	0	7	0,106,332,501,1737,1909,2128	106,226,169,1236,172,219,33
NODE_1051647_length_6824_cov_14.749853	5668	6261	XLOC_000931	0	.	5668	6261	0	1	0	593
NODE_1051742_length_132538_cov_17.327461	6870	10389	XLOC_000932	0	+	6870	10389	0	4	0,980,1104,1248	980,124,144,153
NODE_1051742_length_132538_cov_17.327461	10702	12470	XLOC_000933	0	+	10702	12470	0	5	0,142,208,310,541	142,66,102,231,529
NODE_1051742_length_132538_cov_17.327461	26080	65290	XLOC_000934	0	+	26080	65290	0	9	0,172,246,465,536,586,698,798,861	172,74,219,71,50,112,100,63,112
NODE_1051742_length_132538_cov_17.327461	74885	75430	XLOC_000935	0	+	74885	75430	0	1	0	545
NODE_1051742_length_132538_cov_17.327461	92770	97312	XLOC_000937	0	+	92770	97312	0	4	0,70,299,373	70,229,74,252
NODE_1051742_length_132538_cov_17.327461	125760	132487	XLOC_000938	0	+	125760	132487	0	4	0,1252,1343,1459	1252,91,116,984
NODE_1051742_length_132538_cov_17.327461	26126	52515	XLOC_000939	0	-	26126	52515	0	3	0,170,321	170,151,101
NODE_1051742_length_132538_cov_17.327461	103892	124583	XLOC_000940	0	-	103892	124583	0	6	0,219,276,430,528,594	219,57,154,98,66,228
NODE_1051742_length_132538_cov_17.327461	130928	132997	XLOC_000941	0	-	130928	132997	0	2	0,440	4,401,439
NODE_1052044_length_2202_cov_64.354675	1	1043	XLOC_000950	0	+	1	1043	0	2	0,246	246,214
NODE_1052150_length_1246_cov_34.141251	603	1279	XLOC_000951	0	+	603	1279	0	2	0,113	113,215
NODE_1052151_length_16549_cov_27.588978	9603	11394	XLOC_000952	0	+	9603	11394	0	4	0,323,455,562	323,132,107,108
NODE_1052151_length_16549_cov_27.588978	3768	4121	XLOC_000953	0	.	3768	4121	0	1	0	353
NODE_105244_length_13172_cov_59.403278	216	13091	XLOC_000957	0	+	216	13091	0	5	0,143,414,525,697	143,271,111,172,262
NODE_1052740_length_1565_cov_34.712460	1115	1625	XLOC_000961	0	.	1115	1625	0	1	0	510
NODE_1052779_length_51030_cov_12.831746	29265	38250	XLOC_000963	0	-	29265	38250	0	2	0,108	108,304
NODE_1052779_length_51030_cov_12.831746	4120	4584	XLOC_000965	0	.	4120	4584	0	1	0	464
NODE_1052931_length_16118_cov_9.922323	3	7240	XLOC_000969	0	-	3	7240	0	8	0,62,242,1874,1949,2189,2288,2336	62,180,1632,75,240,99,48,54
NODE_1052931_length_16118_cov_9.922323	7509	10409	XLOC_000970	0	-	7509	10409	0	10	0,501,657,741,861,975,1068,1229,1304,1392	501,156,84,120,114,93,161,75,88,47
NODE_1053142_length_276774_cov_17.897898	18326	59442	XLOC_000973	0	-	18326	59442	0	12	0,64,303,425,547,735,1022,1088,1133,1160,1250,1550	64,239,122,122,188,287,66,45,27,90,300,753
NODE_1053142_length_276774_cov_17.897898	27056	27365	XLOC_000975	0	.	27056	27365	0	1	0	309
NODE_1053243_length_5380_cov_3.689034	3	932	XLOC_000977	0	-	3	932	0	2	0,64	64,50
NODE_1053690_length_1200_cov_21.204166	560	1262	XLOC_000980	0	+	560	1262	0	2	0,537	537,66
NODE_1053779_length_1232_cov_65.053574	1	1135	XLOC_000981	0	-	1	1135	0	6	0,210,280,359,462,633	210,70,79,103,171,55
NODE_1053862_length_44422_cov_10.009297	6141	11493	XLOC_000983	0	+	6141	11493	0	4	0,90,171,366	90,81,195,157
NODE_1053862_length_44422_cov_10.009297	12032	13776	XLOC_000984	0	+	12032	13776	0	2	0,456	456,74
NODE_1054069_length_8050_cov_14.496149	26	1399	XLOC_000988	0	+	26	1399	0	3	0,228,284	228,56,91
NODE_1054161_length_14675_cov_14.728177	5465	7285	XLOC_000990	0	-	5465	7285	0	4	0,217,342,457	217,125,115,311
NODE_1054209_length_112354_cov_17.378864	43485	45188	XLOC_000991	0	+	43485	45188	0	3	0,152,577	152,425,535
NODE_1054241_length_257582_cov_12.570960	4745	17289	XLOC_000994	0	+	4745	17289	0	2	0,331	331,253
NODE_1054241_length_257582_cov_12.570960	22317	23096	XLOC_000995	0	+	22317	23096	0	2	0,598	598,46
NODE_1054241_length_257582_cov_12.570960	61042	66452	XLOC_000996	0	+	61042	66452	0	4	0,134,271,315	134,137,44,82
NODE_1054241_length_257582_cov_12.570960	80471	143509	XLOC_000998	0	+	80471	143509	0	8	0,211,522,614,653,744,842,1137	211,311,92,39,91,98,295,205
NODE_1054241_length_257582_cov_12.570960	230936	237920	XLOC_001001	0	+	230936	237920	0	4	0,133,256,414	133,123,158,39
NODE_1054241_length_257582_cov_12.570960	255195	261632	XLOC_001002	0	+	255195	261632	0	10	0,469,689,764,1081,1274,1497,1834,1917,2015	469,220,75,317,193,223,337,83,98,144
NODE_1054241_length_257582_cov_12.570960	22317	29105	XLOC_001003	0	-	22317	29105	0	3	0,139,357	139,218,503
NODE_1054241_length_257582_cov_12.570960	16203	16796	XLOC_001009	0	.	16203	16796	0	1	0	593
NODE_1054241_length_257582_cov_12.570960	152779	153845	XLOC_001010	0	.	152779	153845	0	1	0	1066
NODE_1055379_length_3486_cov_48.873493	3092	3548	XLOC_001015	0	.	3092	3548	0	1	0	456
NODE_1055386_length_2696_cov_51.042656	0	2514	XLOC_001016	0	+	0	2514	0	3	0,64,181	641,171,926
NODE_105551_length_23020_cov_53.039967	1471	21626	XLOC_001017	0	-	1471	21626	0	4	0,52,97,193	52,45,96,651
NODE_105551_length_23020_cov_53.039967	2500	2977	XLOC_001018	0	.	2500	2977	0	1	0	477
NODE_1055708_length_11454_cov_6.719923	10811	11378	XLOC_001019	0	.	10811	11378	0	1	0	567
NODE_1055894_length_9966_cov_10.254265	1333	8008	XLOC_001020	0	-	1333	8008	0	6	0,179,332,449,530,677	179,153,117,81,147,299
NODE_1055990_length_956_cov_63.385983	20	402	XLOC_001022	0	.	20	402	0	1	0	382
NODE_1056367_length_10978_cov_9.718346	742	1802	XLOC_001023	0	+	742	1802	0	2	0,110	110,140
NODE_1056376_length_1234_cov_58.725285	1	1265	XLOC_001025	0	-	1	1265	0	7	0,72,195,298,336,438,522	72,123,103,38,102,84,178
NODE_1056441_length_12572_cov_7.980433	2632	10119	XLOC_001026	0	+	2632	10119	0	3	0,1903,2076	1,903,173,287
NODE_1056727_length_12357_cov_19.231609	233	3412	XLOC_001028	0	+	233	3412	0	4	0,182,380,440	182,198,60,346
NODE_1057006_length_5823_cov_5.700841	0	5238	XLOC_001030	0	+	0	5238	0	8	0,39,157,215,280,341,401,421	39,118,58,65,61,60,20,67
NODE_1057140_length_1493_cov_31.306765	996	1548	XLOC_001032	0	-	996	1548	0	2	0,414	414,62
NODE_1057430_length_2883_cov_46.879639	19	1173	XLOC_001034	0	-	19	1173	0	5	0,205,345,469,508	205,140,124,39,82
NODE_1057464_length_85882_cov_18.028376	4818	5879	XLOC_001035	0	+	4818	5879	0	4	0,381,467,559	381,86,92,113
NODE_1057464_length_85882_cov_18.028376	33754	34410	XLOC_001036	0	+	33754	34410	0	2	0,60	60,54
NODE_1057464_length_85882_cov_18.028376	70827	73029	XLOC_001037	0	+	70827	73029	0	2	0,310	3,101,709
NODE_1057464_length_85882_cov_18.028376	70827	73029	XLOC_001038	0	-	70827	73029	0	2	0,979	9,791,107
NODE_105749_length_1401_cov_70.715919	212	1463	XLOC_001042	0	-	212	1463	0	3	0,86,170	86,84,852
NODE_1057655_length_330610_cov_15.653670	274381	278906	XLOC_001045	0	+	274381	278906	0	9	0,206,370,451,618,724,975,1048,1177	206,164,81,167,106,251,73,129,629
NODE_1057655_length_330610_cov_15.653670	285370	286955	XLOC_001046	0	+	285370	286955	0	2	0,440	4,401,046
NODE_1057655_length_330610_cov_15.653670	278302	281361	XLOC_001050	0	-	278302	281361	0	2	0,184	184,455
NODE_105776_length_1017_cov_52.846607	0	517	XLOC_001056	0	.	0	517	0	1	0	517
NODE_1058086_length_112762_cov_11.024263	40402	40805	XLOC_001058	0	+	40402	40805	0	2	0,148	148,86
NODE_1058086_length_112762_cov_11.024263	40874	53055	XLOC_001060	0	-	40874	53055	0	10	0,94,259,297,368,903,1001,1247,1362,1576	94,165,38,71,535,98,246,115,214,405
NODE_1058086_length_112762_cov_11.024263	72106	74280	XLOC_001062	0	-	72106	74280	0	6	0,136,208,329,440,613	136,72,121,111,173,331
NODE_105836_length_1941_cov_53.421432	22	2003	XLOC_001064	0	+	22	2003	0	4	0,228,334,677	228,106,343,305
NODE_105841_length_13271_cov_57.335693	2648	2781	XLOC_001066	0	.	2648	2781	0	1	0	133
NODE_105884_length_2189_cov_55.967564	941	2251	XLOC_001069	0	+	941	2251	0	4	0,58,160,529	58,102,369,32
NODE_105890_length_215675_cov_16.876513	38707	68606	XLOC_001070	0	+	38707	68606	0	12	0,82,540,660,846,898,964,1051,1144,1225,1297,1366	82,458,120,186,52,66,87,93,81,72,69,56
NODE_105890_length_215675_cov_16.876513	85530	95869	XLOC_001071	0	+	85530	95869	0	2	0,207	207,295
NODE_105890_length_215675_cov_16.876513	199471	202139	XLOC_001073	0	+	199471	202139	0	3	0,923,1255	9,233,321,173
NODE_105890_length_215675_cov_16.876513	3576	6112	XLOC_001074	0	-	3576	6112	0	9	0,202,355,496,618,659,853,1049,1083	202,153,141,122,41,194,196,34,52
NODE_105890_length_215675_cov_16.876513	67385	86784	XLOC_001075	0	-	67385	86784	0	2	0,103	103,229
NODE_105890_length_215675_cov_16.876513	85539	115144	XLOC_001076	0	-	85539	115144	0	2	0,149	149,501
NODE_1059056_length_95113_cov_14.511791	2968	7913	XLOC_001082	0	-	2968	7913	0	7	0,191,284,489,634,824,1028	191,93,205,145,190,204,320
NODE_1059056_length_95113_cov_14.511791	20140	21630	XLOC_001083	0	-	20140	21630	0	2	0,694	694,106
NODE_1059058_length_250739_cov_15.723278	46712	49784	XLOC_001087	0	-	46712	49784	0	4	0,264,827,986	264,563,159,792
NODE_105936_length_1430_cov_45.589512	955	1484	XLOC_001093	0	-	955	1484	0	3	0,88,210	88,122,159
NODE_105955_length_6675_cov_17.601948	623	2627	XLOC_001096	0	+	623	2627	0	3	0,249,437	249,188,292
NODE_1059647_length_428629_cov_19.960613	7796	34176	XLOC_001097	0	+	7796	34176	0	2	0,469	469,612
NODE_1059647_length_428629_cov_19.960613	117121	126931	XLOC_001098	0	+	117121	126931	0	5	0,223,285,326,543	223,62,41,217,242
NODE_1059647_length_428629_cov_19.960613	366886	375865	XLOC_001099	0	+	366886	375865	0	6	0,66,631,868,2089,3025	665,652,371,221,936,000
NODE_1059647_length_428629_cov_19.960613	124869	156537	XLOC_001100	0	-	124869	156537	0	5	0,3148,3388,3469,3525	3148,240,81,56,439
NODE_1059647_length_428629_cov_19.960613	405085	412081	XLOC_001102	0	-	405085	412081	0	4	0,247,284,342	247,37,58,113
NODE_105981_length_20846_cov_49.958698	12151	13627	XLOC_001106	0	-	12151	13627	0	4	0,597,706,865	597,109,159,337
NODE_1060618_length_6547_cov_12.779900	5578	6702	XLOC_001109	0	-	5578	6702	0	3	0,125,244	125,119,266
NODE_106061_length_4285_cov_60.599300	936	3491	XLOC_001110	0	+	936	3491	0	4	0,84,143,449	84,59,306,367
NODE_1060707_length_6686_cov_7.652857	232	1507	XLOC_001112	0	+	232	1507	0	6	0,157,206,320,374,467	157,49,114,54,93,109
NODE_1060776_length_12712_cov_10.193282	1335	1798	XLOC_001114	0	.	1335	1798	0	1	0	463
NODE_106085_length_16198_cov_35.117420	11801	12968	XLOC_001115	0	-	11801	12968	0	4	0,150,263,326	150,113,63,386
NODE_1061015_length_5595_cov_8.413584	19	764	XLOC_001120	0	-	19	764	0	3	0,101,404	101,303,1
NODE_1061265_length_10565_cov_4.878845	3660	7266	XLOC_001127	0	+	3660	7266	0	6	0,152,265,347,434,512	152,113,82,87,78,201
NODE_106131_length_7595_cov_51.332981	3443	3736	XLOC_001128	0	-	3443	3736	0	2	0,83	83,123
NODE_106156_length_1817_cov_77.342873	266	1084	XLOC_001129	0	.	266	1084	0	1	0	818
NODE_106162_length_2521_cov_50.935345	1137	2583	XLOC_001131	0	+	1137	2583	0	2	0,114	114,825
NODE_1061710_length_2004_cov_49.726547	334	835	XLOC_001132	0	+	334	835	0	2	0,163	163,233
NODE_1061858_length_19020_cov_15.847950	1	528	XLOC_001137	0	+	1	528	0	2	0,352	352,108
NODE_1061953_length_6387_cov_14.686237	3357	6017	XLOC_001138	0	+	3357	6017	0	2	0,1276	12,761,247
NODE_1061953_length_6387_cov_14.686237	3357	6016	XLOC_001139	0	-	3357	6016	0	2	0,434	4,341,943
NODE_1062057_length_39590_cov_10.239985	4336	18456	XLOC_001142	0	+	4336	18456	0	3	0,166,422	166,256,90
NODE_1062157_length_1094_cov_78.304390	372	1084	XLOC_001148	0	+	372	1084	0	2	0,50	50,237
NODE_1062217_length_2079_cov_53.999519	828	1575	XLOC_001149	0	-	828	1575	0	3	0,31,102	31,71,84
NODE_106242_length_7914_cov_54.301491	0	759	XLOC_001150	0	.	0	759	0	1	0	759
NODE_1062528_length_49164_cov_11.170063	24983	38409	XLOC_001152	0	-	24983	38409	0	7	0,270,445,529,771,1003,1083	270,175,84,242,232,80,479
NODE_106269_length_4651_cov_55.092453	1	4661	XLOC_001153	0	+	1	4661	0	2	0,225	225,343
NODE_106336_length_6558_cov_43.987495	5709	6601	XLOC_001155	0	+	5709	6601	0	2	0,289	289,151
NODE_1063489_length_12501_cov_10.277098	1471	5411	XLOC_001156	0	+	1471	5411	0	5	0,235,327,442,641	235,92,115,199,344
NODE_106374_length_17754_cov_39.192406	9593	17513	XLOC_001159	0	+	9593	17513	0	11	0,251,528,661,750,808,964,1490,1704,1807,1855	251,277,133,89,58,156,526,214,103,48,48
NODE_106374_length_17754_cov_39.192406	1948	3901	XLOC_001160	0	-	1948	3901	0	2	0,1292	1,292,450
NODE_1063767_length_6205_cov_23.129574	4123	4572	XLOC_001161	0	.	4123	4572	0	1	0	449
NODE_1064347_length_426188_cov_18.838860	69044	108006	XLOC_001164	0	+	69044	108006	0	7	0,110,247,1102,1489,1630,1678	110,137,855,387,141,48,617
NODE_1064347_length_426188_cov_18.838860	126542	193218	XLOC_001165	0	+	126542	193218	0	9	0,382,445,541,589,661,720,811,983	382,63,96,48,72,59,91,172,309
NODE_1064347_length_426188_cov_18.838860	204792	206375	XLOC_001166	0	+	204792	206375	0	2	0,303	3,031,127
NODE_1064347_length_426188_cov_18.838860	406866	422199	XLOC_001167	0	+	406866	422199	0	7	0,54,257,445,543,677,800	54,203,188,98,134,123,419
NODE_1064347_length_426188_cov_18.838860	4226	5395	XLOC_001168	0	-	4226	5395	0	2	0,539	539,17
NODE_1064347_length_426188_cov_18.838860	204792	213266	XLOC_001169	0	-	204792	213266	0	6	0,279,1223,1499,1591,2213	279,944,276,92,622,321
NODE_1064347_length_426188_cov_18.838860	320806	328053	XLOC_001170	0	-	320806	328053	0	2	0,174	174,432
NODE_1064347_length_426188_cov_18.838860	290077	290741	XLOC_001177	0	.	290077	290741	0	1	0	664
NODE_1064690_length_2934_cov_58.384117	1386	2996	XLOC_001180	0	-	1386	2996	0	3	0,1086,1156	1086,70,126
NODE_1065314_length_1079_cov_42.042633	837	1135	XLOC_001182	0	-	837	1135	0	2	0,82	82,111
NODE_1065399_length_89140_cov_16.113405	46514	50538	XLOC_001183	0	+	46514	50538	0	3	0,3081,3509	3,081,428,184
NODE_1065399_length_89140_cov_16.113405	44777	50593	XLOC_001185	0	-	44777	50593	0	5	0,4081,4262,4390,4457	4081,181,128,67,421
NODE_106552_length_9757_cov_53.812748	5468	5745	XLOC_001191	0	.	5468	5745	0	1	0	277
NODE_106553_length_80524_cov_11.273186	14000	24864	XLOC_001192	0	+	14000	24864	0	2	0,319	319,240
NODE_106553_length_80524_cov_11.273186	60807	76745	XLOC_001194	0	-	60807	76745	0	6	0,177,233,286,405,484	177,56,53,119,79,111
NODE_106582_length_4759_cov_84.611053	819	4802	XLOC_001197	0	-	819	4802	0	7	0,393,667,1334,1563,1830,2094	393,274,667,229,267,000,000
NODE_1065848_length_1467_cov_64.915474	3	1158	XLOC_001198	0	.	3	1158	0	1	0	1155
NODE_1066028_length_1175_cov_32.559151	38	1133	XLOC_001200	0	-	38	1133	0	3	0,141,303	141,162,172
NODE_106608_length_1268_cov_58.941639	288	1317	XLOC_001201	0	-	288	1317	0	6	0,71,192,281,366,526	71,121,89,85,160,51
NODE_1066209_length_1047_cov_71.743073	885	1109	XLOC_001202	0	.	885	1109	0	1	0	224
NODE_1066329_length_12789_cov_15.603409	10990	12435	XLOC_001205	0	+	10990	12435	0	5	0,249,465,621,679	249,216,156,58,347
NODE_106639_length_16474_cov_62.194611	937	14822	XLOC_001206	0	+	937	14822	0	6	0,67,135,238,384,502	67,68,103,146,118,98
NODE_106664_length_1155_cov_53.540260	47	1044	XLOC_001212	0	.	47	1044	0	1	0	997
NODE_1066652_length_960_cov_72.243752	209	571	XLOC_001213	0	+	209	571	0	2	0,165	165,80
NODE_106675_length_2917_cov_31.840933	313	1416	XLOC_001215	0	-	313	1416	0	5	0,152,206,368,467	152,54,162,99,81
NODE_106676_length_17038_cov_23.019663	9680	14502	XLOC_001216	0	+	9680	14502	0	3	0,60,251	60,191,118
NODE_106677_length_2177_cov_50.006889	1734	2239	XLOC_001217	0	+	1734	2239	0	3	0,107,198	107,91,98
NODE_106713_length_2246_cov_90.752007	697	2048	XLOC_001220	0	-	697	2048	0	4	0,136,242,370	136,106,128,244
NODE_1067599_length_2447_cov_29.358807	297	1774	XLOC_001222	0	-	297	1774	0	4	0,161,270,317	161,109,47,77
NODE_1067677_length_79215_cov_13.956903	42773	44029	XLOC_001228	0	+	42773	44029	0	3	0,120,187	120,67,278
NODE_1067677_length_79215_cov_13.956903	53484	56146	XLOC_001229	0	+	53484	56146	0	2	0,596	5,961,939
NODE_1067677_length_79215_cov_13.956903	65981	66721	XLOC_001232	0	-	65981	66721	0	3	0,146,219	146,73,362
NODE_1067787_length_306138_cov_15.977422	235537	237569	XLOC_001242	0	+	235537	237569	0	2	0,1572	1,572,311
NODE_1067787_length_306138_cov_15.977422	268459	281288	XLOC_001244	0	+	268459	281288	0	8	0,565,688,831,1042,1280,1431,1957	565,123,143,211,238,000,000,000
NODE_1067787_length_306138_cov_15.977422	34920	52043	XLOC_001245	0	-	34920	52043	0	12	0,244,304,388,454,553,772,887,1111,1171,1285,1360	244,60,84,66,99,219,115,224,60,114,75,768
NODE_1067787_length_306138_cov_15.977422	167969	168944	XLOC_001248	0	-	167969	168944	0	2	0,666	666,112
NODE_1067787_length_306138_cov_15.977422	235750	237569	XLOC_001249	0	-	235750	237569	0	2	0,1016	1,016,231
NODE_1067787_length_306138_cov_15.977422	255091	259908	XLOC_001251	0	-	255091	259908	0	3	0,3221,3949	3,221,728,578
NODE_1067787_length_306138_cov_15.977422	30	760	XLOC_001252	0	.	30	760	0	1	0	730
NODE_1067787_length_306138_cov_15.977422	9508	10040	XLOC_001253	0	.	9508	10040	0	1	0	532
NODE_1067787_length_306138_cov_15.977422	84327	85141	XLOC_001254	0	.	84327	85141	0	1	0	814
NODE_1067787_length_306138_cov_15.977422	254709	254946	XLOC_001267	0	.	254709	254946	0	1	0	237
NODE_1067954_length_57824_cov_14.876159	38892	39666	XLOC_001268	0	+	38892	39666	0	2	0,36	36,389
NODE_1067954_length_57824_cov_14.876159	35943	36624	XLOC_001269	0	-	35943	36624	0	2	0,53	53,176
NODE_1067954_length_57824_cov_14.876159	59038	60135	XLOC_001270	0	-	59038	60135	0	2	0,333	333,377
NODE_106829_length_13307_cov_50.224468	13142	13266	XLOC_001273	0	.	13142	13266	0	1	0	124
NODE_1068645_length_1175_cov_64.545532	317	1210	XLOC_001274	0	+	317	1210	0	3	0,64,151	64,87,129
NODE_1068736_length_104673_cov_19.413181	8801	25828	XLOC_001275	0	+	8801	25828	0	4	0,200,336,512	200,136,176,709
NODE_1068736_length_104673_cov_19.413181	40163	70563	XLOC_001276	0	+	40163	70563	0	7	0,204,1944,2121,2179,2328,2415	204,1740,177,58,149,87,174
NODE_1068736_length_104673_cov_19.413181	77993	78931	XLOC_001277	0	+	77993	78931	0	4	0,299,422,477	299,123,55,32
NODE_1068736_length_104673_cov_19.413181	94430	96470	XLOC_001279	0	-	94430	96470	0	3	0,65,134	65,69,285
NODE_1069016_length_1369_cov_56.871441	829	1430	XLOC_001285	0	.	829	1430	0	1	0	601
NODE_106910_length_3616_cov_60.758850	559	2864	XLOC_001286	0	+	559	2864	0	3	0,93,166	93,73,70
NODE_1069519_length_1310_cov_56.286259	1	1352	XLOC_001295	0	+	1	1352	0	2	0,148	1,481,102
NODE_106969_length_2526_cov_69.488518	0	1180	XLOC_001297	0	+	0	1180	0	3	0,147,261	147,114,136
NODE_10697_length_1702_cov_65.637482	732	1679	XLOC_001299	0	+	732	1679	0	3	0,312,361	312,49,217
NODE_1069870_length_965_cov_54.860104	0	375	XLOC_001300	0	+	0	375	0	2	0,69	69,208
NODE_107004_length_1553_cov_60.077271	0	1396	XLOC_001301	0	.	0	1396	0	1	0	1396
NODE_107024_length_6219_cov_11.425470	4860	5107	XLOC_001302	0	.	4860	5107	0	1	0	247
NODE_1070385_length_1192_cov_61.922817	10	1194	XLOC_001303	0	-	10	1194	0	6	0,131,203,264,367,463	131,72,61,103,96,48
NODE_1070402_length_1145_cov_55.805241	344	490	XLOC_001304	0	.	344	490	0	1	0	146
NODE_107042_length_22451_cov_23.567591	18624	22111	XLOC_001305	0	+	18624	22111	0	10	0,38,113,180,271,390,417,512,590,645	38,75,67,91,119,27,95,78,55,462
NODE_1070578_length_5919_cov_10.996790	238	855	XLOC_001306	0	+	238	855	0	2	0,375	375,122
NODE_1070683_length_1028_cov_31.743191	590	1089	XLOC_001308	0	+	590	1089	0	2	0,21	21,388
NODE_1071057_length_393129_cov_14.325631	386225	394803	XLOC_001312	0	+	386225	394803	0	3	0,280,526	280,246,211
NODE_107111_length_4335_cov_71.310036	0	613	XLOC_001314	0	+	0	613	0	2	0,91	91,436
NODE_107122_length_28776_cov_30.219872	0	12881	XLOC_001316	0	-	0	12881	0	2	0,329	3,291,512
NODE_107164_length_4698_cov_54.117710	1762	3144	XLOC_001317	0	-	1762	3144	0	3	0,289,361	289,72,122
NODE_107186_length_2316_cov_61.489204	632	2372	XLOC_001318	0	-	632	2372	0	10	0,20,92,167,239,401,476,548,620,689	20,72,75,72,162,75,72,72,69,192
NODE_1072010_length_20988_cov_5.549933	9279	10724	XLOC_001321	0	-	9279	10724	0	2	0,300	300,385
NODE_1072102_length_6912_cov_9.811342	1388	1733	XLOC_001323	0	.	1388	1733	0	1	0	345
NODE_1072547_length_7286_cov_11.377710	9	1282	XLOC_001324	0	+	9	1282	0	4	0,357,445,573	357,88,128,193
NODE_107263_length_42372_cov_30.650831	1077	6414	XLOC_001325	0	-	1077	6414	0	2	0,169	169,66
NODE_107263_length_42372_cov_30.650831	5982	6414	XLOC_001326	0	.	5982	6414	0	1	0	432
NODE_1072703_length_680058_cov_15.692240	431755	492224	XLOC_001327	0	+	431755	492224	0	9	0,208,230,427,557,563,671,722,789	208,22,197,130,6,108,51,67,409
NODE_1072733_length_173110_cov_19.432604	25269	34181	XLOC_001334	0	+	25269	34181	0	6	0,251,567,966,1359,1521	251,316,399,393,162,000
NODE_1072786_length_1274_cov_44.352432	811	1336	XLOC_001339	0	.	811	1336	0	1	0	525
NODE_1072875_length_37609_cov_18.575714	1102	3281	XLOC_001340	0	-	1102	3281	0	2	0,1420	1,420,116
NODE_1072875_length_37609_cov_18.575714	38288	38593	XLOC_001341	0	.	38288	38593	0	1	0	305
NODE_1073021_length_11209_cov_9.907307	4998	6120	XLOC_001342	0	+	4998	6120	0	2	0,671	671,273
NODE_1073021_length_11209_cov_9.907307	4998	6120	XLOC_001343	0	-	4998	6120	0	2	0,288	288,656
NODE_1073119_length_2858_cov_29.132610	11	287	XLOC_001344	0	.	11	287	0	1	0	276
NODE_107312_length_16737_cov_55.782219	9674	16006	XLOC_001345	0	-	9674	16006	0	4	0,52,163,223	52,111,60,109
NODE_107328_length_8238_cov_52.661812	1729	4414	XLOC_001346	0	+	1729	4414	0	6	0,718,812,925,982,1396	718,94,113,57,414,363
NODE_107334_length_643734_cov_17.404556	108703	160993	XLOC_001348	0	+	108703	160993	0	6	0,1266,1731,2802,2983,3119	126,646,510,711,811,000,000
NODE_107334_length_643734_cov_17.404556	462247	493504	XLOC_001349	0	+	462247	493504	0	12	0,193,237,337,549,1397,1506,1632,1688,1734,1804,1881	193,44,100,212,848,109,126,56,46,70,77,382
NODE_107334_length_643734_cov_17.404556	599629	633434	XLOC_001350	0	+	599629	633434	0	3	0,497,1042	497,545,264
NODE_107334_length_643734_cov_17.404556	623664	626052	XLOC_001351	0	+	623664	626052	0	3	0,392,599	392,207,132
NODE_107334_length_643734_cov_17.404556	403648	404328	XLOC_001356	0	-	403648	404328	0	2	0,39	39,327
NODE_107334_length_643734_cov_17.404556	563127	570998	XLOC_001358	0	-	563127	570998	0	5	0,224,280,473,1144	224,56,193,671,183
NODE_107334_length_643734_cov_17.404556	576125	577247	XLOC_001359	0	-	576125	577247	0	4	0,158,233,506	158,75,273,272
NODE_107334_length_643734_cov_17.404556	612859	630056	XLOC_001361	0	-	612859	630056	0	2	0,456	456,117
NODE_107334_length_643734_cov_17.404556	574699	575241	XLOC_001369	0	.	574699	575241	0	1	0	542
NODE_107334_length_643734_cov_17.404556	627258	627783	XLOC_001371	0	.	627258	627783	0	1	0	525
NODE_1073409_length_13418_cov_15.368461	11388	11974	XLOC_001373	0	-	11388	11974	0	3	0,101,222	101,121,53
NODE_1073660_length_17891_cov_9.355710	12162	17920	XLOC_001377	0	+	12162	17920	0	2	0,20	201,761
NODE_1073660_length_17891_cov_9.355710	15994	17920	XLOC_001378	0	-	15994	17920	0	3	0,377,540	3,771,631,193
NODE_1073742_length_1254_cov_106.537483	0	1226	XLOC_001379	0	-	0	1226	0	3	0,90,207	90,117,53
NODE_107381_length_6960_cov_60.863075	15	7022	XLOC_001381	0	+	15	7022	0	3	0,157,502	157,345,444
NODE_1073969_length_316641_cov_17.697718	48137	53227	XLOC_001383	0	+	48137	53227	0	5	0,203,554,656,1483	203,351,102,827,812
NODE_1073969_length_316641_cov_17.697718	73463	74170	XLOC_001384	0	+	73463	74170	0	2	0,373	373,237
NODE_1073969_length_316641_cov_17.697718	197327	199461	XLOC_001386	0	+	197327	199461	0	1	0	2134
NODE_1073969_length_316641_cov_17.697718	241901	242775	XLOC_001387	0	+	241901	242775	0	2	0,642	642,98
NODE_1073969_length_316641_cov_17.697718	171964	199460	XLOC_001389	0	-	171964	199460	0	2	0,1559	1,559,268
NODE_1073969_length_316641_cov_17.697718	269457	284315	XLOC_001390	0	-	269457	284315	0	4	0,110,302,457	110,192,155,244
NODE_1073969_length_316641_cov_17.697718	74818	75189	XLOC_001393	0	.	74818	75189	0	1	0	371
NODE_107411_length_168005_cov_16.215607	144607	166517	XLOC_001398	0	+	144607	166517	0	6	0,142,241,298,370,460	142,99,57,72,90,58
NODE_1074243_length_283613_cov_18.334219	211992	217242	XLOC_001403	0	+	211992	217242	0	3	0,1055,1219	1,055,164,101
NODE_1074353_length_7885_cov_8.695624	348	3005	XLOC_001406	0	+	348	3005	0	4	0,229,268,439	229,39,171,304
NODE_1074547_length_30729_cov_15.597514	6748	7822	XLOC_001417	0	-	6748	7822	0	2	0,158	158,214
NODE_1074902_length_1996_cov_59.397797	879	2012	XLOC_001420	0	-	879	2012	0	3	0,102,147	102,45,308
NODE_1074944_length_1569_cov_63.171448	674	1579	XLOC_001421	0	+	674	1579	0	3	0,476,629	476,153,90
NODE_1075255_length_12045_cov_7.713159	1980	12315	XLOC_001422	0	+	1980	12315	0	16	0,95,179,323,437,500,575,680,812,905,983,1238,1341,1516,1622,1712	95,84,144,114,63,75,105,132,93,78,255,103,175,106,90,41
NODE_1075373_length_1586_cov_36.463428	1408	1646	XLOC_001423	0	.	1408	1646	0	1	0	238
NODE_1075560_length_1757_cov_70.204895	117	1617	XLOC_001427	0	+	117	1617	0	3	0,246,437	246,191,86
NODE_1075636_length_1543_cov_59.782890	126	1425	XLOC_001428	0	+	126	1425	0	2	0,258	258,184
NODE_1075786_length_5312_cov_2.025791	0	725	XLOC_001429	0	-	0	725	0	2	0,300	300,345
NODE_1076022_length_192057_cov_17.887331	472	7020	XLOC_001432	0	+	472	7020	0	4	0,163,322,553	163,159,231,223
NODE_1076022_length_192057_cov_17.887331	66313	66899	XLOC_001434	0	+	66313	66899	0	1	0	586
NODE_1076022_length_192057_cov_17.887331	147923	149143	XLOC_001436	0	+	147923	149143	0	4	0,216,360,513	216,144,153,142
NODE_1076022_length_192057_cov_17.887331	149588	150530	XLOC_001437	0	+	149588	150530	0	3	0,129,229	129,100,264
NODE_1076022_length_192057_cov_17.887331	165775	167139	XLOC_001438	0	+	165775	167139	0	5	0,189,273,441,527	189,84,168,86,410
NODE_1076022_length_192057_cov_17.887331	167937	168779	XLOC_001439	0	+	167937	168779	0	3	0,46,226	46,180,81
NODE_1076022_length_192057_cov_17.887331	12837	20191	XLOC_001441	0	-	12837	20191	0	4	0,29,235,633	29,206,398,258
NODE_1076022_length_192057_cov_17.887331	111012	115048	XLOC_001444	0	-	111012	115048	0	4	0,72,171,414	72,99,243,515
NODE_1076022_length_192057_cov_17.887331	117619	134149	XLOC_001445	0	-	117619	134149	0	15	0,556,661,822,915,1101,1263,1408,1551,1608,1688,1764,1950,2018,2137	556,105,161,93,186,162,145,143,57,80,76,186,68,119,149
NODE_1076022_length_192057_cov_17.887331	170670	192327	XLOC_001446	0	-	170670	192327	0	13	0,343,404,511,603,658,706,864,1103,1212,1341,1495,1590	343,61,107,92,55,48,158,239,109,129,154,95,345
NODE_107608_length_96661_cov_19.251352	18441	19512	XLOC_001448	0	+	18441	19512	0	3	0,273,470	273,197,435
NODE_107608_length_96661_cov_19.251352	23460	25229	XLOC_001449	0	+	23460	25229	0	2	0,477	4,771,168
NODE_107608_length_96661_cov_19.251352	50338	57900	XLOC_001451	0	+	50338	57900	0	4	0,362,465,627	362,103,162,338
NODE_107608_length_96661_cov_19.251352	23459	25229	XLOC_001454	0	-	23459	25229	0	2	0,1231	1,231,410
NODE_1076175_length_1147_cov_33.678291	0	125	XLOC_001459	0	.	0	125	0	1	0	125
NODE_1077006_length_373778_cov_14.531762	358431	364678	XLOC_001473	0	+	358431	364678	0	4	0,974,1166,1260	974,192,94,414
NODE_1077006_length_373778_cov_14.531762	366899	367231	XLOC_001474	0	.	366899	367231	0	1	0	332
NODE_1077256_length_55303_cov_18.113737	36241	41887	XLOC_001477	0	-	36241	41887	0	6	0,791,938,1163,1325,1403	791,147,225,162,78,302
NODE_1077510_length_1037_cov_60.085823	648	1067	XLOC_001484	0	.	648	1067	0	1	0	419
NODE_1077555_length_18043_cov_9.564096	8527	9042	XLOC_001485	0	-	8527	9042	0	2	0,342	342,85
NODE_1078125_length_10076_cov_5.603513	7486	9639	XLOC_001491	0	-	7486	9639	0	2	0,104	104,134
NODE_1078566_length_46481_cov_10.993288	2787	25577	XLOC_001493	0	+	2787	25577	0	9	0,220,273,349,406,490,589,694,766	220,53,76,57,84,99,105,72,370
NODE_1078566_length_46481_cov_10.993288	40038	41725	XLOC_001494	0	+	40038	41725	0	2	0,244	244,45
NODE_1078638_length_109422_cov_15.990313	23513	33075	XLOC_001502	0	+	23513	33075	0	2	0,357	357,173
NODE_1078638_length_109422_cov_15.990313	23561	44798	XLOC_001503	0	-	23561	44798	0	7	0,355,396,982,1120,1277,1762	355,41,586,138,157,485,480
NODE_1078638_length_109422_cov_15.990313	63921	100654	XLOC_001504	0	-	63921	100654	0	7	0,52,171,238,330,468,573	52,119,67,92,138,105,87
NODE_1078705_length_2067_cov_65.289307	0	1597	XLOC_001508	0	-	0	1597	0	2	0,394	394,125
NODE_107877_length_3233_cov_70.382927	1728	2779	XLOC_001513	0	-	1728	2779	0	3	0,133,243	133,110,185
NODE_1079518_length_152296_cov_13.285017	58894	73734	XLOC_001514	0	+	58894	73734	0	3	0,247,393	247,146,138
NODE_1079518_length_152296_cov_13.285017	129537	150063	XLOC_001516	0	+	129537	150063	0	15	0,97,732,892,1008,1099,1195,1309,1393,1549,1624,1731,1918,2110,2185	97,635,160,116,91,96,114,84,156,75,107,187,192,75,141
NODE_107968_length_39727_cov_13.494752	24635	40896	XLOC_001522	0	-	24635	40896	0	2	0,92	92,259
NODE_107968_length_39727_cov_13.494752	6054	6244	XLOC_001523	0	.	6054	6244	0	1	0	190
NODE_1080295_length_7819_cov_18.064587	2597	6259	XLOC_001524	0	-	2597	6259	0	3	0,184,261	184,77,104
NODE_1080345_length_41226_cov_10.081914	27286	42731	XLOC_001525	0	-	27286	42731	0	4	0,155,224,436	155,69,212,228
NODE_1080402_length_1205_cov_66.988380	3	1266	XLOC_001526	0	-	3	1266	0	2	0,272	272,664
NODE_108043_length_1496_cov_65.153076	133	1193	XLOC_001528	0	-	133	1193	0	3	0,444,573	444,129,88
NODE_1080589_length_161361_cov_18.781857	13816	21636	XLOC_001529	0	+	13816	21636	0	3	0,357,549	357,192,817
NODE_1080589_length_161361_cov_18.781857	107014	117926	XLOC_001530	0	-	107014	117926	0	6	0,235,309,429,506,570	235,74,120,77,64,72
NODE_1080702_length_72169_cov_13.319818	12447	14395	XLOC_001533	0	-	12447	14395	0	3	0,984,1137	984,153,633
NODE_1080851_length_1591_cov_101.346954	0	1652	XLOC_001534	0	.	0	1652	0	1	0	1652
NODE_1080958_length_49670_cov_17.258808	32811	33188	XLOC_001535	0	.	32811	33188	0	1	0	377
NODE_108175_length_2466_cov_60.880375	682	1702	XLOC_001542	0	+	682	1702	0	2	0,507	507,333
NODE_1081938_length_113657_cov_15.036813	93635	111930	XLOC_001545	0	-	93635	111930	0	8	0,61,158,232,286,370,507,718	61,97,74,54,84,137,211,274
NODE_1081942_length_61591_cov_12.786479	4844	28389	XLOC_001550	0	+	4844	28389	0	11	0,149,195,248,393,512,584,688,745,944,1088	149,46,53,145,119,72,104,57,199,144,275
NODE_1081989_length_6731_cov_15.159263	6024	6765	XLOC_001553	0	+	6024	6765	0	2	0,65	65,572
NODE_1081993_length_1386_cov_53.500721	51	1259	XLOC_001554	0	+	51	1259	0	4	0,423,474,732	423,51,258,52
NODE_1082216_length_23754_cov_16.315273	22	3862	XLOC_001556	0	-	22	3862	0	5	0,188,364,402,490	188,176,38,88,31
NODE_1082216_length_23754_cov_16.315273	15967	16187	XLOC_001557	0	.	15967	16187	0	1	0	220
NODE_1082228_length_181202_cov_18.335228	14435	24609	XLOC_001558	0	+	14435	24609	0	5	0,192,269,370,441	192,77,101,71,80
NODE_1082228_length_181202_cov_18.335228	35097	56190	XLOC_001559	0	+	35097	56190	0	10	0,220,352,478,565,814,936,1027,1383,1395	220,132,126,87,249,122,91,356,12,488
NODE_1082228_length_181202_cov_18.335228	70216	108388	XLOC_001560	0	+	70216	108388	0	4	0,374,584,661	374,210,77,440
NODE_1082228_length_181202_cov_18.335228	115317	136687	XLOC_001561	0	+	115317	136687	0	9	0,343,441,682,744,810,900,969,1076	343,98,241,62,66,90,69,107,334
NODE_1082228_length_181202_cov_18.335228	67743	70591	XLOC_001562	0	-	67743	70591	0	2	0,122	122,270
NODE_1082228_length_181202_cov_18.335228	110062	110884	XLOC_001563	0	-	110062	110884	0	3	0,32,268	32,236,374
NODE_1082228_length_181202_cov_18.335228	136817	145940	XLOC_001564	0	-	136817	145940	0	4	0,974,1115,1348	9,741,412,331,329
NODE_1082395_length_605197_cov_17.920744	290787	388005	XLOC_001573	0	+	290787	388005	0	14	0,213,322,412,504,588,627,738,780,868,933,996,1069,1121	213,109,90,92,84,39,111,42,88,65,63,73,52,41
NODE_1082563_length_33238_cov_14.234972	7878	9837	XLOC_001578	0	.	7878	9837	0	1	0	1959
NODE_108314_length_3047_cov_46.874958	1658	3107	XLOC_001579	0	-	1658	3107	0	4	0,229,464,618	229,235,154,419
NODE_1083550_length_9676_cov_5.205043	6456	10505	XLOC_001580	0	+	6456	10505	0	2	0,149	149,43
NODE_1083557_length_1649_cov_33.703457	917	1579	XLOC_001581	0	+	917	1579	0	2	0,116	116,307
NODE_1083800_length_86623_cov_13.114219	26402	87448	XLOC_001582	0	+	26402	87448	0	17	0,128,207,265,341,452,548,671,869,974,1039,1133,1291,1341,1466,1574,1667	128,79,58,76,111,96,123,198,105,65,94,158,50,125,108,93,41
NODE_1083812_length_4143_cov_51.446297	3899	4205	XLOC_001583	0	.	3899	4205	0	1	0	306
NODE_1083823_length_6426_cov_7.994864	14	1610	XLOC_001584	0	-	14	1610	0	4	0,266,319,400	266,53,81,115
NODE_1083970_length_10231_cov_2.712540	7593	9785	XLOC_001586	0	-	7593	9785	0	2	0,211	211,176
NODE_1084621_length_1515_cov_58.545876	252	967	XLOC_001589	0	.	252	967	0	1	0	715
NODE_1084826_length_22207_cov_8.480074	20639	20937	XLOC_001593	0	+	20639	20937	0	2	0,92	92,52
NODE_108482_length_4677_cov_86.384438	3742	4217	XLOC_001594	0	+	3742	4217	0	2	0,196	196,200
NODE_1085245_length_80732_cov_14.507593	68513	69317	XLOC_001597	0	+	68513	69317	0	2	0,78	78,196
NODE_108627_length_2356_cov_79.538628	167	1148	XLOC_001607	0	-	167	1148	0	4	0,371,549,651	371,178,102,74
NODE_1086439_length_953_cov_50.586567	14	1013	XLOC_001609	0	+	14	1013	0	4	0,331,410,564	331,79,154,126
NODE_1086558_length_5226_cov_3.052622	0	1635	XLOC_001610	0	-	0	1635	0	5	0,609,681,794,929	609,72,113,135,47
NODE_108657_length_2064_cov_49.868217	1079	1834	XLOC_001613	0	-	1079	1834	0	2	0,280	280,86
NODE_108708_length_2240_cov_65.165176	136	1964	XLOC_001615	0	+	136	1964	0	4	0,128,246,329	128,118,83,64
NODE_1087289_length_5597_cov_9.165267	301	3511	XLOC_001616	0	-	301	3511	0	3	0,307,589	307,282,275
NODE_1087372_length_181495_cov_14.949018	108377	124256	XLOC_001618	0	+	108377	124256	0	3	0,417,998	417,581,542
NODE_1087372_length_181495_cov_14.949018	13782	31672	XLOC_001621	0	-	13782	31672	0	11	0,116,642,852,934,976,1036,2914,3016,3157,3283	116,526,210,82,42,60,1878,102,141,126,303
NODE_1087372_length_181495_cov_14.949018	107158	108794	XLOC_001622	0	-	107158	108794	0	2	0,277	277,152
NODE_1087372_length_181495_cov_14.949018	100975	101111	XLOC_001623	0	.	100975	101111	0	1	0	136
NODE_1087372_length_181495_cov_14.949018	158420	158594	XLOC_001624	0	.	158420	158594	0	1	0	174
NODE_1087512_length_2216_cov_59.186371	1081	2277	XLOC_001626	0	.	1081	2277	0	1	0	1196
NODE_1087517_length_6135_cov_9.167074	4029	5156	XLOC_001627	0	-	4029	5156	0	4	0,173,200,317	173,27,117,76
NODE_1087528_length_1007_cov_33.793446	1	1000	XLOC_001628	0	-	1	1000	0	4	0,101,126,581	101,25,455,49
NODE_1087529_length_253610_cov_15.802587	169478	171544	XLOC_001631	0	+	169478	171544	0	3	0,180,325	180,145,144
NODE_1087529_length_253610_cov_15.802587	174168	175378	XLOC_001632	0	+	174168	175378	0	2	0,177	177,143
NODE_1087529_length_253610_cov_15.802587	180515	196346	XLOC_001633	0	+	180515	196346	0	5	0,49,73,178,277	49,24,105,99,93
NODE_1087529_length_253610_cov_15.802587	229678	247677	XLOC_001634	0	+	229678	247677	0	25	0,108,329,459,618,987,1092,1190,1347,1417,1494,1548,1629,1686,1741,1828,2004,2166,2274,2433,2517,2723,2825,2935,3087	108,221,130,159,369,105,98,157,70,77,54,81,57,55,87,176,162,108,159,84,206,102,110,152,1107
NODE_1087529_length_253610_cov_15.802587	35407	63421	XLOC_001636	0	-	35407	63421	0	7	0,479,585,655,751,975,1111	479,106,70,96,224,136,301
NODE_1087529_length_253610_cov_15.802587	107584	110033	XLOC_001637	0	-	107584	110033	0	2	0,1205	1,205,541
NODE_1087529_length_253610_cov_15.802587	70843	72173	XLOC_001642	0	.	70843	72173	0	1	0	1330
NODE_1087529_length_253610_cov_15.802587	85387	85663	XLOC_001644	0	.	85387	85663	0	1	0	276
NODE_1087702_length_285716_cov_14.888109	23617	27592	XLOC_001650	0	+	23617	27592	0	3	0,75,211	75,136,193
NODE_1087702_length_285716_cov_14.888109	37643	38864	XLOC_001651	0	+	37643	38864	0	2	0,912	912,55
NODE_1087702_length_285716_cov_14.888109	127413	191268	XLOC_001652	0	+	127413	191268	0	9	0,155,259,510,637,911,1044,1131,1148	155,104,251,127,274,133,87,17,111
NODE_1087702_length_285716_cov_14.888109	242868	272538	XLOC_001653	0	+	242868	272538	0	3	0,343,1729	3,431,386,625
NODE_1087702_length_285716_cov_14.888109	37643	48278	XLOC_001654	0	-	37643	48278	0	2	0,244	2,441,436
NODE_1087702_length_285716_cov_14.888109	190912	191272	XLOC_001656	0	-	190912	191272	0	2	0,50	50,85
NODE_1087702_length_285716_cov_14.888109	217234	219379	XLOC_001657	0	-	217234	219379	0	3	0,287,985	287,698,106
NODE_1087870_length_2957_cov_25.404125	33	2876	XLOC_001665	0	+	33	2876	0	5	0,220,330,427,526	220,110,97,99,106
NODE_1088018_length_9737_cov_14.629968	5710	6712	XLOC_001667	0	-	5710	6712	0	2	0,242	242,307
NODE_1088149_length_8104_cov_12.600321	471	791	XLOC_001669	0	+	471	791	0	2	0,21	21,126
NODE_1088480_length_224224_cov_15.307313	5230	74434	XLOC_001670	0	+	5230	74434	0	4	0,132,459,575	132,327,116,98
NODE_1088760_length_25798_cov_20.242809	76	2979	XLOC_001671	0	+	76	2979	0	6	0,87,188,228,288,338	87,101,40,60,50,195
NODE_1088819_length_1067_cov_30.477039	0	493	XLOC_001673	0	-	0	493	0	3	0,80,141	80,61,100
NODE_1088879_length_1365_cov_22.512089	847	1427	XLOC_001674	0	.	847	1427	0	1	0	580
NODE_1089561_length_15898_cov_9.237137	11202	11707	XLOC_001676	0	.	11202	11707	0	1	0	505
NODE_1089687_length_160235_cov_19.272120	39725	40375	XLOC_001678	0	.	39725	40375	0	1	0	650
NODE_1089737_length_1302_cov_82.213516	740	1307	XLOC_001679	0	-	740	1307	0	2	0,131	131,169
NODE_1089779_length_57461_cov_10.676825	10272	11695	XLOC_001680	0	+	10272	11695	0	5	0,523,571,632,730	523,48,61,98,75
NODE_1089837_length_27790_cov_14.690212	20873	22245	XLOC_001684	0	.	20873	22245	0	1	0	1372
NODE_1089993_length_74193_cov_17.763266	66555	71485	XLOC_001689	0	+	66555	71485	0	2	0,1003	1,003,335
NODE_1089993_length_74193_cov_17.763266	66564	73462	XLOC_001691	0	-	66564	73462	0	3	0,1040,1184	10,401,441,324
NODE_1090311_length_93799_cov_16.950480	85848	86938	XLOC_001693	0	.	85848	86938	0	1	0	1090
NODE_10909_length_49075_cov_18.740335	10919	18483	XLOC_001700	0	+	10919	18483	0	12	0,69,210,324,426,612,702,837,960,1046,1659,1737	69,141,114,102,186,90,135,123,86,613,78,1291
NODE_10909_length_49075_cov_18.740335	32765	43688	XLOC_001701	0	+	32765	43688	0	4	0,134,231,330	134,97,99,57
NODE_1091050_length_1649_cov_77.332321	0	1706	XLOC_001702	0	.	0	1706	0	1	0	1706
NODE_1091266_length_57653_cov_7.950618	37055	39413	XLOC_001706	0	+	37055	39413	0	2	0,263	2,631,975
NODE_1091290_length_945_cov_41.926983	144	524	XLOC_001707	0	-	144	524	0	2	0,174	174,124
NODE_1091327_length_65162_cov_18.914597	3835	9679	XLOC_001708	0	-	3835	9679	0	12	0,105,142,212,404,497,726,810,962,1059,1209,1287	105,37,70,192,93,229,84,152,97,150,78,147
NODE_1091780_length_2387_cov_58.522831	0	989	XLOC_001710	0	.	0	989	0	1	0	989
NODE_109193_length_11584_cov_53.054558	4121	6067	XLOC_001713	0	+	4121	6067	0	3	0,316,408	316,92,76
NODE_1092431_length_5572_cov_8.161343	228	592	XLOC_001716	0	.	228	592	0	1	0	364
NODE_1092761_length_44636_cov_16.294918	14314	33652	XLOC_001717	0	+	14314	33652	0	7	0,592,622,749,896,1027,1333	592,30,127,147,131,306,32
NODE_1092761_length_44636_cov_16.294918	38454	39041	XLOC_001718	0	+	38454	39041	0	1	0	587
NODE_1092761_length_44636_cov_16.294918	39562	42183	XLOC_001719	0	+	39562	42183	0	2	0,97	97,129
NODE_1092761_length_44636_cov_16.294918	18	14905	XLOC_001720	0	-	18	14905	0	2	0,56	56,73
NODE_1092761_length_44636_cov_16.294918	3716	5098	XLOC_001721	0	-	3716	5098	0	2	0,199	1,991,109
NODE_1092761_length_44636_cov_16.294918	31959	32479	XLOC_001722	0	-	31959	32479	0	3	0,53,134	53,81,113
NODE_1092761_length_44636_cov_16.294918	38454	41310	XLOC_001723	0	-	38454	41310	0	2	0,240	240,243
NODE_1093328_length_1917_cov_77.471046	76	1711	XLOC_001725	0	+	76	1711	0	4	0,75,183,317	75,108,134,291
NODE_1093427_length_1251_cov_50.601917	0	1091	XLOC_001728	0	-	0	1091	0	2	0,630	630,379
NODE_1094079_length_5554_cov_6.911235	60	686	XLOC_001730	0	-	60	686	0	2	0,154	154,392
NODE_1094171_length_18874_cov_12.753417	0	1138	XLOC_001731	0	+	0	1138	0	2	0,686	686,297
NODE_109423_length_5407_cov_52.542076	945	4739	XLOC_001732	0	+	945	4739	0	3	0,116,176	116,60,258
NODE_109438_length_1184_cov_52.699326	2	528	XLOC_001733	0	+	2	528	0	2	0,359	359,76
NODE_1094507_length_1790_cov_70.998886	99	1734	XLOC_001734	0	+	99	1734	0	4	0,221,487,762	221,266,275,500
NODE_1094534_length_616873_cov_16.351107	5757	12599	XLOC_001735	0	+	5757	12599	0	6	0,597,720,817,853,1041	597,123,97,36,188,106
NODE_1094534_length_616873_cov_16.351107	206902	256732	XLOC_001737	0	+	206902	256732	0	3	0,1155,1263	1,155,108,593
NODE_1094534_length_616873_cov_16.351107	275385	362299	XLOC_001738	0	+	275385	362299	0	13	0,637,683,782,893,1040,1133,1185,1297,1413,1589,1666,1709	637,46,99,111,147,93,52,112,116,176,77,43,394
NODE_1094534_length_616873_cov_16.351107	370418	379272	XLOC_001739	0	+	370418	379272	0	2	0,370	370,72
NODE_1094534_length_616873_cov_16.351107	387054	388563	XLOC_001740	0	+	387054	388563	0	2	0,953	953,117
NODE_1094534_length_616873_cov_16.351107	435026	439004	XLOC_001741	0	+	435026	439004	0	4	0,547,568,925	547,21,357,574
NODE_1094534_length_616873_cov_16.351107	505533	595957	XLOC_001745	0	+	505533	595957	0	2	0,345	345,751
NODE_1094534_length_616873_cov_16.351107	510710	514389	XLOC_001746	0	+	510710	514389	0	1	0	3679
NODE_1094534_length_616873_cov_16.351107	575429	576931	XLOC_001748	0	+	575429	576931	0	2	0,585	585,227
NODE_1094534_length_616873_cov_16.351107	584835	620862	XLOC_001749	0	+	584835	620862	0	2	0,559	5,592,274
NODE_1094534_length_616873_cov_16.351107	5786	6355	XLOC_001750	0	-	5786	6355	0	2	0,177	177,183
NODE_1094534_length_616873_cov_16.351107	136558	139513	XLOC_001751	0	-	136558	139513	0	5	0,423,561,798,1246	423,138,237,448,388
NODE_1094534_length_616873_cov_16.351107	161676	195307	XLOC_001752	0	-	161676	195307	0	21	0,585,836,1019,1155,1286,1401,2437,2548,2607,2767,3041,3192,3304,3470,3541,3633,3796,3868,4246,4463	585,251,183,136,131,115,1036,111,59,160,274,151,112,166,71,92,163,72,378,217,80
NODE_1094534_length_616873_cov_16.351107	370406	380062	XLOC_001753	0	-	370406	380062	0	2	0,189	189,448
NODE_1094534_length_616873_cov_16.351107	382313	389533	XLOC_001754	0	-	382313	389533	0	8	0,250,1208,1274,1298,1334,1471,1682	250,958,66,24,36,137,211,670
NODE_1094534_length_616873_cov_16.351107	510710	523745	XLOC_001757	0	-	510710	523745	0	2	0,821	8,212,866
NODE_1094534_length_616873_cov_16.351107	584837	588259	XLOC_001758	0	-	584837	588259	0	2	0,312	3,123,031
NODE_1094534_length_616873_cov_16.351107	481896	482944	XLOC_001761	0	.	481896	482944	0	1	0	1048
NODE_1094630_length_1207_cov_67.648712	2	1247	XLOC_001766	0	+	2	1247	0	4	0,319,489,708	319,170,219,188
NODE_109466_length_21757_cov_31.692190	17289	18691	XLOC_001767	0	+	17289	18691	0	5	0,201,402,507,570	201,201,105,63,68
NODE_1094912_length_109336_cov_15.409344	24730	28506	XLOC_001773	0	+	24730	28506	0	1	0	3776
NODE_1094912_length_109336_cov_15.409344	53019	61100	XLOC_001774	0	-	53019	61100	0	2	0,390	390,395
NODE_1094912_length_109336_cov_15.409344	7	2570	XLOC_001775	0	.	7	2570	0	1	0	2563
NODE_109494_length_1690_cov_57.941422	20	1752	XLOC_001778	0	-	20	1752	0	4	0,75,140,197	75,65,57,97
NODE_1095154_length_10700_cov_4.644112	54	10594	XLOC_001780	0	-	54	10594	0	17	0,98,188,263,355,431,518,606,701,737,806,875,929,1004,1097,1201,1250	98,90,75,92,76,87,88,95,36,69,69,54,75,93,104,49,69
NODE_1095470_length_26882_cov_7.094673	23245	25619	XLOC_001781	0	-	23245	25619	0	2	0,738	7,381,567
NODE_1095593_length_2043_cov_53.209007	106	1002	XLOC_001784	0	+	106	1002	0	3	0,139,195	139,56,293
NODE_1095630_length_1414_cov_77.202263	13	1452	XLOC_001785	0	-	13	1452	0	4	0,52,148,225	52,96,77,46
NODE_109634_length_632281_cov_16.001314	25592	35246	XLOC_001788	0	+	25592	35246	0	2	0,583	583,503
NODE_109634_length_632281_cov_16.001314	36280	65193	XLOC_001789	0	+	36280	65193	0	7	0,487,995,1063,1265,1363,1477	487,508,68,202,98,114,170
NODE_109634_length_632281_cov_16.001314	105457	107855	XLOC_001791	0	+	105457	107855	0	3	0,340,807	3,404,671,231
NODE_109634_length_632281_cov_16.001314	148560	150069	XLOC_001793	0	+	148560	150069	0	2	0,1082	1,082,209
NODE_109634_length_632281_cov_16.001314	223985	224765	XLOC_001794	0	+	223985	224765	0	2	0,280	280,431
NODE_109634_length_632281_cov_16.001314	271337	272226	XLOC_001797	0	+	271337	272226	0	2	0,117	117,122
NODE_109634_length_632281_cov_16.001314	282115	283913	XLOC_001796	0	+	282115	283913	0	5	0,203,259,337,408	203,56,78,71,476
NODE_109634_length_632281_cov_16.001314	300289	306556	XLOC_001798	0	+	300289	306556	0	2	0,63	63,78
NODE_109634_length_632281_cov_16.001314	323649	327980	XLOC_001799	0	+	323649	327980	0	6	0,241,429,645,870,942	241,188,216,225,72,480
NODE_109634_length_632281_cov_16.001314	396045	401954	XLOC_001801	0	+	396045	401954	0	4	0,319,428,931	319,109,503,462
NODE_109634_length_632281_cov_16.001314	444205	451296	XLOC_001802	0	+	444205	451296	0	4	0,826,1693,1837	8,268,671,441,161
NODE_109634_length_632281_cov_16.001314	451462	452666	XLOC_001803	0	+	451462	452666	0	3	0,57,137	57,80,370
NODE_109634_length_632281_cov_16.001314	632292	634727	XLOC_001805	0	+	632292	634727	0	3	0,774,928	7,741,541,248
NODE_109634_length_632281_cov_16.001314	11861	13143	XLOC_001806	0	-	11861	13143	0	3	0,145,218	145,73,272
NODE_109634_length_632281_cov_16.001314	90097	96644	XLOC_001808	0	-	90097	96644	0	3	0,69,183	69,114,158
NODE_109634_length_632281_cov_16.001314	144126	149761	XLOC_001810	0	-	144126	149761	0	10	0,876,1626,1794,1960,2077,2271,2418,2840,2919	876,750,168,166,117,194,147,422,79,319
NODE_109634_length_632281_cov_16.001314	207352	215901	XLOC_001811	0	-	207352	215901	0	5	0,274,411,516,948	274,137,105,432,8
NODE_109634_length_632281_cov_16.001314	238410	255112	XLOC_001813	0	-	238410	255112	0	6	0,584,638,848,1083,1208	584,54,210,235,125,548
NODE_109634_length_632281_cov_16.001314	292991	309633	XLOC_001815	0	-	292991	309633	0	7	0,125,243,389,617,830,926	125,118,146,228,213,96,371
NODE_109634_length_632281_cov_16.001314	366933	368105	XLOC_001817	0	-	366933	368105	0	2	0,878	878,187
NODE_109634_length_632281_cov_16.001314	447446	451320	XLOC_001819	0	-	447446	451320	0	2	0,670	670,757
NODE_109634_length_632281_cov_16.001314	632294	634693	XLOC_001822	0	-	632294	634693	0	2	0,340	3,401,956
NODE_109634_length_632281_cov_16.001314	404578	404817	XLOC_001834	0	.	404578	404817	0	1	0	239
NODE_109634_length_632281_cov_16.001314	409172	409711	XLOC_001835	0	.	409172	409711	0	1	0	539
NODE_109634_length_632281_cov_16.001314	619609	619977	XLOC_001842	0	.	619609	619977	0	1	0	368
NODE_1096420_length_40192_cov_14.270999	36001	39810	XLOC_001847	0	-	36001	39810	0	2	0,2135	21,351,536
NODE_1096512_length_12882_cov_8.325105	0	4697	XLOC_001849	0	+	0	4697	0	4	0,54,128,180	54,74,52,358
NODE_1097195_length_2036_cov_47.052063	18	2097	XLOC_001851	0	-	18	2097	0	4	0,85,616,1201	85,531,585,73
NODE_1097360_length_4641_cov_49.242836	3648	4695	XLOC_001853	0	+	3648	4695	0	3	0,332,500	332,168,87
NODE_1097430_length_35398_cov_17.266569	7196	7675	XLOC_001855	0	.	7196	7675	0	1	0	479
NODE_1097951_length_1712_cov_49.521027	1005	1736	XLOC_001856	0	-	1005	1736	0	2	0,236	236,419
NODE_1098140_length_1131_cov_50.500443	2	570	XLOC_001857	0	-	2	570	0	2	0,9	9,471
NODE_1098162_length_310519_cov_15.755342	184932	187332	XLOC_001858	0	+	184932	187332	0	4	0,575,889,954	575,314,65,501
NODE_1098162_length_310519_cov_15.755342	167632	170207	XLOC_001862	0	-	167632	170207	0	2	0,49	49,357
NODE_1098162_length_310519_cov_15.755342	188847	233476	XLOC_001863	0	-	188847	233476	0	6	0,143,205,305,347,481	143,62,100,42,134,277
NODE_1098162_length_310519_cov_15.755342	104387	105420	XLOC_001865	0	.	104387	105420	0	1	0	1033
NODE_1098162_length_310519_cov_15.755342	169759	170229	XLOC_001866	0	.	169759	170229	0	1	0	470
NODE_1098162_length_310519_cov_15.755342	294513	295133	XLOC_001868	0	.	294513	295133	0	1	0	620
NODE_1098220_length_6541_cov_5.869897	3993	4610	XLOC_001869	0	.	3993	4610	0	1	0	617
NODE_1098368_length_25995_cov_11.303905	2661	3084	XLOC_001870	0	+	2661	3084	0	2	0,59	59,239
NODE_1098579_length_1077_cov_58.855152	167	925	XLOC_001875	0	-	167	925	0	2	0,287	287,131
NODE_1098639_length_960_cov_58.538540	19	1022	XLOC_001876	0	.	19	1022	0	1	0	1003
NODE_1098652_length_1334_cov_78.750374	0	1396	XLOC_001877	0	-	0	1396	0	3	0,321,424	321,103,237
NODE_1098782_length_7600_cov_14.865131	4621	7662	XLOC_001878	0	-	4621	7662	0	3	0,59,969	59,910,206
NODE_1099184_length_134324_cov_13.735327	46999	130408	XLOC_001882	0	+	46999	130408	0	10	0,264,408,435,526,570,669,727,780,882	264,144,27,91,44,99,58,53,102,66
NODE_109926_length_12256_cov_9.951289	793	11195	XLOC_001886	0	+	793	11195	0	6	0,118,249,460,698,849	118,131,211,238,151,000
NODE_1099632_length_41859_cov_15.576578	31889	36712	XLOC_001889	0	+	31889	36712	0	3	0,1200,1887	1,200,687,247
NODE_1099712_length_1359_cov_23.774099	320	813	XLOC_001893	0	+	320	813	0	2	0,125	125,226
NODE_1099774_length_6710_cov_12.523249	54	387	XLOC_001894	0	+	54	387	0	2	0,106	106,146
NODE_1100158_length_1505_cov_57.580067	173	1567	XLOC_001895	0	-	173	1567	0	2	0,990	990,332
NODE_1100234_length_1798_cov_37.868187	37	1191	XLOC_001896	0	+	37	1191	0	2	0,118	118,375
NODE_1100276_length_6101_cov_5.627274	5599	6125	XLOC_001897	0	+	5599	6125	0	2	0,58	58,280
NODE_1100353_length_5282_cov_69.336044	755	4757	XLOC_001898	0	+	755	4757	0	2	0,163	163,78
NODE_1100654_length_1283_cov_67.763054	13	1336	XLOC_001902	0	-	13	1336	0	3	0,322,454	322,132,568
NODE_1100931_length_94886_cov_15.804292	64136	66179	XLOC_001907	0	+	64136	66179	0	2	0,222	222,76
NODE_1100931_length_94886_cov_15.804292	65797	96602	XLOC_001909	0	-	65797	96602	0	3	0,170,302	170,132,437
NODE_1100967_length_2886_cov_42.060986	2	1376	XLOC_001910	0	+	2	1376	0	3	0,26,137	26,111,134
NODE_1100980_length_20140_cov_14.955958	2004	7672	XLOC_001911	0	-	2004	7672	0	3	0,84,195	84,111,87
NODE_1101066_length_1520_cov_33.200001	543	1546	XLOC_001913	0	-	543	1546	0	2	0,532	532,93
NODE_1101066_length_1520_cov_33.200001	550	1546	XLOC_001914	0	.	550	1546	0	1	0	996
NODE_1101104_length_9508_cov_10.545014	1456	2455	XLOC_001915	0	+	1456	2455	0	2	0,351	351,265
NODE_1101104_length_9508_cov_10.545014	723	2455	XLOC_001916	0	-	723	2455	0	3	0,224,568	224,344,101
NODE_110123_length_1250_cov_41.117599	779	1082	XLOC_001918	0	.	779	1082	0	1	0	303
NODE_1101397_length_36682_cov_6.709803	20144	23229	XLOC_001919	0	-	20144	23229	0	3	0,93,157	93,64,273
NODE_1101397_length_36682_cov_6.709803	34316	36452	XLOC_001920	0	-	34316	36452	0	2	0,111	111,279
NODE_110151_length_33504_cov_8.034593	0	406	XLOC_001923	0	.	0	406	0	1	0	406
NODE_1102448_length_959_cov_64.370178	32	1000	XLOC_001930	0	-	32	1000	0	2	0,374	374,382
NODE_1102701_length_1954_cov_38.353634	308	1075	XLOC_001931	0	+	308	1075	0	3	0,117,225	117,108,374
NODE_1102777_length_364734_cov_18.257612	238199	259658	XLOC_001933	0	-	238199	259658	0	5	0,62,125,221,383	62,63,96,162,174
NODE_1102777_length_364734_cov_18.257612	261308	263990	XLOC_001934	0	-	261308	263990	0	3	0,1952,2048	1952,96,366
NODE_1102777_length_364734_cov_18.257612	316938	328732	XLOC_001935	0	-	316938	328732	0	4	0,296,611,740	296,315,129,850
NODE_1102894_length_223119_cov_15.336744	172764	175742	XLOC_001939	0	+	172764	175742	0	3	0,196,466	196,270,63
NODE_110316_length_27029_cov_57.831810	15415	16259	XLOC_001943	0	-	15415	16259	0	2	0,476	476,277
NODE_1103234_length_1007_cov_55.631580	4	1069	XLOC_001944	0	.	4	1069	0	1	0	1065
NODE_110342_length_34140_cov_12.486409	32863	34103	XLOC_001945	0	+	32863	34103	0	3	0,281,379	281,98,110
NODE_1103526_length_1277_cov_102.707909	0	582	XLOC_001949	0	-	0	582	0	2	0,424	424,25
NODE_1103786_length_1039_cov_50.656399	1	1101	XLOC_001952	0	+	1	1101	0	2	0,446	446,101
NODE_1103931_length_24931_cov_12.423328	4730	26082	XLOC_001954	0	-	4730	26082	0	6	0,276,387,480,630,689	276,111,93,150,59,342
NODE_110415_length_2794_cov_68.761635	0	2580	XLOC_001958	0	+	0	2580	0	10	0,38,321,395,783,877,1066,1098,1175,1265	38,283,74,388,94,189,32,77,90,31
NODE_1104532_length_193100_cov_20.029421	4479	7962	XLOC_001961	0	+	4479	7962	0	3	0,362,453	362,91,353
NODE_1104532_length_193100_cov_20.029421	90832	103644	XLOC_001963	0	+	90832	103644	0	7	0,160,220,924,978,1065,1819	160,60,704,54,87,754,50
NODE_1104532_length_193100_cov_20.029421	105293	188733	XLOC_001964	0	+	105293	188733	0	10	0,24,98,204,1046,1122,1259,1336,1417,1497	24,74,106,842,76,137,77,81,80,189
NODE_1104800_length_104911_cov_17.581732	21688	26238	XLOC_001972	0	-	21688	26238	0	2	0,10	10,228
NODE_1104800_length_104911_cov_17.581732	102687	103918	XLOC_001974	0	-	102687	103918	0	3	0,87,196	87,109,47
NODE_1105112_length_1207_cov_55.221210	1053	1267	XLOC_001983	0	.	1053	1267	0	1	0	214
NODE_110514_length_3735_cov_56.579384	1787	2358	XLOC_001984	0	+	1787	2358	0	2	0,409	409,61
NODE_110540_length_95639_cov_16.172628	85418	86542	XLOC_001985	0	+	85418	86542	0	3	0,266,305	266,39,138
NODE_110540_length_95639_cov_16.172628	2181	7434	XLOC_001986	0	-	2181	7434	0	3	0,136,220	136,84,168
NODE_110540_length_95639_cov_16.172628	16827	18048	XLOC_001987	0	-	16827	18048	0	5	0,247,346,412,472	247,99,66,60,89
NODE_110540_length_95639_cov_16.172628	27660	45300	XLOC_001988	0	-	27660	45300	0	9	0,140,194,283,359,409,514,904,943	140,54,89,76,50,105,390,39,374
NODE_110540_length_95639_cov_16.172628	60745	67777	XLOC_001989	0	-	60745	67777	0	2	0,509	509,105
NODE_110540_length_95639_cov_16.172628	60745	61379	XLOC_001993	0	.	60745	61379	0	1	0	634
NODE_1105509_length_21309_cov_6.996387	4579	17094	XLOC_001994	0	+	4579	17094	0	3	0,245,977	245,732,204
NODE_1105509_length_21309_cov_6.996387	1	562	XLOC_001995	0	.	1	562	0	1	0	561
NODE_1105577_length_15421_cov_4.083652	223	10434	XLOC_001997	0	+	223	10434	0	14	0,202,615,760,1645,1710,1816,2017,2218,2380,2620,2833,3184,3337	202,413,145,885,65,106,201,201,162,240,213,351,153,95
NODE_1105762_length_1157_cov_43.132240	135	639	XLOC_002005	0	-	135	639	0	3	0,123,224	123,101,60
NODE_1106309_length_5928_cov_7.252531	1898	2203	XLOC_002013	0	.	1898	2203	0	1	0	305
NODE_110664_length_7587_cov_56.474102	366	7038	XLOC_002015	0	-	366	7038	0	6	0,91,194,287,354,421	91,103,93,67,67,62
NODE_1106676_length_36031_cov_8.411146	4257	5987	XLOC_002016	0	+	4257	5987	0	4	0,207,389,477	207,182,88,332
NODE_110679_length_1620_cov_69.896294	181	1588	XLOC_002017	0	-	181	1588	0	2	0,559	559,290
NODE_1107164_length_1981_cov_53.529026	365	578	XLOC_002021	0	.	365	578	0	1	0	213
NODE_110747_length_13221_cov_18.560699	2604	3187	XLOC_002026	0	+	2604	3187	0	3	0,186,259	186,73,82
NODE_1107956_length_40688_cov_18.300556	29215	40981	XLOC_002028	0	+	29215	40981	0	4	0,405,563,1098	405,158,535,314
NODE_110801_length_9092_cov_23.359657	44	2423	XLOC_002029	0	+	44	2423	0	4	0,59,146,272	59,87,126,218
NODE_1108328_length_1242_cov_29.306763	2	1305	XLOC_002030	0	+	2	1305	0	2	0,139	139,482
NODE_110861_length_5793_cov_66.408768	531	2120	XLOC_002032	0	+	531	2120	0	5	0,168,206,477,601	168,38,271,124,363
NODE_110871_length_5540_cov_5.197473	126	1251	XLOC_002033	0	+	126	1251	0	3	0,309,483	309,174,159
NODE_1109013_length_5422_cov_3.846182	5246	5484	XLOC_002035	0	.	5246	5484	0	1	0	238
NODE_1109167_length_1049_cov_74.326981	6	1111	XLOC_002036	0	.	6	1111	0	1	0	1105
NODE_1109187_length_10120_cov_4.792589	83	9322	XLOC_002037	0	-	83	9322	0	8	0,229,383,505,713,859,1166,1618	229,154,122,208,146,000,000,000
NODE_1109598_length_1834_cov_47.414940	244	905	XLOC_002039	0	-	244	905	0	2	0,74	74,272
NODE_1109605_length_1357_cov_74.791451	0	1418	XLOC_002040	0	.	0	1418	0	1	0	1418
NODE_1109725_length_21892_cov_6.613283	16440	18468	XLOC_002041	0	+	16440	18468	0	5	0,429,592,659,897	429,163,67,238,475
NODE_110972_length_1233_cov_42.639091	221	1098	XLOC_002042	0	-	221	1098	0	2	0,184	184,424
NODE_110997_length_72108_cov_16.413088	22584	30112	XLOC_002044	0	+	22584	30112	0	7	0,129,214,347,521,604,687	129,85,133,174,83,83,170
NODE_110997_length_72108_cov_16.413088	32361	71159	XLOC_002045	0	-	32361	71159	0	4	0,446,527,652	446,81,125,60
NODE_110997_length_72108_cov_16.413088	70037	70240	XLOC_002048	0	.	70037	70240	0	1	0	203
NODE_1110227_length_6903_cov_21.215994	5094	6991	XLOC_002049	0	+	5094	6991	0	6	0,129,210,285,459,610	129,81,75,174,151,66
NODE_111046_length_1127_cov_69.790596	3	520	XLOC_002050	0	-	3	520	0	2	0,278	278,153
NODE_111047_length_78800_cov_13.018655	37144	37931	XLOC_002055	0	-	37144	37931	0	5	0,42,179,226,297	42,137,47,71,116
NODE_111047_length_78800_cov_13.018655	49745	54508	XLOC_002056	0	-	49745	54508	0	6	0,178,345,534,697,887	178,167,189,163,190,000
NODE_111047_length_78800_cov_13.018655	74549	76500	XLOC_002057	0	-	74549	76500	0	2	0,329	329,84
NODE_1110871_length_214609_cov_15.858976	3142	22301	XLOC_002064	0	+	3142	22301	0	3	0,174,341	174,167,438
NODE_1110871_length_214609_cov_15.858976	69155	78901	XLOC_002067	0	+	69155	78901	0	5	0,356,401,463,645	356,45,62,182,338
NODE_1110871_length_214609_cov_15.858976	93161	112739	XLOC_002068	0	+	93161	112739	0	9	0,560,701,1124,1229,1370,1574,1667,1779	560,141,423,105,141,204,93,112,410
NODE_1110871_length_214609_cov_15.858976	121484	188342	XLOC_002069	0	+	121484	188342	0	17	0,158,344,450,587,671,766,875,962,1058,1256,1281,1408,1556,1655,1832,1911	158,186,106,137,84,95,109,87,96,198,25,127,148,99,177,79,377
NODE_1110871_length_214609_cov_15.858976	172289	179435	XLOC_002070	0	+	172289	179435	0	4	0,204,413,546	204,209,133,348
NODE_1110871_length_214609_cov_15.858976	196845	208605	XLOC_002071	0	+	196845	208605	0	10	0,146,281,368,463,599,749,1322,1531,1664	146,135,87,95,136,150,573,209,133,577
NODE_1110871_length_214609_cov_15.858976	34469	38810	XLOC_002073	0	-	34469	38810	0	5	0,51,605,758,857	51,554,153,99,226
NODE_1110871_length_214609_cov_15.858976	94399	101681	XLOC_002075	0	-	94399	101681	0	2	0,306	306,325
NODE_1111056_length_104657_cov_18.572098	36310	49641	XLOC_002077	0	+	36310	49641	0	2	0,714	714,163
NODE_1111056_length_104657_cov_18.572098	36281	49730	XLOC_002080	0	-	36281	49730	0	2	0,163	163,832
NODE_1111056_length_104657_cov_18.572098	104179	105445	XLOC_002083	0	-	104179	105445	0	4	0,70,142,216	70,72,74,129
NODE_1111056_length_104657_cov_18.572098	106416	107612	XLOC_002084	0	-	106416	107612	0	5	0,296,368,440,512	296,72,72,72,73
NODE_1111568_length_15020_cov_20.001064	98	14922	XLOC_002094	0	+	98	14922	0	10	0,155,195,285,398,473,513,596,674,818	155,40,90,113,75,40,83,78,144,64
NODE_1111625_length_24626_cov_16.072403	7753	23584	XLOC_002099	0	+	7753	23584	0	4	0,1565,1712,2041	1,565,147,329,430
NODE_1112238_length_1444_cov_69.226456	165	1399	XLOC_002101	0	+	165	1399	0	2	0,166	166,96
NODE_1112502_length_1788_cov_58.229866	20	1562	XLOC_002102	0	-	20	1562	0	6	0,122,215,307,434,572	122,93,92,127,138,85
NODE_111263_length_175005_cov_17.854828	101601	130087	XLOC_002107	0	-	101601	130087	0	2	0,545	545,93
NODE_111263_length_175005_cov_17.854828	59850	61157	XLOC_002113	0	.	59850	61157	0	1	0	1307
NODE_111263_length_175005_cov_17.854828	142371	142722	XLOC_002116	0	.	142371	142722	0	1	0	351
NODE_111263_length_175005_cov_17.854828	164960	165548	XLOC_002117	0	.	164960	165548	0	1	0	588
NODE_111282_length_7795_cov_89.924309	1221	7622	XLOC_002120	0	-	1221	7622	0	10	0,339,725,803,928,1010,1184,1266,1358,1421	339,386,78,125,82,174,82,92,63,94
NODE_1113464_length_68939_cov_20.662237	8640	53531	XLOC_002123	0	+	8640	53531	0	4	0,163,543,1531	163,380,988,614
NODE_1113464_length_68939_cov_20.662237	51874	68509	XLOC_002124	0	-	51874	68509	0	2	0,414	4,141,220
NODE_111377_length_6924_cov_12.140093	6184	6492	XLOC_002127	0	.	6184	6492	0	1	0	308
NODE_1113824_length_2148_cov_56.857075	1315	1955	XLOC_002128	0	-	1315	1955	0	2	0,172	172,107
NODE_111383_length_6053_cov_53.650089	0	3532	XLOC_002129	0	+	0	3532	0	7	0,1766,2065,2265,2345,2406,2476	1766,299,200,80,61,70,48
NODE_111414_length_964_cov_49.632782	1	1026	XLOC_002132	0	.	1	1026	0	1	0	1025
NODE_1114180_length_205207_cov_21.787575	194910	196315	XLOC_002133	0	.	194910	196315	0	1	0	1405
NODE_1114237_length_180779_cov_14.293557	84257	116135	XLOC_002134	0	+	84257	116135	0	7	0,136,243,345,541,670,865	136,107,102,196,129,000,000
NODE_1114237_length_180779_cov_14.293557	6445	56873	XLOC_002135	0	-	6445	56873	0	9	0,293,358,614,692,837,1005,1104,1311	293,65,256,78,145,168,99,207,104
NODE_1114249_length_1093_cov_31.915829	147	589	XLOC_002140	0	.	147	589	0	1	0	442
NODE_1114478_length_2969_cov_96.193665	1571	2946	XLOC_002145	0	-	1571	2946	0	6	0,107,158,207,273,350	107,51,49,66,77,238
NODE_1114582_length_13272_cov_16.377789	7692	9247	XLOC_002146	0	+	7692	9247	0	4	0,107,928,1053	107,821,125,96
NODE_1114582_length_13272_cov_16.377789	13	767	XLOC_002147	0	-	13	767	0	3	0,46,169	46,123,336
NODE_1115462_length_2422_cov_42.265896	1742	2070	XLOC_002152	0	.	1742	2070	0	1	0	328
NODE_111625_length_3804_cov_54.048634	1708	2660	XLOC_002154	0	+	1708	2660	0	3	0,119,203	119,84,116
NODE_1116340_length_51844_cov_19.392523	13017	31978	XLOC_002155	0	+	13017	31978	0	5	0,230,287,359,440	230,57,72,81,97
NODE_1116340_length_51844_cov_19.392523	13484	14061	XLOC_002156	0	+	13484	14061	0	3	0,204,225	204,21,114
NODE_1116468_length_134944_cov_15.714770	41531	43892	XLOC_002159	0	+	41531	43892	0	3	0,1274,1881	1,274,607,158
NODE_1116468_length_134944_cov_15.714770	66826	90804	XLOC_002160	0	+	66826	90804	0	4	0,121,144,285	121,23,141,672
NODE_1116468_length_134944_cov_15.714770	118507	119673	XLOC_002162	0	+	118507	119673	0	2	0,174	174,845
NODE_1116468_length_134944_cov_15.714770	19460	22123	XLOC_002163	0	-	19460	22123	0	4	0,365,414,614	365,49,200,101
NODE_1116468_length_134944_cov_15.714770	27016	28039	XLOC_002164	0	-	27016	28039	0	2	0,226	226,255
NODE_1116468_length_134944_cov_15.714770	41531	43892	XLOC_002165	0	-	41531	43892	0	3	0,188,1540	1,881,352,516
NODE_1116468_length_134944_cov_15.714770	89828	90804	XLOC_002166	0	-	89828	90804	0	2	0,723	723,116
NODE_1116468_length_134944_cov_15.714770	95493	107006	XLOC_002167	0	-	95493	107006	0	9	0,238,1165,1288,1355,1459,1562,1858,2164	238,927,123,67,104,103,296,306,609
NODE_1116468_length_134944_cov_15.714770	108373	111834	XLOC_002168	0	-	108373	111834	0	7	0,204,742,1330,1517,1674,1748	204,538,588,187,157,74,352
NODE_1116468_length_134944_cov_15.714770	118620	119673	XLOC_002169	0	-	118620	119673	0	3	0,180,690	180,510,43
NODE_1116468_length_134944_cov_15.714770	128835	129451	XLOC_002170	0	.	128835	129451	0	1	0	616
NODE_111654_length_2447_cov_62.502247	2008	2509	XLOC_002172	0	.	2008	2509	0	1	0	501
NODE_1116695_length_1378_cov_59.652393	96	1249	XLOC_002174	0	+	96	1249	0	2	0,904	904,133
NODE_1116695_length_1378_cov_59.652393	96	1249	XLOC_002175	0	-	96	1249	0	3	0,101,748	101,647,200
NODE_1117118_length_5858_cov_8.501024	5315	5606	XLOC_002177	0	.	5315	5606	0	1	0	291
NODE_111714_length_3542_cov_62.699322	0	3602	XLOC_002178	0	-	0	3602	0	7	0,114,148,219,294,350,395	114,34,71,75,56,45,272
NODE_111716_length_3296_cov_65.037018	766	854	XLOC_002179	0	.	766	854	0	1	0	88
NODE_1117647_length_6456_cov_17.049721	1852	4272	XLOC_002181	0	-	1852	4272	0	4	0,333,1096,1220	333,763,124,223
NODE_111775_length_16414_cov_24.352686	10114	14336	XLOC_002182	0	+	10114	14336	0	3	0,268,495	268,227,81
NODE_111775_length_16414_cov_24.352686	5696	6051	XLOC_002183	0	-	5696	6051	0	2	0,128	128,157
NODE_1117915_length_32990_cov_19.706942	13042	15820	XLOC_002185	0	+	13042	15820	0	3	0,111,612	111,501,926
NODE_1117915_length_32990_cov_19.706942	13647	15820	XLOC_002186	0	-	13647	15820	0	2	0,882	882,877
NODE_1118119_length_107551_cov_16.503742	1354	3527	XLOC_002188	0	.	1354	3527	0	1	0	2173
NODE_1118279_length_19460_cov_13.143885	8737	15316	XLOC_002189	0	+	8737	15316	0	4	0,263,546,783	263,283,237,234
NODE_111848_length_1881_cov_56.511429	8	922	XLOC_002190	0	+	8	922	0	5	0,111,243,318,424	111,132,75,106,97
NODE_1118561_length_1039_cov_22.146294	513	1037	XLOC_002191	0	+	513	1037	0	2	0,181	181,160
NODE_1118659_length_1966_cov_57.757374	3	1650	XLOC_002193	0	-	3	1650	0	3	0,510,902	510,392,278
NODE_11186_length_3323_cov_61.874210	2599	3369	XLOC_002194	0	-	2599	3369	0	3	0,133,211	133,78,196
NODE_111889_length_1973_cov_32.903702	734	1207	XLOC_002196	0	+	734	1207	0	2	0,129	129,260
NODE_111890_length_4081_cov_63.669197	969	2856	XLOC_002197	0	+	969	2856	0	5	0,108,168,210,345	108,60,42,135,312
NODE_111894_length_17375_cov_38.302734	4389	16479	XLOC_002198	0	-	4389	16479	0	5	0,298,515,705,1097	298,217,190,392,384
NODE_1119056_length_82393_cov_15.140704	52971	54361	XLOC_002200	0	-	52971	54361	0	6	0,105,190,317,391,452	105,85,127,74,61,137
NODE_111905_length_214901_cov_15.891075	91231	149150	XLOC_002201	0	+	91231	149150	0	7	0,227,257,305,728,785,920	227,30,48,423,57,135,246
NODE_111905_length_214901_cov_15.891075	158648	206317	XLOC_002202	0	+	158648	206317	0	7	0,190,396,506,605,1053,1171	190,206,110,99,448,118,59
NODE_111905_length_214901_cov_15.891075	2920	5426	XLOC_002203	0	-	2920	5426	0	10	0,138,271,343,415,487,559,631,697,763	138,133,72,72,72,72,72,66,66,27
NODE_1119091_length_1451_cov_46.829082	31	1512	XLOC_002205	0	.	31	1512	0	1	0	1481
NODE_1119460_length_21928_cov_20.648668	10790	18660	XLOC_002207	0	-	10790	18660	0	7	0,49,306,406,441,531,716	49,257,100,35,90,185,312
NODE_1119473_length_7886_cov_11.525868	6412	6586	XLOC_002209	0	.	6412	6586	0	1	0	174
NODE_1119473_length_7886_cov_11.525868	7066	7400	XLOC_002210	0	.	7066	7400	0	1	0	334
NODE_1119540_length_292386_cov_16.434963	84833	85536	XLOC_002211	0	+	84833	85536	0	2	0,129	129,442
NODE_1119540_length_292386_cov_16.434963	128182	129871	XLOC_002212	0	+	128182	129871	0	2	0,1265	1,265,269
NODE_1119540_length_292386_cov_16.434963	132662	134755	XLOC_002213	0	+	132662	134755	0	3	0,1156,1277	1,156,121,275
NODE_1119540_length_292386_cov_16.434963	128341	129870	XLOC_002215	0	-	128341	129870	0	2	0,355	3,551,019
NODE_1119540_length_292386_cov_16.434963	86607	87080	XLOC_002222	0	.	86607	87080	0	1	0	473
NODE_1119540_length_292386_cov_16.434963	214523	215017	XLOC_002226	0	.	214523	215017	0	1	0	494
NODE_111978_length_29528_cov_46.800087	6858	21159	XLOC_002239	0	-	6858	21159	0	5	0,329,405,445,529	329,76,40,84,39
NODE_1120453_length_1527_cov_36.926655	2	1501	XLOC_002242	0	+	2	1501	0	3	0,726,894	726,168,115
NODE_112084_length_5430_cov_57.666115	108	2114	XLOC_002243	0	-	108	2114	0	7	0,115,217,769,905,977,1079	115,102,552,136,72,102,368
NODE_1120882_length_1124_cov_59.304272	38	1167	XLOC_002245	0	-	38	1167	0	5	0,255,413,493,629	255,158,80,136,152
NODE_1121239_length_9821_cov_14.202016	7881	9220	XLOC_002246	0	+	7881	9220	0	3	0,129,273	129,144,375
NODE_1121368_length_11370_cov_3.817062	624	8370	XLOC_002247	0	+	624	8370	0	4	0,737,921,1052	737,184,131,46
NODE_112136_length_15688_cov_11.005928	12093	15551	XLOC_002248	0	-	12093	15551	0	3	0,166,397	166,231,800
NODE_1121495_length_13836_cov_20.324371	6622	7834	XLOC_002251	0	-	6622	7834	0	2	0,535	535,474
NODE_1122096_length_1324_cov_100.653320	28	1343	XLOC_002253	0	.	28	1343	0	1	0	1315
NODE_112237_length_2024_cov_82.866104	53	2059	XLOC_002254	0	+	53	2059	0	3	0,558,1310	558,752,277
NODE_112248_length_32620_cov_25.843256	5391	6041	XLOC_002256	0	-	5391	6041	0	2	0,287	287,127
NODE_1122806_length_1162_cov_113.419968	0	1206	XLOC_002257	0	.	0	1206	0	1	0	1206
NODE_1123029_length_18835_cov_10.258720	16516	17568	XLOC_002259	0	-	16516	17568	0	2	0,336	336,577
NODE_1123111_length_67993_cov_13.909667	36016	38377	XLOC_002260	0	+	36016	38377	0	3	0,1198,1709	1198,511,46
NODE_1123111_length_67993_cov_13.909667	34018	38082	XLOC_002262	0	-	34018	38082	0	4	0,706,1608,1767	706,902,159,54
NODE_1123501_length_969_cov_58.493294	607	1026	XLOC_002268	0	.	607	1026	0	1	0	419
NODE_1123969_length_2432_cov_53.776726	0	746	XLOC_002275	0	.	0	746	0	1	0	746
NODE_1124172_length_24048_cov_10.933342	1566	13528	XLOC_002278	0	+	1566	13528	0	3	0,74,112	74,38,53
NODE_1124236_length_1099_cov_50.930847	1	1094	XLOC_002280	0	-	1	1094	0	3	0,344,591	344,247,300
NODE_112428_length_25258_cov_11.660820	7143	7839	XLOC_002282	0	.	7143	7839	0	1	0	696
NODE_112454_length_1465_cov_55.440273	901	1527	XLOC_002284	0	+	901	1527	0	2	0,122	122,115
NODE_112469_length_7164_cov_18.147264	446	1098	XLOC_002285	0	.	446	1098	0	1	0	652
NODE_112473_length_1273_cov_57.986645	180	1334	XLOC_002286	0	+	180	1334	0	2	0,364	364,52
NODE_112482_length_36387_cov_8.131008	11518	16101	XLOC_002288	0	+	11518	16101	0	3	0,240,980	240,740,51
NODE_112482_length_36387_cov_8.131008	0	965	XLOC_002289	0	-	0	965	0	4	0,325,432,577	325,107,145,120
NODE_1124897_length_9567_cov_16.603220	2150	8216	XLOC_002292	0	+	2150	8216	0	10	0,459,669,754,914,991,1045,1136,1438,1720	459,210,85,160,77,54,91,302,282,310
NODE_1124897_length_9567_cov_16.603220	8972	9611	XLOC_002293	0	+	8972	9611	0	3	0,215,356	215,141,55
NODE_1124982_length_134424_cov_17.810644	32250	33091	XLOC_002296	0	+	32250	33091	0	4	0,342,360,404	342,18,44,67
NODE_1124982_length_134424_cov_17.810644	116923	133105	XLOC_002297	0	+	116923	133105	0	4	0,266,397,542	266,131,145,217
NODE_1124982_length_134424_cov_17.810644	32133	69316	XLOC_002298	0	-	32133	69316	0	9	0,99,242,626,716,890,1028,1166,1228	99,143,384,90,174,138,138,62,459
NODE_1124982_length_134424_cov_17.810644	89481	111771	XLOC_002299	0	-	89481	111771	0	12	0,88,188,331,715,805,979,1099,1117,1255,1317,1342	88,100,143,384,90,174,120,18,138,62,25,338
NODE_1125194_length_1344_cov_55.116070	232	1387	XLOC_002304	0	+	232	1387	0	2	0,248	248,616
NODE_1125309_length_6036_cov_13.607522	4182	5848	XLOC_002309	0	+	4182	5848	0	3	0,365,424	365,59,549
NODE_1125620_length_6071_cov_7.994565	5826	6135	XLOC_002311	0	.	5826	6135	0	1	0	309
NODE_1125997_length_33010_cov_19.308634	5193	18683	XLOC_002313	0	-	5193	18683	0	7	0,567,629,885,1087,1235,1637	567,62,256,202,148,402,1015
NODE_1126059_length_13666_cov_18.595713	217	1184	XLOC_002314	0	-	217	1184	0	2	0,322	322,422
NODE_112632_length_7937_cov_87.829529	5911	7023	XLOC_002317	0	-	5911	7023	0	4	0,338,520,636	338,182,116,108
NODE_112645_length_258229_cov_20.305771	113394	114198	XLOC_002320	0	+	113394	114198	0	2	0,448	448,154
NODE_112645_length_258229_cov_20.305771	169624	222234	XLOC_002321	0	+	169624	222234	0	11	0,475,643,733,867,958,1041,1148,1301,1366,1454	475,168,90,134,91,83,107,153,65,88,82
NODE_112645_length_258229_cov_20.305771	235543	237232	XLOC_002322	0	+	235543	237232	0	2	0,423	423,976
NODE_112645_length_258229_cov_20.305771	90907	92446	XLOC_002323	0	-	90907	92446	0	2	0,407	407,27
NODE_1126468_length_251386_cov_18.397631	82184	84146	XLOC_002327	0	+	82184	84146	0	3	0,455,951	455,496,485
NODE_1126468_length_251386_cov_18.397631	211702	224192	XLOC_002328	0	+	211702	224192	0	7	0,119,224,383,536,660,809	119,105,159,153,124,000,000
NODE_1126599_length_1184_cov_68.901184	786	1235	XLOC_002334	0	+	786	1235	0	2	0,141	141,224
NODE_1126718_length_1230_cov_50.393497	630	1292	XLOC_002336	0	+	630	1292	0	2	0,422	422,83
NODE_1126872_length_41679_cov_20.144558	7353	11603	XLOC_002337	0	+	7353	11603	0	8	0,351,464,572,627,819,917,1114	351,113,108,55,192,98,197,449
NODE_1126872_length_41679_cov_20.144558	12840	14536	XLOC_002338	0	+	12840	14536	0	3	0,111,277	1,111,661,222
NODE_1126872_length_41679_cov_20.144558	30246	42299	XLOC_002339	0	+	30246	42299	0	8	0,172,322,445,496,568,682,744	172,150,123,51,72,114,62,27
NODE_1126930_length_1688_cov_76.382698	1536	1729	XLOC_002342	0	.	1536	1729	0	1	0	193
NODE_112693_length_1150_cov_56.649567	110	1143	XLOC_002343	0	+	110	1143	0	5	0,340,397,481,558	340,57,84,77,66
NODE_1126990_length_10718_cov_10.049076	275	2185	XLOC_002345	0	-	275	2185	0	4	0,175,282,380	175,107,98,73
NODE_1127439_length_1364_cov_43.167889	381	1427	XLOC_002347	0	-	381	1427	0	4	0,41,171,323	41,130,152,194
NODE_1127748_length_11450_cov_5.171965	67	10680	XLOC_002348	0	+	67	10680	0	4	0,707,833,1125	707,126,292,123
NODE_1127766_length_92097_cov_15.213069	6478	94833	XLOC_002349	0	+	6478	94833	0	8	0,413,457,593,1189,1526,1794,1887	413,44,136,596,337,268,93,71
NODE_1127766_length_92097_cov_15.213069	85710	86655	XLOC_002350	0	+	85710	86655	0	3	0,262,290	262,28,352
NODE_1127766_length_92097_cov_15.213069	92789	93303	XLOC_002351	0	+	92789	93303	0	2	0,308	308,64
NODE_1127766_length_92097_cov_15.213069	85698	86736	XLOC_002352	0	-	85698	86736	0	2	0,519	519,216
NODE_1127914_length_779243_cov_17.267536	327031	363951	XLOC_002354	0	+	327031	363951	0	4	0,75,211,523	75,136,312,130
NODE_112847_length_135729_cov_15.959706	132095	134438	XLOC_002359	0	+	132095	134438	0	3	0,221,455	221,234,80
NODE_1128824_length_11122_cov_21.503687	26	1748	XLOC_002365	0	+	26	1748	0	2	0,262	2,621,394
NODE_1128824_length_11122_cov_21.503687	26	1748	XLOC_002366	0	-	26	1748	0	2	0,1141	1,141,447
NODE_1129061_length_956_cov_34.989540	2	945	XLOC_002369	0	-	2	945	0	2	0,303	303,202
NODE_1129133_length_24545_cov_6.129843	15359	18715	XLOC_002371	0	+	15359	18715	0	2	0,46	46,146
NODE_1129133_length_24545_cov_6.129843	5926	6041	XLOC_002372	0	.	5926	6041	0	1	0	115
NODE_112938_length_13666_cov_22.006878	4802	12032	XLOC_002374	0	-	4802	12032	0	2	0,389	389,228
NODE_1129407_length_6743_cov_6.125612	694	955	XLOC_002375	0	.	694	955	0	1	0	261
NODE_1129797_length_77267_cov_17.286320	61025	76191	XLOC_002381	0	-	61025	76191	0	2	0,434	434,170
NODE_1129797_length_77267_cov_17.286320	35477	36402	XLOC_002382	0	.	35477	36402	0	1	0	925
NODE_1129890_length_168237_cov_18.903576	165568	166885	XLOC_002387	0	-	165568	166885	0	4	0,575,671,799	575,96,128,318
NODE_1129890_length_168237_cov_18.903576	136104	136411	XLOC_002390	0	.	136104	136411	0	1	0	307
NODE_1130006_length_1591_cov_45.895035	0	688	XLOC_002393	0	+	0	688	0	3	0,128,252	128,124,119
NODE_1130086_length_69010_cov_17.516462	41681	46448	XLOC_002394	0	+	41681	46448	0	8	0,1152,1220,1337,1503,1793,1998,2156	1152,68,117,166,290,205,158,461
NODE_1130086_length_69010_cov_17.516462	52322	59851	XLOC_002395	0	+	52322	59851	0	2	0,668	668,313
NODE_1130086_length_69010_cov_17.516462	5552	20146	XLOC_002396	0	-	5552	20146	0	4	0,519,620,718	519,101,98,521
NODE_1130524_length_1737_cov_57.488197	30	851	XLOC_002402	0	+	30	851	0	3	0,116,224	116,108,412
NODE_1131012_length_1283_cov_78.833206	0	880	XLOC_002404	0	.	0	880	0	1	0	880
NODE_113110_length_1071_cov_52.969189	229	1129	XLOC_002405	0	.	229	1129	0	1	0	900
NODE_1131466_length_7160_cov_14.126536	3	415	XLOC_002408	0	.	3	415	0	1	0	412
NODE_1131562_length_1359_cov_45.833702	735	1393	XLOC_002409	0	-	735	1393	0	3	0,296,369	296,73,122
NODE_1131743_length_1443_cov_72.612610	141	857	XLOC_002412	0	-	141	857	0	5	0,78,151,203,265	78,73,52,62,67
NODE_1131886_length_23968_cov_10.439919	6339	10970	XLOC_002413	0	+	6339	10970	0	7	0,95,238,456,768,1031,1101	95,143,218,312,263,70,77
NODE_1131974_length_14614_cov_26.580196	0	2347	XLOC_002414	0	-	0	2347	0	2	0,173	1,732,048
NODE_1132095_length_10318_cov_13.019481	722	1404	XLOC_002415	0	+	722	1404	0	2	0,141	141,130
NODE_1132095_length_10318_cov_13.019481	2316	5145	XLOC_002416	0	+	2316	5145	0	3	0,172,570	172,398,29
NODE_1132625_length_7496_cov_19.748533	1330	1941	XLOC_002434	0	.	1330	1941	0	1	0	611
NODE_1132793_length_157705_cov_15.378606	21970	112131	XLOC_002435	0	+	21970	112131	0	2	0,174	174,223
NODE_1132793_length_157705_cov_15.378606	137266	138316	XLOC_002436	0	+	137266	138316	0	1	0	1050
NODE_1132793_length_157705_cov_15.378606	18510	23319	XLOC_002437	0	-	18510	23319	0	2	0,973	973,79
NODE_1132793_length_157705_cov_15.378606	136799	138089	XLOC_002440	0	-	136799	138089	0	2	0,495	495,338
NODE_1132793_length_157705_cov_15.378606	15779	15914	XLOC_002442	0	.	15779	15914	0	1	0	135
NODE_1132793_length_157705_cov_15.378606	24594	25399	XLOC_002443	0	.	24594	25399	0	1	0	805
NODE_1132793_length_157705_cov_15.378606	42145	42637	XLOC_002444	0	.	42145	42637	0	1	0	492
NODE_1132793_length_157705_cov_15.378606	103303	104160	XLOC_002446	0	.	103303	104160	0	1	0	857
NODE_1132906_length_6883_cov_10.384571	3475	3841	XLOC_002449	0	.	3475	3841	0	1	0	366
NODE_1133252_length_218604_cov_18.575136	18072	134657	XLOC_002450	0	+	18072	134657	0	22	0,115,213,292,451,541,675,835,919,1132,1258,1396,1500,1564,1653,1795,1859,1927,2050,2116,2228,2320	115,98,79,159,90,134,160,84,213,126,138,104,64,89,142,64,68,123,66,112,92,392
NODE_1133282_length_2351_cov_79.060402	1248	2207	XLOC_002456	0	+	1248	2207	0	2	0,340	340,541
NODE_1133300_length_11814_cov_11.077451	8449	11404	XLOC_002457	0	+	8449	11404	0	2	0,1089	10,891,776
NODE_1133300_length_11814_cov_11.077451	9861	11480	XLOC_002458	0	-	9861	11480	0	2	0,433	4,331,058
NODE_113339_length_218708_cov_15.396153	156069	157160	XLOC_002463	0	+	156069	157160	0	2	0,67	67,175
NODE_113339_length_218708_cov_15.396153	72769	83850	XLOC_002465	0	-	72769	83850	0	10	0,80,208,268,418,574,786,888,1007,1518	80,128,60,150,156,212,102,119,511,620
NODE_1133601_length_2112_cov_55.485321	0	674	XLOC_002471	0	.	0	674	0	1	0	674
NODE_1133767_length_106199_cov_10.081141	3675	46615	XLOC_002473	0	-	3675	46615	0	7	0,122,781,901,955,1068,1217	122,659,120,54,113,149,66
NODE_1134494_length_1142_cov_51.675133	312	784	XLOC_002476	0	.	312	784	0	1	0	472
NODE_1134546_length_936_cov_16.823717	7	998	XLOC_002477	0	+	7	998	0	2	0,642	642,210
NODE_1134546_length_936_cov_16.823717	67	996	XLOC_002478	0	-	67	996	0	2	0,656	656,52
NODE_1134747_length_1723_cov_54.836914	607	765	XLOC_002480	0	.	607	765	0	1	0	158
NODE_1134755_length_1622_cov_48.873611	556	1684	XLOC_002481	0	+	556	1684	0	3	0,154,245	154,91,449
NODE_113503_length_18658_cov_15.133294	6483	18622	XLOC_002487	0	+	6483	18622	0	5	0,195,261,377,441	195,66,116,64,68
NODE_1135271_length_4781_cov_26.367706	1712	3304	XLOC_002490	0	-	1712	3304	0	2	0,1247	1,247,134
NODE_1135407_length_81931_cov_19.043732	654	64004	XLOC_002492	0	+	654	64004	0	9	0,369,429,535,640,1114,1240,1327,1414	369,60,106,105,474,126,87,87,117
NODE_1135425_length_2324_cov_40.281410	720	2385	XLOC_002493	0	-	720	2385	0	2	0,285	2,851,162
NODE_1135451_length_31116_cov_11.653105	12021	15348	XLOC_002494	0	-	12021	15348	0	3	0,113,231	113,118,35
NODE_1135813_length_274537_cov_20.549711	254322	256472	XLOC_002499	0	+	254322	256472	0	2	0,1567	1,567,455
NODE_1135813_length_274537_cov_20.549711	10300	38782	XLOC_002500	0	-	10300	38782	0	13	0,467,580,637,733,804,847,928,988,1057,1159,1208,1253	467,113,57,96,71,43,81,60,69,102,49,45,757
NODE_1135813_length_274537_cov_20.549711	137900	202829	XLOC_002502	0	-	137900	202829	0	7	0,499,720,1171,1236,1430,1639	499,221,451,65,194,209,343
NODE_1135813_length_274537_cov_20.549711	219544	220536	XLOC_002504	0	-	219544	220536	0	3	0,143,296	143,153,132
NODE_1135813_length_274537_cov_20.549711	221737	249021	XLOC_002505	0	-	221737	249021	0	5	0,508,746,922,1281	508,238,176,359,433
NODE_1135813_length_274537_cov_20.549711	254322	256485	XLOC_002506	0	-	254322	256485	0	2	0,491	4,911,544
NODE_1135813_length_274537_cov_20.549711	264033	265480	XLOC_002507	0	-	264033	265480	0	3	0,259,367	259,108,442
NODE_113602_length_1084_cov_24.765682	15	923	XLOC_002514	0	-	15	923	0	4	0,65,136,280	65,71,144,216
NODE_113635_length_12043_cov_31.454372	4450	5187	XLOC_002517	0	+	4450	5187	0	4	0,163,277,376	163,114,99,80
NODE_1136371_length_25780_cov_6.619356	5331	8503	XLOC_002518	0	+	5331	8503	0	5	0,463,515,787,1033	463,52,272,246,462
NODE_1136371_length_25780_cov_6.619356	11046	20813	XLOC_002519	0	+	11046	20813	0	3	0,292,493	292,201,216
NODE_1136891_length_313807_cov_15.380977	6	305	XLOC_002521	0	+	6	305	0	2	0,213	213,14
NODE_1136891_length_313807_cov_15.380977	56791	68716	XLOC_002523	0	+	56791	68716	0	2	0,213	213,685
NODE_1136891_length_313807_cov_15.380977	10437	19570	XLOC_002524	0	-	10437	19570	0	2	0,208	208,789
NODE_1136891_length_313807_cov_15.380977	28166	45335	XLOC_002525	0	-	28166	45335	0	2	0,337	337,23
NODE_113696_length_82057_cov_21.133480	7259	25248	XLOC_002530	0	+	7259	25248	0	4	0,157,366,511	157,209,145,413
NODE_113696_length_82057_cov_21.133480	50104	51545	XLOC_002531	0	+	50104	51545	0	5	0,318,405,534,735	318,87,129,201,249
NODE_113696_length_82057_cov_21.133480	56117	71879	XLOC_002532	0	+	56117	71879	0	10	0,72,167,264,403,717,864,1029,1155,1979	72,95,97,139,314,147,165,126,824,53
NODE_113696_length_82057_cov_21.133480	70666	78652	XLOC_002533	0	-	70666	78652	0	6	0,336,543,1290,1580,1761	336,207,747,290,181,000
NODE_1137037_length_1595_cov_59.622570	116	1657	XLOC_002538	0	.	116	1657	0	1	0	1541
NODE_1137084_length_5656_cov_7.893741	4497	5563	XLOC_002539	0	-	4497	5563	0	3	0,279,369	279,90,60
NODE_1137195_length_48993_cov_12.122752	179	50524	XLOC_002540	0	+	179	50524	0	6	0,24,108,234,302,400	24,84,126,68,98,29
NODE_113750_length_7061_cov_61.720577	2383	2912	XLOC_002542	0	.	2383	2912	0	1	0	529
NODE_113751_length_2096_cov_53.055820	1401	2158	XLOC_002543	0	+	1401	2158	0	3	0,270,340	270,70,164
NODE_1137551_length_7261_cov_10.452417	3	466	XLOC_002544	0	+	3	466	0	2	0,198	198,162
NODE_1137645_length_11472_cov_8.041057	10686	11733	XLOC_002547	0	.	10686	11733	0	1	0	1047
NODE_1137704_length_1412_cov_26.165722	1088	1464	XLOC_002548	0	.	1088	1464	0	1	0	376
NODE_1137771_length_1123_cov_122.585930	678	1184	XLOC_002549	0	-	678	1184	0	2	0,293	293,112
NODE_1138106_length_274465_cov_18.765450	1453	14799	XLOC_002552	0	+	1453	14799	0	14	0,82,166,246,304,607,778,890,1090,1493,1745,2243,2341,2441	82,84,80,58,303,171,112,200,403,252,498,98,100,148
NODE_1138106_length_274465_cov_18.765450	90482	93092	XLOC_002554	0	+	90482	93092	0	2	0,214	214,492
NODE_1138106_length_274465_cov_18.765450	4725	11636	XLOC_002555	0	-	4725	11636	0	2	0,341	341,68
NODE_1138106_length_274465_cov_18.765450	29763	38848	XLOC_002556	0	-	29763	38848	0	5	0,389,417,478,623	389,28,61,145,248
NODE_1138106_length_274465_cov_18.765450	66243	67953	XLOC_002557	0	-	66243	67953	0	3	0,884,1070	884,186,476
NODE_1138106_length_274465_cov_18.765450	93224	95375	XLOC_002558	0	-	93224	95375	0	5	0,102,178,304,561	102,76,126,257,69
NODE_1138106_length_274465_cov_18.765450	5883	6118	XLOC_002559	0	.	5883	6118	0	1	0	235
NODE_1138106_length_274465_cov_18.765450	48124	48685	XLOC_002560	0	.	48124	48685	0	1	0	561
NODE_1138106_length_274465_cov_18.765450	82432	82628	XLOC_002564	0	.	82432	82628	0	1	0	196
NODE_1138206_length_12359_cov_10.063921	5983	9045	XLOC_002568	0	+	5983	9045	0	3	0,141,2028	141,1887,70
NODE_1138581_length_205774_cov_16.552742	11104	13066	XLOC_002571	0	+	11104	13066	0	1	0	1962
NODE_1138581_length_205774_cov_16.552742	168372	169573	XLOC_002579	0	-	168372	169573	0	2	0,416	416,176
NODE_1138581_length_205774_cov_16.552742	173456	200714	XLOC_002580	0	-	173456	200714	0	12	0,69,138,177,230,604,758,800,947,1018,1051,1262	69,69,39,53,374,154,42,147,71,33,211,243
NODE_1138581_length_205774_cov_16.552742	56253	56500	XLOC_002587	0	.	56253	56500	0	1	0	247
NODE_1138581_length_205774_cov_16.552742	161392	161839	XLOC_002589	0	.	161392	161839	0	1	0	447
NODE_1138744_length_5727_cov_6.691287	5134	5789	XLOC_002595	0	.	5134	5789	0	1	0	655
NODE_1138780_length_17179_cov_7.761860	3712	4025	XLOC_002597	0	.	3712	4025	0	1	0	313
NODE_1138826_length_1204_cov_75.210136	63	645	XLOC_002598	0	-	63	645	0	3	0,131,235	131,104,145
NODE_1138855_length_44503_cov_7.928814	2280	3629	XLOC_002600	0	-	2280	3629	0	7	0,67,131,258,332,427,459	67,64,127,74,95,32,147
NODE_1138855_length_44503_cov_7.928814	4593	22802	XLOC_002601	0	-	4593	22802	0	3	0,71,245	71,174,71
NODE_1138855_length_44503_cov_7.928814	23119	23463	XLOC_002603	0	-	23119	23463	0	2	0,116	116,130
NODE_1138855_length_44503_cov_7.928814	24116	24492	XLOC_002604	0	-	24116	24492	0	2	0,149	149,132
NODE_1139124_length_2431_cov_53.453312	5	2491	XLOC_002607	0	.	5	2491	0	1	0	2486
NODE_1139207_length_49653_cov_13.373855	30234	48311	XLOC_002608	0	-	30234	48311	0	10	0,91,207,309,423,480,547,601,676,712	91,116,102,114,57,67,54,75,36,346
NODE_1139561_length_11834_cov_11.418286	3778	3959	XLOC_002610	0	.	3778	3959	0	1	0	181
NODE_1139604_length_2300_cov_47.613480	0	1722	XLOC_002611	0	-	0	1722	0	3	0,166,376	166,210,687
NODE_1139978_length_14981_cov_10.434283	5034	5649	XLOC_002615	0	.	5034	5649	0	1	0	615
NODE_114048_length_18044_cov_60.413212	18	16977	XLOC_002618	0	+	18	16977	0	17	0,257,332,446,514,598,652,733,827,901,1012,1057,1114,1219,1336,1440,1606	257,75,114,68,84,54,81,94,74,111,45,57,105,117,104,166,403
NODE_1140643_length_11862_cov_8.657646	7237	8518	XLOC_002620	0	+	7237	8518	0	2	0,193	193,562
NODE_114068_length_1854_cov_76.849518	0	1084	XLOC_002622	0	.	0	1084	0	1	0	1084
NODE_1140962_length_13902_cov_23.657532	784	1989	XLOC_002624	0	-	784	1989	0	2	0,142	142,362
NODE_1141449_length_1164_cov_32.269760	0	590	XLOC_002627	0	-	0	590	0	3	0,114,220	114,106,126
NODE_1141449_length_1164_cov_32.269760	794	1223	XLOC_002628	0	-	794	1223	0	2	0,153	153,104
NODE_1141494_length_2751_cov_60.493637	598	2548	XLOC_002629	0	-	598	2548	0	2	0,607	607,147
NODE_1141740_length_60529_cov_16.736721	15482	19045	XLOC_002630	0	+	15482	19045	0	7	0,171,228,316,518,609,645	171,57,88,202,91,36,257
NODE_1141740_length_60529_cov_16.736721	52877	59209	XLOC_002631	0	-	52877	59209	0	3	0,95,210	95,115,319
NODE_114176_length_4419_cov_76.484726	232	2454	XLOC_002633	0	+	232	2454	0	6	0,239,333,551,685,919	239,94,218,134,234,882
NODE_114193_length_30025_cov_52.376553	1018	12887	XLOC_002634	0	+	1018	12887	0	5	0,356,482,608,788	356,126,126,180,540
NODE_1142006_length_1173_cov_82.763855	758	1142	XLOC_002635	0	.	758	1142	0	1	0	384
NODE_1142197_length_24937_cov_11.588723	139	9540	XLOC_002640	0	+	139	9540	0	2	0,98	98,240
NODE_1142197_length_24937_cov_11.588723	7244	9570	XLOC_002641	0	-	7244	9570	0	3	0,367,720	367,353,91
NODE_1142334_length_2037_cov_50.993618	2	654	XLOC_002644	0	.	2	654	0	1	0	652
NODE_1142362_length_1197_cov_84.905594	160	692	XLOC_002646	0	.	160	692	0	1	0	532
NODE_1142370_length_1069_cov_49.720299	1	1061	XLOC_002647	0	-	1	1061	0	3	0,412,645	412,233,233
NODE_1142506_length_31745_cov_14.714979	1974	3747	XLOC_002649	0	.	1974	3747	0	1	0	1773
NODE_1142588_length_6002_cov_8.751249	0	6064	XLOC_002650	0	-	0	6064	0	2	0,81	81,293
NODE_114262_length_1481_cov_64.453751	243	1543	XLOC_002651	0	-	243	1543	0	2	0,281	281,130
NODE_1142713_length_1161_cov_72.925064	46	1198	XLOC_002652	0	.	46	1198	0	1	0	1152
NODE_1142799_length_8351_cov_9.794156	1	1405	XLOC_002653	0	+	1	1405	0	4	0,267,518,633	267,251,115,257
NODE_1142799_length_8351_cov_9.794156	4362	4834	XLOC_002654	0	-	4362	4834	0	3	0,62,140	62,78,101
NODE_114290_length_23578_cov_24.401773	12763	14783	XLOC_002657	0	+	12763	14783	0	2	0,1252	1,252,650
NODE_1143752_length_22994_cov_7.351700	5884	8365	XLOC_002662	0	.	5884	8365	0	1	0	2481
NODE_1143791_length_122972_cov_16.501318	98524	98759	XLOC_002666	0	.	98524	98759	0	1	0	235
NODE_1143839_length_1414_cov_64.289253	12	1347	XLOC_002667	0	+	12	1347	0	2	0,1017	1017,43
NODE_1143970_length_3587_cov_72.480904	389	3634	XLOC_002668	0	+	389	3634	0	2	0,26	26,229
NODE_114406_length_34605_cov_16.927004	16458	18192	XLOC_002669	0	-	16458	18192	0	2	0,128	128,256
NODE_114406_length_34605_cov_16.927004	13956	15706	XLOC_002670	0	.	13956	15706	0	1	0	1750
NODE_114406_length_34605_cov_16.927004	26330	28076	XLOC_002671	0	.	26330	28076	0	1	0	1746
NODE_114406_length_34605_cov_16.927004	30523	31912	XLOC_002672	0	.	30523	31912	0	1	0	1389
NODE_1144248_length_8110_cov_17.293465	4024	4955	XLOC_002673	0	.	4024	4955	0	1	0	931
NODE_1144351_length_49110_cov_16.406618	7324	29615	XLOC_002674	0	+	7324	29615	0	5	0,1446,1504,1627,1685	1446,58,123,58,136
NODE_1144442_length_1441_cov_55.988201	1	1294	XLOC_002677	0	+	1	1294	0	3	0,382,511	382,129,392
NODE_114448_length_1704_cov_51.574532	47	1763	XLOC_002678	0	-	47	1763	0	2	0,93	93,682
NODE_1144493_length_60802_cov_11.734926	17599	40525	XLOC_002680	0	+	17599	40525	0	16	0,113,229,425,616,731,918,1185,1531,1669,1795,2008,2273,2470,2821,2998	113,116,196,191,115,000,000,000,000,000,000,000,000,000,000,000
NODE_1144493_length_60802_cov_11.734926	51541	52051	XLOC_002681	0	+	51541	52051	0	2	0,113	113,54
NODE_1144493_length_60802_cov_11.734926	189	2630	XLOC_002682	0	.	189	2630	0	1	0	2441
NODE_1144806_length_1085_cov_50.388939	141	1128	XLOC_002687	0	-	141	1128	0	2	0,297	297,88
NODE_1144871_length_7017_cov_13.821576	3	493	XLOC_002688	0	+	3	493	0	2	0,240	240,142
NODE_1145016_length_193373_cov_16.914310	166225	190805	XLOC_002690	0	+	166225	190805	0	2	0,823	823,36
NODE_1145016_length_193373_cov_16.914310	22949	35525	XLOC_002691	0	-	22949	35525	0	8	0,429,662,738,815,849,999,1134	429,233,76,77,34,150,135,401
NODE_1145016_length_193373_cov_16.914310	91555	120357	XLOC_002693	0	-	91555	120357	0	5	0,4,314,422,667	4,310,108,245,289
NODE_1145016_length_193373_cov_16.914310	165242	167053	XLOC_002694	0	-	165242	167053	0	2	0,691	691,164
NODE_1145080_length_139425_cov_14.651792	132042	133054	XLOC_002697	0	.	132042	133054	0	1	0	1012
NODE_1145201_length_1378_cov_52.764153	155	1043	XLOC_002700	0	.	155	1043	0	1	0	888
NODE_1145490_length_48055_cov_13.384518	32729	33249	XLOC_002701	0	+	32729	33249	0	2	0,58	58,282
NODE_1145490_length_48055_cov_13.384518	9474	33461	XLOC_002702	0	-	9474	33461	0	4	0,37,369,460	37,332,91,334
NODE_1145572_length_109938_cov_18.552547	6095	10300	XLOC_002704	0	+	6095	10300	0	7	0,352,439,700,865,919,1066	352,87,261,165,54,147,652
NODE_1145702_length_1018_cov_19.392927	0	1080	XLOC_002725	0	-	0	1080	0	2	0,136	136,128
NODE_1145840_length_12024_cov_10.610363	11273	11800	XLOC_002726	0	+	11273	11800	0	2	0,152	152,230
NODE_114588_length_126138_cov_16.606153	57789	88001	XLOC_002727	0	+	57789	88001	0	6	0,271,463,1001,1167,1326	2,711,925,381,661,590,000
NODE_114588_length_126138_cov_16.606153	86692	88001	XLOC_002728	0	-	86692	88001	0	2	0,716	716,191
NODE_114588_length_126138_cov_16.606153	93845	96066	XLOC_002730	0	.	93845	96066	0	1	0	2221
NODE_1145914_length_31561_cov_24.139286	27366	30433	XLOC_002732	0	+	27366	30433	0	4	0,332,1134,1542	332,802,408,297
NODE_1145914_length_31561_cov_24.139286	87	1093	XLOC_002733	0	-	87	1093	0	2	0,115	115,599
NODE_1145914_length_31561_cov_24.139286	28808	30419	XLOC_002734	0	-	28808	30419	0	2	0,289	289,361
NODE_1146030_length_55825_cov_16.157312	27979	28836	XLOC_002735	0	+	27979	28836	0	1	0	857
NODE_1146030_length_55825_cov_16.157312	53503	54290	XLOC_002736	0	+	53503	54290	0	3	0,245,322	245,77,292
NODE_1146030_length_55825_cov_16.157312	33268	35138	XLOC_002737	0	-	33268	35138	0	2	0,824	824,903
NODE_1146212_length_20077_cov_18.132042	659	20356	XLOC_002741	0	+	659	20356	0	8	0,68,212,363,452,711,845,970	68,144,151,89,259,134,125,75
NODE_114657_length_7132_cov_62.173443	2953	3585	XLOC_002742	0	-	2953	3585	0	3	0,149,234	149,85,157
NODE_1146818_length_8047_cov_17.708338	1191	5791	XLOC_002746	0	+	1191	5791	0	7	0,110,618,735,922,1077,1252	110,508,117,187,155,175,61
NODE_114681_length_5318_cov_68.766830	2899	5380	XLOC_002747	0	-	2899	5380	0	2	0,1335	1,335,228
NODE_114747_length_942_cov_74.953293	42	1004	XLOC_002748	0	+	42	1004	0	2	0,69	69,819
NODE_114747_length_942_cov_74.953293	42	1004	XLOC_002749	0	-	42	1004	0	3	0,118,717	118,599,75
NODE_1147803_length_301572_cov_14.847725	44285	133471	XLOC_002753	0	+	44285	133471	0	4	0,285,469,794	285,184,325,139
NODE_1147803_length_301572_cov_14.847725	175343	197704	XLOC_002754	0	+	175343	197704	0	3	0,993,1337	9,933,441,232
NODE_1147803_length_301572_cov_14.847725	203440	218570	XLOC_002756	0	+	203440	218570	0	9	0,36,387,439,500,767,832,942,983	36,351,52,61,267,65,110,41,140
NODE_1147803_length_301572_cov_14.847725	219051	220690	XLOC_002757	0	+	219051	220690	0	3	0,377,538	377,161,130
NODE_1147803_length_301572_cov_14.847725	233631	234661	XLOC_002758	0	+	233631	234661	0	2	0,47	47,818
NODE_1147803_length_301572_cov_14.847725	131620	133419	XLOC_002763	0	-	131620	133419	0	2	0,166	166,248
NODE_1147803_length_301572_cov_14.847725	172065	177268	XLOC_002766	0	-	172065	177268	0	3	0,1347,1443	1347,96,511
NODE_1147803_length_301572_cov_14.847725	222214	231605	XLOC_002767	0	-	222214	231605	0	2	0,1143	1,143,182
NODE_1147803_length_301572_cov_14.847725	233615	234661	XLOC_002768	0	-	233615	234661	0	2	0,831	831,50
NODE_1147820_length_63230_cov_12.634983	3653	4947	XLOC_002775	0	-	3653	4947	0	4	0,233,442,580	233,209,138,79
NODE_1147820_length_63230_cov_12.634983	25951	29240	XLOC_002776	0	-	25951	29240	0	2	0,250	250,540
NODE_1147820_length_63230_cov_12.634983	35609	38700	XLOC_002777	0	-	35609	38700	0	5	0,26,105,757,968	26,79,652,211,294
NODE_1147939_length_127467_cov_14.080977	4007	34097	XLOC_002778	0	+	4007	34097	0	4	0,153,270,351	153,117,81,230
NODE_1147939_length_127467_cov_14.080977	35015	52862	XLOC_002779	0	+	35015	52862	0	2	0,133	133,686
NODE_1147939_length_127467_cov_14.080977	70011	93829	XLOC_002780	0	+	70011	93829	0	11	0,198,311,366,422,470,519,603,671,797,873	198,113,55,56,48,49,84,68,126,76,198
NODE_1147939_length_127467_cov_14.080977	16405	16683	XLOC_002782	0	.	16405	16683	0	1	0	278
NODE_1148175_length_54816_cov_17.225189	11870	51207	XLOC_002783	0	-	11870	51207	0	8	0,218,323,401,543,614,711,929	218,105,78,142,71,97,218,336
NODE_1148265_length_1821_cov_27.523888	1487	1884	XLOC_002785	0	-	1487	1884	0	2	0,56	56,257
NODE_1148307_length_1417_cov_64.153137	1	1478	XLOC_002786	0	.	1	1478	0	1	0	1477
NODE_1148380_length_23794_cov_21.522232	9461	13514	XLOC_002788	0	-	9461	13514	0	3	0,236,523	236,287,369
NODE_1148503_length_1580_cov_60.032913	247	1641	XLOC_002789	0	+	247	1641	0	2	0,1153	1,153,157
NODE_1148638_length_17992_cov_9.934638	16806	17176	XLOC_002791	0	-	16806	17176	0	2	0,157	157,68
NODE_1148719_length_9769_cov_22.525539	5465	8944	XLOC_002792	0	-	5465	8944	0	5	0,290,438,479,590	290,148,41,111,97
NODE_1148837_length_2390_cov_59.482426	1545	2236	XLOC_002793	0	+	1545	2236	0	2	0,52	52,491
NODE_1149119_length_11640_cov_5.343643	662	9181	XLOC_002796	0	-	662	9181	0	9	0,868,1068,1222,1332,1402,1485,1561,1602	868,200,154,110,70,83,76,41,123
NODE_1149233_length_165334_cov_14.601098	161972	162529	XLOC_002809	0	.	161972	162529	0	1	0	557
NODE_114924_length_98334_cov_9.512153	18056	75101	XLOC_002811	0	+	18056	75101	0	19	0,153,287,406,513,652,769,877,949,1072,1241,1501,1620,1683,1747,1883,1957,2052,2084	153,134,119,107,139,117,108,72,123,169,260,119,63,64,136,74,95,32,518
NODE_114924_length_98334_cov_9.512153	76039	80491	XLOC_002814	0	+	76039	80491	0	2	0,305	305,268
NODE_114924_length_98334_cov_9.512153	76036	78672	XLOC_002815	0	-	76036	78672	0	3	0,141,190	141,49,547
NODE_1149298_length_132934_cov_17.246830	9186	34670	XLOC_002818	0	+	9186	34670	0	7	0,78,186,251,365,465,519	78,108,65,114,100,54,257
NODE_1149298_length_132934_cov_17.246830	66280	104392	XLOC_002820	0	+	66280	104392	0	16	0,138,167,279,377,474,564,627,702,768,846,954,1032,1152,1196,1271	138,29,112,98,97,90,63,75,66,78,108,78,120,44,75,295
NODE_1149298_length_132934_cov_17.246830	115470	125258	XLOC_002821	0	+	115470	125258	0	7	0,75,258,482,544,769,899	75,183,224,62,225,130,45
NODE_1149298_length_132934_cov_17.246830	43328	43803	XLOC_002827	0	.	43328	43803	0	1	0	475
NODE_1149359_length_16793_cov_11.222474	3005	3400	XLOC_002832	0	.	3005	3400	0	1	0	395
NODE_114971_length_5557_cov_55.655930	6	531	XLOC_002833	0	-	6	531	0	2	0,114	114,336
NODE_1149927_length_8178_cov_15.665321	3220	5122	XLOC_002835	0	-	3220	5122	0	5	0,335,476,596,692	335,141,120,96,394
NODE_1150043_length_17433_cov_6.629783	6920	8208	XLOC_002836	0	-	6920	8208	0	2	0,122	122,271
NODE_1150043_length_17433_cov_6.629783	5483	5614	XLOC_002837	0	.	5483	5614	0	1	0	131
NODE_1150093_length_1155_cov_50.514286	80	315	XLOC_002838	0	.	80	315	0	1	0	235
NODE_115020_length_6619_cov_14.645868	602	1291	XLOC_002839	0	-	602	1291	0	3	0,66,205	66,139,204
NODE_1150380_length_43739_cov_9.197650	1760	38074	XLOC_002840	0	+	1760	38074	0	7	0,203,211,483,2199,2231,2638	203,8,272,1716,32,407,726
NODE_1150380_length_43739_cov_9.197650	38809	39208	XLOC_002841	0	.	38809	39208	0	1	0	399
NODE_1150472_length_5721_cov_6.251879	899	3663	XLOC_002844	0	+	899	3663	0	5	0,55,403,585,713	55,348,182,128,104
NODE_1150644_length_30417_cov_11.616530	5590	6984	XLOC_002846	0	.	5590	6984	0	1	0	1394
NODE_115085_length_18362_cov_21.740116	2398	3544	XLOC_002850	0	+	2398	3544	0	1	0	1146
NODE_115085_length_18362_cov_21.740116	2399	5303	XLOC_002852	0	-	2399	5303	0	2	0,366	366,397
NODE_1150895_length_1524_cov_31.562336	202	1399	XLOC_002853	0	-	202	1399	0	3	0,136,229	136,93,97
NODE_1150901_length_987_cov_34.103344	6	388	XLOC_002854	0	.	6	388	0	1	0	382
NODE_115105_length_7772_cov_17.366959	5293	5816	XLOC_002855	0	+	5293	5816	0	2	0,130	130,130
NODE_115105_length_7772_cov_17.366959	5294	7616	XLOC_002856	0	-	5294	7616	0	4	0,93,223,305	93,130,82,133
NODE_1151377_length_6677_cov_6.611652	1420	3988	XLOC_002859	0	+	1420	3988	0	5	0,134,313,424,536	134,179,111,112,68
NODE_1151833_length_7020_cov_10.471368	5034	7042	XLOC_002862	0	-	5034	7042	0	2	0,394	394,79
NODE_1152068_length_240490_cov_14.059990	148353	155091	XLOC_002865	0	+	148353	155091	0	2	0,1241	1,241,343
NODE_1152068_length_240490_cov_14.059990	6694	24790	XLOC_002866	0	-	6694	24790	0	10	0,209,424,561,672,1259,1460,1629,1711,1811	209,215,137,111,587,201,169,82,100,99
NODE_1152068_length_240490_cov_14.059990	34228	119123	XLOC_002867	0	-	34228	119123	0	16	0,87,257,504,597,738,831,1018,1104,1193,1245,1302,1464,1539,1621,1714	87,170,247,93,141,93,187,86,89,52,57,162,75,82,93,674
NODE_1152068_length_240490_cov_14.059990	162523	235781	XLOC_002868	0	-	162523	235781	0	19	0,124,146,281,441,617,713,818,911,1001,1082,1151,1229,1325,1425,1529,1635,1714,2048	124,22,135,160,176,96,105,93,90,81,69,78,96,100,104,106,79,334,52
NODE_1152141_length_6884_cov_18.946833	4170	7837	XLOC_002870	0	-	4170	7837	0	9	0,61,91,202,291,354,530,706,815	61,30,111,89,63,176,176,109,137
NODE_1152141_length_6884_cov_18.946833	12	643	XLOC_002871	0	.	12	643	0	1	0	631
NODE_1152438_length_12297_cov_14.453444	5158	10723	XLOC_002872	0	-	5158	10723	0	4	0,582,732,991	582,150,259,220
NODE_1152569_length_6695_cov_6.432412	4736	5170	XLOC_002873	0	+	4736	5170	0	3	0,72,172	72,100,108
NODE_1152605_length_962_cov_68.015594	673	963	XLOC_002874	0	.	673	963	0	1	0	290
NODE_1152650_length_941_cov_99.907547	33	956	XLOC_002875	0	+	33	956	0	4	0,236,487,620	236,251,133,65
NODE_115274_length_7645_cov_72.477570	0	7341	XLOC_002876	0	+	0	7341	0	6	0,550,4323,4458,4566,4706	5,503,773,135,108,140,000
NODE_1152793_length_16666_cov_14.000000	4670	12084	XLOC_002877	0	-	4670	12084	0	2	0,293	293,615
NODE_115329_length_5845_cov_6.091360	5063	5907	XLOC_002890	0	.	5063	5907	0	1	0	844
NODE_1153712_length_1250_cov_56.784801	728	1296	XLOC_002892	0	-	728	1296	0	2	0,128	128,89
NODE_1153932_length_1468_cov_68.333786	7	1446	XLOC_002893	0	-	7	1446	0	7	0,255,327,399,471,543,615	255,72,72,72,72,72,75
NODE_115396_length_1528_cov_61.617802	6	1540	XLOC_002895	0	+	6	1540	0	2	0,1061	1,061,374
NODE_1154397_length_61337_cov_13.711006	25303	44692	XLOC_002897	0	+	25303	44692	0	6	0,63,197,303,389,578	63,134,106,86,189,166
NODE_1154397_length_61337_cov_13.711006	45176	53962	XLOC_002898	0	+	45176	53962	0	2	0,140	140,611
NODE_1154397_length_61337_cov_13.711006	45830	53887	XLOC_002899	0	-	45830	53887	0	2	0,429	429,112
NODE_115450_length_384372_cov_20.838854	179740	183120	XLOC_002902	0	+	179740	183120	0	3	0,274,516	2,742,421,982
NODE_115450_length_384372_cov_20.838854	217387	218406	XLOC_002903	0	+	217387	218406	0	2	0,418	418,433
NODE_115450_length_384372_cov_20.838854	314287	320608	XLOC_002904	0	+	314287	320608	0	3	0,418,740	4,183,221,454
NODE_115450_length_384372_cov_20.838854	11941	36269	XLOC_002905	0	-	11941	36269	0	10	0,1256,1333,1502,1591,1756,1834,1938,2047,2125	1256,77,169,89,165,78,104,109,78,127
NODE_115450_length_384372_cov_20.838854	155334	158003	XLOC_002908	0	-	155334	158003	0	2	0,1328	1,328,888
NODE_115450_length_384372_cov_20.838854	185046	294454	XLOC_002909	0	-	185046	294454	0	6	0,537,1471,1567,1704,1923	537,934,96,137,219,483
NODE_115450_length_384372_cov_20.838854	236820	238912	XLOC_002910	0	-	236820	238912	0	3	0,97,265	97,168,160
NODE_115450_length_384372_cov_20.838854	315136	320608	XLOC_002911	0	-	315136	320608	0	3	0,958,1092	958,134,995
NODE_115450_length_384372_cov_20.838854	119464	120913	XLOC_002916	0	.	119464	120913	0	1	0	1449
NODE_1154522_length_1151_cov_62.556908	1	1134	XLOC_002918	0	.	1	1134	0	1	0	1133
NODE_115466_length_1471_cov_86.377296	0	1532	XLOC_002921	0	-	0	1532	0	2	0,1363	1363,64
NODE_1155242_length_478731_cov_17.322153	6656	9105	XLOC_002924	0	+	6656	9105	0	2	0,533	5,331,822
NODE_1155242_length_478731_cov_17.322153	83640	84412	XLOC_002926	0	+	83640	84412	0	2	0,109	109,493
NODE_1155242_length_478731_cov_17.322153	57015	57537	XLOC_002928	0	-	57015	57537	0	2	0,301	301,140
NODE_1155242_length_478731_cov_17.322153	354372	357583	XLOC_002929	0	-	354372	357583	0	4	0,981,1109,1487	981,128,378,345
NODE_1155242_length_478731_cov_17.322153	54482	56433	XLOC_002932	0	.	54482	56433	0	1	0	1951
NODE_1155242_length_478731_cov_17.322153	67338	69606	XLOC_002933	0	.	67338	69606	0	1	0	2268
NODE_1155242_length_478731_cov_17.322153	78890	79079	XLOC_002934	0	.	78890	79079	0	1	0	189
NODE_1155242_length_478731_cov_17.322153	178665	180227	XLOC_002938	0	.	178665	180227	0	1	0	1562
NODE_1155731_length_42084_cov_19.105051	13440	23652	XLOC_002944	0	+	13440	23652	0	9	0,213,293,410,514,581,715,764,836	213,80,117,104,67,134,49,72,61
NODE_115574_length_67037_cov_19.614378	35590	37863	XLOC_002949	0	+	35590	37863	0	2	0,1561	1,561,534
NODE_115574_length_67037_cov_19.614378	32409	37863	XLOC_002950	0	-	32409	37863	0	5	0,311,1139,1208,1497	311,828,69,289,492
NODE_115575_length_1370_cov_48.702919	661	980	XLOC_002951	0	.	661	980	0	1	0	319
NODE_1156113_length_1707_cov_62.971882	0	814	XLOC_002953	0	.	0	814	0	1	0	814
NODE_1156322_length_1066_cov_74.015007	0	1128	XLOC_002956	0	-	0	1128	0	3	0,51,174	51,123,82
NODE_1156647_length_18032_cov_15.449202	1489	7408	XLOC_002959	0	-	1489	7408	0	8	0,398,446,506,597,674,763,950	398,48,60,91,77,89,187,411
NODE_1156714_length_1348_cov_23.110535	0	1411	XLOC_002961	0	-	0	1411	0	2	0,275	275,135
NODE_115682_length_1750_cov_57.189144	0	771	XLOC_002963	0	.	0	771	0	1	0	771
NODE_115707_length_1548_cov_41.967701	735	1610	XLOC_002967	0	.	735	1610	0	1	0	875
NODE_1157802_length_1546_cov_60.492237	579	1608	XLOC_002971	0	.	579	1608	0	1	0	1029
NODE_1157906_length_1408_cov_69.486504	16	1186	XLOC_002972	0	+	16	1186	0	3	0,59,558	59,499,408
NODE_1157949_length_5998_cov_14.359953	550	5653	XLOC_002973	0	+	550	5653	0	2	0,375	375,191
NODE_115795_length_172927_cov_14.851562	11882	68453	XLOC_002974	0	+	11882	68453	0	8	0,170,286,386,422,491,615,741	170,116,100,36,69,124,126,528
NODE_115795_length_172927_cov_14.851562	87315	87946	XLOC_002976	0	-	87315	87946	0	3	0,166,328	166,162,91
NODE_115795_length_172927_cov_14.851562	93076	109211	XLOC_002977	0	-	93076	109211	0	2	0,517	517,500
NODE_115795_length_172927_cov_14.851562	122807	142135	XLOC_002978	0	-	122807	142135	0	6	0,366,606,741,870,957	366,240,135,129,87,545
NODE_1158109_length_1044_cov_49.686783	0	381	XLOC_002984	0	.	0	381	0	1	0	381
NODE_1158203_length_54869_cov_8.888717	12555	56026	XLOC_002985	0	-	12555	56026	0	3	0,882,1154	882,272,17
NODE_1158278_length_193271_cov_16.861273	144933	170413	XLOC_002989	0	+	144933	170413	0	7	0,127,206,603,844,864,987	127,79,397,241,20,123,1444
NODE_1158278_length_193271_cov_16.861273	34685	108009	XLOC_002990	0	-	34685	108009	0	12	0,108,381,445,592,627,701,1555,1852,2323,2472,2762	108,273,64,147,35,74,854,297,471,149,290,129
NODE_1158278_length_193271_cov_16.861273	168766	170070	XLOC_002992	0	-	168766	170070	0	2	0,195	195,768
NODE_115849_length_1772_cov_63.508465	22	407	XLOC_002999	0	-	22	407	0	2	0,174	174,131
NODE_1158533_length_68291_cov_16.657846	43887	44728	XLOC_003001	0	-	43887	44728	0	2	0,436	436,50
NODE_1158533_length_68291_cov_16.657846	54695	56171	XLOC_003002	0	-	54695	56171	0	2	0,134	134,100
NODE_1158533_length_68291_cov_16.657846	42700	42990	XLOC_003003	0	.	42700	42990	0	1	0	290
NODE_1158690_length_35910_cov_17.524645	460	1462	XLOC_003006	0	-	460	1462	0	2	0,611	611,74
NODE_1158724_length_1598_cov_63.417397	2	1660	XLOC_003007	0	.	2	1660	0	1	0	1658
NODE_1158788_length_3179_cov_43.899338	792	2050	XLOC_003008	0	-	792	2050	0	2	0,308	308,401
NODE_1158858_length_961_cov_59.651405	0	765	XLOC_003011	0	.	0	765	0	1	0	765
NODE_1158932_length_139379_cov_12.799367	95074	96631	XLOC_003013	0	+	95074	96631	0	2	0,698	698,785
NODE_1158932_length_139379_cov_12.799367	95061	127677	XLOC_003014	0	-	95061	127677	0	2	0,48	481,431
NODE_1158932_length_139379_cov_12.799367	91986	92618	XLOC_003022	0	.	91986	92618	0	1	0	632
NODE_1159215_length_39206_cov_15.911952	15999	39969	XLOC_003023	0	+	15999	39969	0	7	0,174,297,343,429,559,604	174,123,46,86,130,45,363
NODE_115921_length_1433_cov_59.523376	49	1412	XLOC_003028	0	-	49	1412	0	3	0,92,880	92,788,130
NODE_115988_length_5258_cov_60.806202	1970	2495	XLOC_003035	0	.	1970	2495	0	1	0	525
NODE_1159970_length_138333_cov_17.956930	7901	45389	XLOC_003038	0	-	7901	45389	0	8	0,208,606,829,849,1013,1110,1154	208,398,223,20,164,97,44,117
NODE_1160057_length_586282_cov_19.112970	316543	335465	XLOC_003047	0	+	316543	335465	0	7	0,864,996,1127,1338,1576,1727	864,132,131,211,238,000,000
NODE_1160057_length_586282_cov_19.112970	356730	385613	XLOC_003052	0	-	356730	385613	0	5	0,60,216,807,1110	60,156,591,303,679
NODE_1160356_length_1497_cov_67.387444	1	1552	XLOC_003055	0	.	1	1552	0	1	0	1551
NODE_1160428_length_1286_cov_55.699066	38	773	XLOC_003056	0	-	38	773	0	2	0,191	191,428
NODE_116058_length_1869_cov_85.036919	73	1741	XLOC_003061	0	+	73	1741	0	7	0,199,290,345,425,542,627	199,91,55,80,117,85,27
NODE_1160902_length_6954_cov_13.588582	3736	4744	XLOC_003062	0	-	3736	4744	0	2	0,483	483,414
NODE_116092_length_1712_cov_63.413551	305	487	XLOC_003063	0	.	305	487	0	1	0	182
NODE_116092_length_1712_cov_63.413551	1472	1612	XLOC_003064	0	.	1472	1612	0	1	0	140
NODE_1161027_length_55767_cov_14.120465	19343	56350	XLOC_003065	0	-	19343	56350	0	6	0,297,503,766,862,1029	297,206,263,96,167,323
NODE_116152_length_3495_cov_63.695278	664	1680	XLOC_003070	0	-	664	1680	0	3	0,363,588	363,225,82
NODE_116152_length_3495_cov_63.695278	2184	3429	XLOC_003071	0	-	2184	3429	0	3	0,69,820	69,751,177
NODE_1161680_length_5503_cov_7.764855	79	777	XLOC_003074	0	.	79	777	0	1	0	698
NODE_116171_length_7104_cov_59.662304	0	1484	XLOC_003075	0	-	0	1484	0	4	0,142,309,421	142,167,112,152
NODE_1161909_length_57739_cov_12.227195	2147	6193	XLOC_003077	0	+	2147	6193	0	6	0,422,602,706,818,917	422,180,104,112,99,156
NODE_116211_length_1029_cov_96.318756	0	1090	XLOC_003081	0	.	0	1090	0	1	0	1090
NODE_1162240_length_92773_cov_15.830759	6	1187	XLOC_003084	0	+	6	1187	0	3	0,302,397	302,95,166
NODE_1162240_length_92773_cov_15.830759	50738	54122	XLOC_003085	0	+	50738	54122	0	4	0,84,495,825	84,411,330,474
NODE_1162240_length_92773_cov_15.830759	2927	13261	XLOC_003086	0	-	2927	13261	0	5	0,212,325,427,1118	212,113,102,691,322
NODE_1162240_length_92773_cov_15.830759	65474	80490	XLOC_003087	0	-	65474	80490	0	20	0,331,411,498,549,667,724,789,873,924,987,1034,1104,1865,1904,2132,2218,2267,2348,2442	331,80,87,51,118,57,65,84,51,63,47,70,761,39,228,86,49,81,94,391
NODE_1162286_length_1473_cov_70.586555	1	1214	XLOC_003091	0	+	1	1214	0	2	0,572	572,280
NODE_1162571_length_207006_cov_14.080606	3089	12354	XLOC_003093	0	+	3089	12354	0	4	0,142,303,492	142,161,189,261
NODE_1162571_length_207006_cov_14.080606	79417	83049	XLOC_003095	0	+	79417	83049	0	12	0,149,278,422,568,858,1018,1168,1305,1452,1554,1612	149,129,144,146,290,160,150,137,147,102,58,66
NODE_1162571_length_207006_cov_14.080606	89656	90112	XLOC_003096	0	+	89656	90112	0	2	0,174	174,196
NODE_1162571_length_207006_cov_14.080606	97079	97776	XLOC_003097	0	+	97079	97776	0	2	0,184	184,269
NODE_1162571_length_207006_cov_14.080606	113103	114982	XLOC_003098	0	+	113103	114982	0	6	0,24,180,387,534,605	24,156,207,147,71,93
NODE_1162571_length_207006_cov_14.080606	13274	51192	XLOC_003101	0	-	13274	51192	0	5	0,207,356,472,630	207,149,116,158,229
NODE_1162571_length_207006_cov_14.080606	97354	97784	XLOC_003102	0	-	97354	97784	0	2	0,203	203,71
NODE_1162571_length_207006_cov_14.080606	113407	114329	XLOC_003103	0	-	113407	114329	0	3	0,147,198	147,51,238
NODE_1162571_length_207006_cov_14.080606	120516	137927	XLOC_003104	0	-	120516	137927	0	7	0,481,831,862,967,1104,1228	481,350,31,105,137,124,529
NODE_1162571_length_207006_cov_14.080606	147935	148395	XLOC_003108	0	.	147935	148395	0	1	0	460
NODE_1162742_length_26846_cov_12.880392	13268	20435	XLOC_003112	0	-	13268	20435	0	7	0,171,616,781,1775,1888,2109	171,445,165,994,113,000,000
NODE_1162847_length_17277_cov_12.021589	7746	17301	XLOC_003114	0	+	7746	17301	0	3	0,330,1649	330,1319,96
NODE_1162973_length_1822_cov_64.961029	112	1355	XLOC_003116	0	.	112	1355	0	1	0	1243
NODE_116337_length_1691_cov_62.584270	18	1728	XLOC_003117	0	+	18	1728	0	4	0,132,245,732	132,113,487,320
NODE_1163577_length_71622_cov_15.790288	15604	32341	XLOC_003123	0	+	15604	32341	0	7	0,361,475,583,712,751,868	361,114,108,129,39,117,159
NODE_1163577_length_71622_cov_15.790288	43900	47283	XLOC_003124	0	+	43900	47283	0	5	0,320,456,684,752	320,136,228,68,402
NODE_1163577_length_71622_cov_15.790288	9376	14060	XLOC_003125	0	-	9376	14060	0	4	0,210,599,861	210,389,262,257
NODE_1163936_length_1522_cov_52.429699	432	1106	XLOC_003131	0	+	432	1106	0	2	0,263	263,321
NODE_1163936_length_1522_cov_52.429699	432	1583	XLOC_003132	0	-	432	1583	0	2	0,184	184,596
NODE_1164684_length_271148_cov_15.310307	36894	100565	XLOC_003135	0	+	36894	100565	0	3	0,231,580	231,349,449
NODE_1164684_length_271148_cov_15.310307	105698	122694	XLOC_003136	0	+	105698	122694	0	4	0,91,240,500	91,149,260,451
NODE_1164684_length_271148_cov_15.310307	12025	18492	XLOC_003137	0	-	12025	18492	0	5	0,203,260,389,497	203,57,129,108,148
NODE_1164684_length_271148_cov_15.310307	96321	113161	XLOC_003138	0	-	96321	113161	0	2	0,154	154,111
NODE_1164684_length_271148_cov_15.310307	141645	258241	XLOC_003139	0	-	141645	258241	0	8	0,183,296,368,404,450,544,602	183,113,72,36,46,94,58,66
NODE_1164684_length_271148_cov_15.310307	109042	109481	XLOC_003141	0	.	109042	109481	0	1	0	439
NODE_1164694_length_943_cov_58.389183	0	1001	XLOC_003142	0	-	0	1001	0	3	0,153,214	153,61,214
NODE_116470_length_22738_cov_25.812649	1162	10226	XLOC_003143	0	+	1162	10226	0	4	0,244,346,405	244,102,59,101
NODE_116470_length_22738_cov_25.812649	13245	15528	XLOC_003144	0	+	13245	15528	0	2	0,323	3,231,457
NODE_116470_length_22738_cov_25.812649	20469	21665	XLOC_003145	0	+	20469	21665	0	3	0,154,352	154,198,413
NODE_1164720_length_4926_cov_1.971173	4058	4566	XLOC_003148	0	+	4058	4566	0	2	0,231	231,184
NODE_1164846_length_170951_cov_13.006610	4551	54409	XLOC_003149	0	-	4551	54409	0	3	0,171,217	171,46,440
NODE_1164907_length_13791_cov_10.612864	9330	11359	XLOC_003151	0	-	9330	11359	0	3	0,326,409	326,83,141
NODE_1164907_length_13791_cov_10.612864	9	846	XLOC_003152	0	.	9	846	0	1	0	837
NODE_1165113_length_29028_cov_14.871710	8122	19752	XLOC_003153	0	-	8122	19752	0	3	0,171,234	171,63,89
NODE_1165210_length_1016_cov_83.067917	79	969	XLOC_003154	0	-	79	969	0	4	0,102,216,298	102,114,82,68
NODE_1165463_length_21470_cov_9.223894	13652	13835	XLOC_003155	0	.	13652	13835	0	1	0	183
NODE_1165791_length_47548_cov_12.379827	19066	21160	XLOC_003158	0	+	19066	21160	0	4	0,46,187,274	46,141,87,546
NODE_1165791_length_47548_cov_12.379827	27014	27706	XLOC_003160	0	-	27014	27706	0	2	0,394	394,125
NODE_1166040_length_11915_cov_10.373982	7804	9771	XLOC_003163	0	-	7804	9771	0	3	0,565,652	565,87,485
NODE_1166139_length_236514_cov_16.060061	214848	222048	XLOC_003164	0	+	214848	222048	0	6	0,120,232,304,488,631	120,112,72,184,143,60
NODE_1166303_length_1141_cov_32.489044	16	741	XLOC_003168	0	+	16	741	0	2	0,531	531,106
NODE_116635_length_147573_cov_16.092693	31287	31808	XLOC_003169	0	+	31287	31808	0	2	0,167	167,126
NODE_116635_length_147573_cov_16.092693	121383	136857	XLOC_003170	0	+	121383	136857	0	7	0,40,106,146,227,414,682	40,66,40,81,187,268,382
NODE_116635_length_147573_cov_16.092693	30057	30358	XLOC_003172	0	-	30057	30358	0	2	0,73	73,134
NODE_116635_length_147573_cov_16.092693	36019	67497	XLOC_003174	0	-	36019	67497	0	8	0,25,109,243,471,643,898,952	25,84,134,228,172,255,54,336
NODE_116635_length_147573_cov_16.092693	67744	70829	XLOC_003173	0	-	67744	70829	0	8	0,301,715,1032,1193,1297,1454,1756	301,414,317,161,104,000,000,000
NODE_116635_length_147573_cov_16.092693	29464	29663	XLOC_003176	0	.	29464	29663	0	1	0	199
NODE_1166737_length_6299_cov_10.008097	5635	6313	XLOC_003181	0	.	5635	6313	0	1	0	678
NODE_116681_length_115970_cov_15.442666	8539	9178	XLOC_003183	0	-	8539	9178	0	2	0,467	467,92
NODE_1166889_length_1248_cov_58.009617	1	1310	XLOC_003185	0	+	1	1310	0	4	0,179,232,347	179,53,115,70
NODE_1166906_length_1110_cov_87.398201	1	434	XLOC_003186	0	-	1	434	0	2	0,259	259,53
NODE_1166918_length_56478_cov_13.360565	148	1398	XLOC_003188	0	+	148	1398	0	3	0,175,430	175,255,318
NODE_1166918_length_56478_cov_13.360565	48598	51954	XLOC_003189	0	+	48598	51954	0	5	0,55,146,448,730	55,91,302,282,281
NODE_1167036_length_25389_cov_23.929104	7743	9095	XLOC_003195	0	-	7743	9095	0	2	0,39	39,295
NODE_1167036_length_25389_cov_23.929104	9322	16597	XLOC_003196	0	-	9322	16597	0	4	0,797,1075,1270	797,278,195,81
NODE_1167279_length_111098_cov_17.192154	32502	94430	XLOC_003201	0	+	32502	94430	0	7	0,191,291,412,534,656,816	191,100,121,122,122,000,000
NODE_1167305_length_1278_cov_96.773865	30	1233	XLOC_003206	0	-	30	1233	0	3	0,228,400	228,172,260
NODE_1167478_length_12460_cov_10.386838	1252	5603	XLOC_003207	0	-	1252	5603	0	2	0,1408	1,408,899
NODE_1167514_length_32254_cov_16.169405	15324	33546	XLOC_003209	0	-	15324	33546	0	3	0,98,327	98,229,769
NODE_116758_length_5325_cov_50.405632	3976	5387	XLOC_003212	0	.	3976	5387	0	1	0	1411
NODE_1167764_length_1511_cov_74.422234	564	1572	XLOC_003213	0	+	564	1572	0	2	0,275	275,624
NODE_1167913_length_250292_cov_17.404539	186048	226228	XLOC_003216	0	+	186048	226228	0	5	0,108,266,335,498	108,158,69,163,40
NODE_1167913_length_250292_cov_17.404539	488	39611	XLOC_003217	0	-	488	39611	0	4	0,61,133,253	61,72,120,110
NODE_1167913_length_250292_cov_17.404539	31302	85163	XLOC_003218	0	-	31302	85163	0	5	0,904,1189,1408,1588	904,285,219,180,310
NODE_1167913_length_250292_cov_17.404539	203897	204199	XLOC_003219	0	.	203897	204199	0	1	0	302
NODE_116808_length_12919_cov_35.182987	212	6747	XLOC_003222	0	+	212	6747	0	3	0,400,602	400,202,66
NODE_1168174_length_1225_cov_61.468571	18	1287	XLOC_003223	0	.	18	1287	0	1	0	1269
NODE_1168299_length_21794_cov_11.587960	1431	22182	XLOC_003224	0	+	1431	22182	0	4	0,88,201,451	88,113,250,195
NODE_116845_length_11119_cov_17.951075	1425	11444	XLOC_003225	0	+	1425	11444	0	5	0,150,193,256,399	150,43,63,143,158
NODE_1168764_length_1437_cov_74.205292	61	597	XLOC_003229	0	.	61	597	0	1	0	536
NODE_1168961_length_302699_cov_12.428832	142122	144705	XLOC_003231	0	+	142122	144705	0	2	0,80	80,212
NODE_1168961_length_302699_cov_12.428832	164719	165033	XLOC_003232	0	+	164719	165033	0	2	0,81	81,158
NODE_1168961_length_302699_cov_12.428832	191153	191848	XLOC_003235	0	+	191153	191848	0	2	0,153	153,218
NODE_1168961_length_302699_cov_12.428832	245669	248262	XLOC_003239	0	-	245669	248262	0	4	0,76,425,928	76,349,503,72
NODE_1168961_length_302699_cov_12.428832	245187	245399	XLOC_003244	0	.	245187	245399	0	1	0	212
NODE_1169240_length_134168_cov_12.573050	63176	69877	XLOC_003245	0	+	63176	69877	0	3	0,370,2651	3,702,281,545
NODE_1169240_length_134168_cov_12.573050	39458	58011	XLOC_003246	0	-	39458	58011	0	2	0,148	148,185
NODE_1169240_length_134168_cov_12.573050	63177	69877	XLOC_003247	0	-	63177	69877	0	2	0,2567	2,567,702
NODE_1169368_length_1695_cov_29.585251	0	407	XLOC_003250	0	+	0	407	0	2	0,217	217,44
NODE_116940_length_2798_cov_50.911724	1817	2860	XLOC_003251	0	+	1817	2860	0	2	0,234	234,729
NODE_1169578_length_11331_cov_9.280116	2181	11788	XLOC_003252	0	+	2181	11788	0	4	0,291,359,489	291,68,130,97
NODE_116962_length_7711_cov_50.345222	6405	7772	XLOC_003254	0	-	6405	7772	0	3	0,99,211	99,112,98
NODE_1169731_length_171653_cov_18.326153	944	7093	XLOC_003256	0	+	944	7093	0	6	0,162,276,425,507,593	162,114,149,82,86,224
NODE_1169731_length_171653_cov_18.326153	54622	68764	XLOC_003258	0	+	54622	68764	0	9	0,405,436,721,910,1036,1174,1294,1412	405,31,285,189,126,138,120,118,121
NODE_1169731_length_171653_cov_18.326153	19808	20392	XLOC_003261	0	-	19808	20392	0	2	0,407	407,115
NODE_1169733_length_1038_cov_27.841040	4	471	XLOC_003263	0	+	4	471	0	2	0,148	148,129
NODE_1169950_length_2228_cov_56.697487	305	1190	XLOC_003264	0	+	305	1190	0	2	0,62	62,756
NODE_1170109_length_2046_cov_52.941349	1674	2107	XLOC_003265	0	.	1674	2107	0	1	0	433
NODE_1170282_length_2497_cov_61.309170	838	2331	XLOC_003267	0	-	838	2331	0	3	0,238,423	238,185,40
NODE_1170526_length_3246_cov_37.667282	952	1814	XLOC_003268	0	-	952	1814	0	3	0,254,313	254,59,117
NODE_1170557_length_1168_cov_45.003426	0	617	XLOC_003270	0	+	0	617	0	2	0,41	41,290
NODE_1170762_length_6575_cov_8.441065	431	2644	XLOC_003275	0	-	431	2644	0	2	0,80	80,255
NODE_1170967_length_117997_cov_17.869904	11138	11287	XLOC_003277	0	.	11138	11287	0	1	0	149
NODE_1171457_length_290588_cov_17.335096	4034	5443	XLOC_003281	0	+	4034	5443	0	1	0	1409
NODE_1171457_length_290588_cov_17.335096	125595	143798	XLOC_003282	0	+	125595	143798	0	3	0,105,402	105,297,93
NODE_1171457_length_290588_cov_17.335096	8776	9404	XLOC_003283	0	-	8776	9404	0	2	0,210	210,344
NODE_1171457_length_290588_cov_17.335096	26188	96977	XLOC_003284	0	-	26188	96977	0	11	0,311,437,522,598,762,904,1021,1117,1248,1448	311,126,85,76,164,142,117,96,131,200,187
NODE_117156_length_1091_cov_65.712189	0	1153	XLOC_003298	0	+	0	1153	0	3	0,398,486	398,88,465
NODE_1171893_length_1041_cov_46.800194	251	604	XLOC_003301	0	-	251	604	0	2	0,110	110,169
NODE_1172365_length_11314_cov_8.208238	2	897	XLOC_003302	0	+	2	897	0	3	0,169,456	169,287,108
NODE_1172733_length_27921_cov_6.870528	24938	27635	XLOC_003306	0	.	24938	27635	0	1	0	2697
NODE_1172783_length_177652_cov_17.184141	59217	125407	XLOC_003308	0	+	59217	125407	0	5	0,187,398,513,987	187,211,115,474,149
NODE_1172783_length_177652_cov_17.184141	97980	100592	XLOC_003309	0	+	97980	100592	0	3	0,256,986	2,567,301,236
NODE_1172783_length_177652_cov_17.184141	149851	153621	XLOC_003311	0	+	149851	153621	0	4	0,947,1375,1507	947,428,132,774
NODE_1172783_length_177652_cov_17.184141	155131	156521	XLOC_003312	0	+	155131	156521	0	3	0,144,167	144,23,433
NODE_1172783_length_177652_cov_17.184141	46513	100600	XLOC_003313	0	-	46513	100600	0	3	0,1451,1991	1,451,540,571
NODE_1172783_length_177652_cov_17.184141	155130	162691	XLOC_003314	0	-	155130	162691	0	6	0,33,234,296,869,1195	33,201,62,573,326,145
NODE_1173059_length_1026_cov_34.578949	79	1088	XLOC_003322	0	+	79	1088	0	2	0,514	514,364
NODE_117327_length_3068_cov_42.319099	2709	2889	XLOC_003324	0	.	2709	2889	0	1	0	180
NODE_117357_length_2852_cov_52.025597	2449	2914	XLOC_003326	0	.	2449	2914	0	1	0	465
NODE_1173612_length_5202_cov_3.021530	531	944	XLOC_003327	0	.	531	944	0	1	0	413
NODE_1174028_length_1057_cov_41.909176	2	677	XLOC_003329	0	-	2	677	0	2	0,371	371,221
NODE_1174745_length_52245_cov_15.501847	10846	18706	XLOC_003332	0	-	10846	18706	0	13	0,183,445,492,542,670,1014,1126,1263,1652,1689,1735,1865	183,262,47,50,128,344,112,137,389,37,46,130,370
NODE_1174745_length_52245_cov_15.501847	23971	41303	XLOC_003333	0	-	23971	41303	0	3	0,691,861	691,170,199
NODE_117515_length_8198_cov_23.849476	4070	4326	XLOC_003346	0	.	4070	4326	0	1	0	256
NODE_1175490_length_1071_cov_70.489265	202	1133	XLOC_003348	0	.	202	1133	0	1	0	931
NODE_117574_length_11459_cov_51.850075	11215	11514	XLOC_003350	0	.	11215	11514	0	1	0	299
NODE_1176510_length_6037_cov_10.106675	1054	1541	XLOC_003355	0	-	1054	1541	0	2	0,78	78,322
NODE_1176747_length_111233_cov_12.899562	105359	110974	XLOC_003356	0	+	105359	110974	0	3	0,807,967	807,160,67
NODE_1176954_length_2431_cov_57.827644	32	2490	XLOC_003366	0	+	32	2490	0	3	0,271,369	271,98,65
NODE_117747_length_9027_cov_48.549129	117	9084	XLOC_003374	0	+	117	9084	0	6	0,127,157,252,358,421	127,30,95,106,63,72
NODE_1178123_length_177782_cov_14.921072	577	12102	XLOC_003385	0	-	577	12102	0	8	0,100,271,510,682,721,790,907	100,171,239,172,39,69,117,230
NODE_1178123_length_177782_cov_14.921072	24125	52354	XLOC_003386	0	-	24125	52354	0	9	0,262,356,476,525,625,687,749,821	262,94,120,49,100,62,62,72,400
NODE_1178123_length_177782_cov_14.921072	136866	137485	XLOC_003388	0	.	136866	137485	0	1	0	619
NODE_1178549_length_45861_cov_20.425852	31112	32686	XLOC_003393	0	+	31112	32686	0	2	0,339	339,568
NODE_1178549_length_45861_cov_20.425852	1218	2347	XLOC_003396	0	-	1218	2347	0	2	0,298	298,127
NODE_1178549_length_45861_cov_20.425852	39243	39586	XLOC_003399	0	.	39243	39586	0	1	0	343
NODE_1178866_length_2154_cov_56.073814	1289	1950	XLOC_003403	0	+	1289	1950	0	4	0,33,154,255	33,121,101,88
NODE_1178986_length_118861_cov_15.432202	13558	14997	XLOC_003408	0	.	13558	14997	0	1	0	1439
NODE_1179037_length_96821_cov_19.798927	30267	78972	XLOC_003409	0	+	30267	78972	0	8	0,267,504,578,672,822,897,994	267,237,74,94,150,75,97,164
NODE_1179274_length_1263_cov_38.832939	658	1326	XLOC_003412	0	.	658	1326	0	1	0	668
NODE_1179950_length_5726_cov_5.397834	944	1528	XLOC_003418	0	+	944	1528	0	2	0,245	245,221
NODE_1179996_length_6294_cov_10.521132	425	1899	XLOC_003419	0	+	425	1899	0	4	0,439,537,672	439,98,135,106
NODE_1180115_length_119225_cov_18.300465	77898	98768	XLOC_003421	0	+	77898	98768	0	8	0,337,383,623,758,887,974,1487	337,46,240,135,129,87,513,44
NODE_1180115_length_119225_cov_18.300465	79568	81704	XLOC_003422	0	+	79568	81704	0	4	0,51,199,398	51,148,199,173
NODE_1180115_length_119225_cov_18.300465	104973	105628	XLOC_003427	0	.	104973	105628	0	1	0	655
NODE_1180205_length_10148_cov_2.730686	7777	9585	XLOC_003428	0	-	7777	9585	0	3	0,319,1053	319,734,208
NODE_1180209_length_968_cov_27.170454	5	971	XLOC_003429	0	+	5	971	0	2	0,170	170,172
NODE_1180600_length_11522_cov_15.652230	8	3731	XLOC_003431	0	-	8	3731	0	4	0,109,260,467	109,151,207,263
NODE_1180810_length_2072_cov_55.983109	0	2134	XLOC_003432	0	.	0	2134	0	1	0	2134
NODE_1180878_length_136581_cov_17.150467	4854	53658	XLOC_003433	0	+	4854	53658	0	13	0,56,142,209,266,296,425,554,629,701,812,896,978	56,86,67,57,30,129,129,75,72,111,84,82,28
NODE_1180878_length_136581_cov_17.150467	61623	84307	XLOC_003434	0	+	61623	84307	0	5	0,138,255,407,492	138,117,152,85,98
NODE_1180878_length_136581_cov_17.150467	94474	94671	XLOC_003436	0	.	94474	94671	0	1	0	197
NODE_1180882_length_157181_cov_16.855021	10924	83025	XLOC_003440	0	+	10924	83025	0	4	0,232,278,488	232,46,210,380
NODE_1180882_length_157181_cov_16.855021	21652	31991	XLOC_003441	0	+	21652	31991	0	2	0,72	72,62
NODE_1180882_length_157181_cov_16.855021	112271	113222	XLOC_003445	0	-	112271	113222	0	2	0,268	268,500
NODE_1180882_length_157181_cov_16.855021	120592	141118	XLOC_003444	0	-	120592	141118	0	6	0,196,389,475,607,772	196,193,86,132,165,299
NODE_1180928_length_39464_cov_11.796700	32508	33641	XLOC_003451	0	-	32508	33641	0	2	0,794	794,254
NODE_118097_length_3440_cov_57.881397	394	3377	XLOC_003452	0	-	394	3377	0	8	0,24,78,153,207,252,347,477	24,54,75,54,45,95,130,99
NODE_1181015_length_19791_cov_10.874287	990	2291	XLOC_003453	0	-	990	2291	0	4	0,220,318,439	220,98,121,62
NODE_1181015_length_19791_cov_10.874287	0	356	XLOC_003454	0	.	0	356	0	1	0	356
NODE_1181459_length_1345_cov_68.391075	539	1407	XLOC_003456	0	-	539	1407	0	3	0,89,233	89,144,464
NODE_118145_length_4118_cov_65.816658	69	3929	XLOC_003457	0	+	69	3929	0	9	0,211,374,583,643,736,897,960,1102	211,163,209,60,93,161,63,142,311
NODE_1181480_length_2779_cov_60.516373	488	2580	XLOC_003458	0	-	488	2580	0	4	0,370,463,551	370,93,88,240
NODE_1181573_length_1305_cov_72.363983	9	1158	XLOC_003460	0	-	9	1158	0	3	0,179,598	179,419,370
NODE_1181603_length_1075_cov_84.098602	396	553	XLOC_003461	0	.	396	553	0	1	0	157
NODE_1181677_length_9567_cov_8.841957	1309	4395	XLOC_003462	0	+	1309	4395	0	3	0,134,483	134,349,34
NODE_118188_length_180002_cov_18.254007	165067	171960	XLOC_003464	0	+	165067	171960	0	3	0,187,503	187,316,668
NODE_118197_length_12621_cov_59.921242	5667	6184	XLOC_003467	0	+	5667	6184	0	2	0,308	308,125
NODE_1182400_length_1347_cov_56.881218	784	1407	XLOC_003468	0	-	784	1407	0	3	0,61,145	61,84,204
NODE_1182526_length_15414_cov_5.503049	8276	9624	XLOC_003470	0	-	8276	9624	0	4	0,290,411,839	290,121,428,144
NODE_118278_length_1038_cov_64.987473	0	1011	XLOC_003473	0	-	0	1011	0	4	0,157,362,400	157,205,38,281
NODE_118294_length_1172_cov_64.567406	25	1233	XLOC_003478	0	.	25	1233	0	1	0	1208
NODE_1182980_length_1369_cov_46.638424	0	1431	XLOC_003480	0	-	0	1431	0	3	0,99,255	99,156,125
NODE_1183578_length_1269_cov_77.813240	359	869	XLOC_003481	0	+	359	869	0	2	0,74	74,350
NODE_118359_length_16993_cov_51.151474	833	1907	XLOC_003484	0	.	833	1907	0	1	0	1074
NODE_118363_length_2208_cov_62.095562	356	1769	XLOC_003486	0	+	356	1769	0	6	0,282,499,645,803,953	282,217,146,158,150,52
NODE_1183684_length_1051_cov_65.130356	0	1113	XLOC_003487	0	+	0	1113	0	4	0,82,320,471	82,238,151,286
NODE_118404_length_32442_cov_18.691265	2	12895	XLOC_003490	0	-	2	12895	0	8	0,165,231,364,468,640,781,992	165,66,133,104,172,141,211,566
NODE_1184141_length_1581_cov_25.736876	678	1628	XLOC_003492	0	.	678	1628	0	1	0	950
NODE_1184451_length_1081_cov_61.395004	130	655	XLOC_003494	0	-	130	655	0	2	0,197	197,220
NODE_1184578_length_959_cov_49.154327	0	1021	XLOC_003495	0	-	0	1021	0	4	0,40,133,241	40,93,108,95
NODE_1184700_length_311584_cov_15.227460	29665	31150	XLOC_003496	0	+	29665	31150	0	3	0,181,311	181,130,753
NODE_1184700_length_311584_cov_15.227460	40590	53943	XLOC_003497	0	+	40590	53943	0	4	0,209,339,547	209,130,208,536
NODE_1184700_length_311584_cov_15.227460	102290	147029	XLOC_003498	0	+	102290	147029	0	7	0,154,1131,1321,1467,1535,1638	154,977,190,146,68,103,437
NODE_1184700_length_311584_cov_15.227460	102272	104470	XLOC_003499	0	-	102272	104470	0	2	0,930	930,222
NODE_118473_length_11091_cov_30.940672	5979	10576	XLOC_003502	0	+	5979	10576	0	4	0,1718,1870,2094	17,181,522,241,464
NODE_118473_length_11091_cov_30.940672	8984	10573	XLOC_003503	0	-	8984	10573	0	2	0,587	587,667
NODE_1184822_length_19160_cov_17.510595	19006	19193	XLOC_003505	0	.	19006	19193	0	1	0	187
NODE_1184835_length_1066_cov_54.814259	67	1128	XLOC_003509	0	-	67	1128	0	5	0,79,178,272,388	79,99,94,116,105
NODE_1185415_length_5651_cov_2.505220	539	1055	XLOC_003510	0	.	539	1055	0	1	0	516
NODE_1185934_length_58267_cov_10.267561	56227	57800	XLOC_003511	0	-	56227	57800	0	3	0,158,312	158,154,570
NODE_1186033_length_81537_cov_11.142107	16436	19027	XLOC_003512	0	+	16436	19027	0	1	0	2591
NODE_1186033_length_81537_cov_11.142107	8102	16156	XLOC_003513	0	-	8102	16156	0	2	0,154	154,391
NODE_1186033_length_81537_cov_11.142107	16436	19027	XLOC_003514	0	-	16436	19027	0	3	0,174,1432	1,741,258,834
NODE_1186136_length_280922_cov_16.675333	92821	103277	XLOC_003522	0	-	92821	103277	0	5	0,375,683,779,931	375,308,96,152,236
NODE_1186136_length_280922_cov_16.675333	252630	254590	XLOC_003523	0	-	252630	254590	0	3	0,241,304	241,63,81
NODE_1186188_length_409364_cov_17.634708	27591	28296	XLOC_003529	0	+	27591	28296	0	3	0,130,199	130,69,304
NODE_1186188_length_409364_cov_17.634708	30018	32811	XLOC_003530	0	+	30018	32811	0	6	0,874,1008,1122,1297,1366	874,134,114,175,69,322
NODE_1186188_length_409364_cov_17.634708	39576	62745	XLOC_003531	0	+	39576	62745	0	18	0,397,532,616,742,802,856,949,1045,1191,1341,1471,1928,2620,2719,2872,3658,3871	397,135,84,126,60,54,93,96,146,150,130,457,692,99,153,786,213,377
NODE_1186188_length_409364_cov_17.634708	97170	99252	XLOC_003532	0	+	97170	99252	0	2	0,931	9,311,008
NODE_1186188_length_409364_cov_17.634708	126151	146049	XLOC_003533	0	+	126151	146049	0	2	0,874	874,856
NODE_1186188_length_409364_cov_17.634708	155896	159643	XLOC_003534	0	+	155896	159643	0	8	0,259,412,617,845,1077,1185,1458	259,153,205,228,232,000,000,000
NODE_1186188_length_409364_cov_17.634708	160406	161550	XLOC_003535	0	+	160406	161550	0	2	0,623	623,333
NODE_1186188_length_409364_cov_17.634708	170608	178283	XLOC_003536	0	+	170608	178283	0	5	0,220,362,448,919	220,142,86,471,369
NODE_1186188_length_409364_cov_17.634708	9388	19798	XLOC_003537	0	-	9388	19798	0	5	0,121,331,518,626	121,210,187,108,412
NODE_1186188_length_409364_cov_17.634708	33379	37786	XLOC_003538	0	-	33379	37786	0	3	0,881,1511	881,630,937
NODE_1186188_length_409364_cov_17.634708	100384	114500	XLOC_003540	0	-	100384	114500	0	6	0,110,160,223,314,419	110,50,63,91,105,408
NODE_1186188_length_409364_cov_17.634708	122453	146049	XLOC_003541	0	-	122453	146049	0	4	0,220,237,1667	220,17,1430,161
NODE_1186188_length_409364_cov_17.634708	177170	178284	XLOC_003543	0	-	177170	178284	0	2	0,420	420,515
NODE_1186292_length_13022_cov_14.273383	1501	4123	XLOC_003550	0	-	1501	4123	0	4	0,370,447,639	370,77,192,121
NODE_1186489_length_124016_cov_13.889313	41362	77403	XLOC_003552	0	+	41362	77403	0	3	0,352,568	352,216,407
NODE_1186489_length_124016_cov_13.889313	103362	119638	XLOC_003553	0	+	103362	119638	0	3	0,295,361	295,66,204
NODE_1186489_length_124016_cov_13.889313	1281	22039	XLOC_003554	0	-	1281	22039	0	8	0,52,208,314,497,657,956,1046	52,156,106,183,160,299,90,196
NODE_1186489_length_124016_cov_13.889313	76580	77403	XLOC_003555	0	-	76580	77403	0	2	0,323	323,88
NODE_1186576_length_1196_cov_50.070232	678	1211	XLOC_003557	0	+	678	1211	0	2	0,262	262,137
NODE_1186953_length_6776_cov_6.917503	4641	5622	XLOC_003559	0	.	4641	5622	0	1	0	981
NODE_1187024_length_1914_cov_54.189655	402	1160	XLOC_003562	0	+	402	1160	0	1	0	758
NODE_1187334_length_27822_cov_19.820034	19585	22489	XLOC_003564	0	+	19585	22489	0	3	0,1342,1441	1342,99,1066
NODE_1187334_length_27822_cov_19.820034	19585	23582	XLOC_003565	0	-	19585	23582	0	4	0,38,1233,1573	381,195,340,825
NODE_1187548_length_1206_cov_67.699005	235	902	XLOC_003567	0	+	235	902	0	2	0,158	158,166
NODE_1187760_length_308878_cov_17.259251	105599	129142	XLOC_003571	0	+	105599	129142	0	7	0,272,298,406,555,637,847	272,26,108,149,82,210,134
NODE_1187760_length_308878_cov_17.259251	137974	207956	XLOC_003572	0	+	137974	207956	0	6	0,175,462,848,930,1082	175,287,386,82,152,19
NODE_1187760_length_308878_cov_17.259251	309334	311584	XLOC_003574	0	+	309334	311584	0	4	0,691,969,1246	691,278,277,266
NODE_1187760_length_308878_cov_17.259251	8563	11902	XLOC_003575	0	-	8563	11902	0	2	0,1094	10,941,804
NODE_1187760_length_308878_cov_17.259251	49286	55810	XLOC_003576	0	-	49286	55810	0	12	0,86,262,416,501,602,901,1075,1141,1456,1490,1659	86,176,154,85,101,299,174,66,315,34,169,643
NODE_1187760_length_308878_cov_17.259251	77430	97968	XLOC_003578	0	-	77430	97968	0	11	0,548,615,686,804,878,934,1018,1106,1184,1241	548,67,71,118,74,56,84,88,78,57,523
NODE_1187760_length_308878_cov_17.259251	137959	140095	XLOC_003579	0	-	137959	140095	0	3	0,1088,1288	1,088,200,229
NODE_1187760_length_308878_cov_17.259251	243440	243690	XLOC_003584	0	.	243440	243690	0	1	0	250
NODE_1187870_length_2625_cov_88.059807	598	2107	XLOC_003586	0	+	598	2107	0	2	0,344	344,850
NODE_1188032_length_45723_cov_18.591715	30546	34565	XLOC_003591	0	+	30546	34565	0	9	0,378,416,644,865,1023,1348,1691,1788	378,38,228,221,158,325,343,97,372
NODE_118807_length_2162_cov_62.248383	94	575	XLOC_003593	0	.	94	575	0	1	0	481
NODE_11887_length_5064_cov_56.654224	3176	5113	XLOC_003600	0	+	3176	5113	0	3	0,74,368	74,294,40
NODE_1188891_length_15274_cov_4.080136	1286	8783	XLOC_003601	0	+	1286	8783	0	2	0,49	49,312
NODE_1189057_length_14849_cov_20.080948	2	931	XLOC_003602	0	+	2	931	0	2	0,679	679,170
NODE_118917_length_14849_cov_54.405010	7685	13121	XLOC_003608	0	+	7685	13121	0	5	0,255,339,441,486	255,84,102,45,78
NODE_1189263_length_1430_cov_80.560143	17	1349	XLOC_003610	0	+	17	1349	0	4	0,297,407,502	297,110,95,56
NODE_118948_length_2309_cov_61.218708	1401	1843	XLOC_003611	0	+	1401	1843	0	2	0,137	137,218
NODE_118963_length_3630_cov_62.622864	738	3660	XLOC_003617	0	+	738	3660	0	6	0,135,177,286,365,662	135,42,109,79,297,111
NODE_1189724_length_21743_cov_7.260360	4889	13766	XLOC_003618	0	+	4889	13766	0	6	0,40,115,264,340,424	40,75,149,76,84,64
NODE_1189786_length_107421_cov_13.482299	877	2779	XLOC_003620	0	+	877	2779	0	3	0,200,315	200,115,165
NODE_1189786_length_107421_cov_13.482299	7193	7702	XLOC_003623	0	-	7193	7702	0	2	0,41	41,147
NODE_1189786_length_107421_cov_13.482299	14031	16104	XLOC_003624	0	-	14031	16104	0	3	0,60,220	60,160,544
NODE_1189786_length_107421_cov_13.482299	17401	19428	XLOC_003625	0	-	17401	19428	0	5	0,197,264,444,638	197,67,180,194,330
NODE_1189786_length_107421_cov_13.482299	50361	51160	XLOC_003629	0	.	50361	51160	0	1	0	799
NODE_1190045_length_1074_cov_57.625698	181	1081	XLOC_003636	0	-	181	1081	0	2	0,260	260,466
NODE_1190322_length_111322_cov_16.435268	52725	53359	XLOC_003638	0	+	52725	53359	0	3	0,280,298	280,18,49
NODE_1190322_length_111322_cov_16.435268	57455	69140	XLOC_003639	0	+	57455	69140	0	3	0,31,104	31,73,281
NODE_1190322_length_111322_cov_16.435268	773	15491	XLOC_003640	0	-	773	15491	0	2	0,316	316,47
NODE_1190322_length_111322_cov_16.435268	31227	42589	XLOC_003641	0	-	31227	42589	0	2	0,270	270,642
NODE_1190322_length_111322_cov_16.435268	88954	89705	XLOC_003645	0	.	88954	89705	0	1	0	751
NODE_119036_length_4854_cov_55.987022	3604	4790	XLOC_003648	0	+	3604	4790	0	2	0,243	243,270
NODE_119036_length_4854_cov_55.987022	3036	3350	XLOC_003649	0	.	3036	3350	0	1	0	314
NODE_1190386_length_45139_cov_16.456324	16902	44493	XLOC_003650	0	+	16902	44493	0	4	0,107,215,266	107,108,51,77
NODE_119039_length_1316_cov_60.169453	125	1375	XLOC_003652	0	-	125	1375	0	3	0,155,349	155,194,647
NODE_119040_length_2240_cov_48.103127	7	860	XLOC_003653	0	+	7	860	0	2	0,260	260,431
NODE_1190456_length_1391_cov_68.309128	6	1065	XLOC_003656	0	-	6	1065	0	2	0,263	263,116
NODE_1190795_length_100850_cov_17.059217	8371	26943	XLOC_003658	0	+	8371	26943	0	7	0,62,148,219,287,349,447	62,86,71,68,62,98,54
NODE_1190795_length_100850_cov_17.059217	74293	77523	XLOC_003659	0	+	74293	77523	0	2	0,2012	20,121,098
NODE_1190795_length_100850_cov_17.059217	74308	77523	XLOC_003660	0	-	74308	77523	0	2	0,275	2,752,808
NODE_1190936_length_380674_cov_16.165520	304382	312746	XLOC_003665	0	+	304382	312746	0	4	0,481,745,922	481,264,177,405
NODE_1190936_length_380674_cov_16.165520	307493	309379	XLOC_003666	0	+	307493	309379	0	4	0,195,268,346	195,73,78,47
NODE_1190936_length_380674_cov_16.165520	241167	259038	XLOC_003668	0	-	241167	259038	0	2	0,125	1,251,044
NODE_1190936_length_380674_cov_16.165520	70187	70589	XLOC_003669	0	.	70187	70589	0	1	0	402
NODE_1190936_length_380674_cov_16.165520	241167	242503	XLOC_003670	0	.	241167	242503	0	1	0	1336
NODE_1191233_length_1039_cov_51.773823	135	1101	XLOC_003674	0	-	135	1101	0	4	0,41,171,287	41,130,116,69
NODE_1191340_length_362290_cov_15.942502	151286	156100	XLOC_003675	0	+	151286	156100	0	12	0,290,431,503,602,656,758,836,906,977,1070,1201	290,141,72,99,54,102,78,70,71,93,131,902
NODE_1191340_length_362290_cov_15.942502	166120	170262	XLOC_003676	0	+	166120	170262	0	4	0,185,736,806	185,551,70,621
NODE_1191340_length_362290_cov_15.942502	169654	170292	XLOC_003678	0	-	169654	170292	0	2	0,162	162,333
NODE_1191375_length_89907_cov_18.738230	14113	65652	XLOC_003680	0	+	14113	65652	0	5	0,280,621,883,951	280,341,262,68,491
NODE_119137_length_124697_cov_15.144117	108766	117561	XLOC_003682	0	-	108766	117561	0	8	0,55,364,703,990,1177,1246,1440	55,309,339,287,187,69,194,112
NODE_1191855_length_10964_cov_7.698741	5867	6510	XLOC_003688	0	+	5867	6510	0	2	0,493	493,64
NODE_1191897_length_2634_cov_75.621109	1900	2696	XLOC_003692	0	+	1900	2696	0	2	0,118	118,197
NODE_1192499_length_4439_cov_58.205902	54	1101	XLOC_003696	0	+	54	1101	0	2	0,105	105,582
NODE_119264_length_187283_cov_19.494963	96496	143661	XLOC_003699	0	+	96496	143661	0	13	0,25,499,609,915,1028,1359,1575,1812,1998,2139,2408,2490	25,474,110,306,113,331,216,237,186,141,269,82,294
NODE_119264_length_187283_cov_19.494963	146169	151929	XLOC_003700	0	+	146169	151929	0	2	0,238	238,430
NODE_119264_length_187283_cov_19.494963	9940	40584	XLOC_003701	0	-	9940	40584	0	6	0,118,179,283,358,447	118,61,104,75,89,170
NODE_119264_length_187283_cov_19.494963	54747	63729	XLOC_003702	0	-	54747	63729	0	5	0,140,221,323,400	140,81,102,77,57
NODE_119264_length_187283_cov_19.494963	146168	153650	XLOC_003703	0	-	146168	153650	0	5	0,79,185,324,452	79,106,139,128,392
NODE_119264_length_187283_cov_19.494963	171483	176634	XLOC_003704	0	-	171483	176634	0	3	0,245,415	245,170,144
NODE_119264_length_187283_cov_19.494963	154215	154829	XLOC_003706	0	.	154215	154829	0	1	0	614
NODE_1192880_length_2763_cov_48.482445	78	738	XLOC_003709	0	.	78	738	0	1	0	660
NODE_1193533_length_6353_cov_4.959547	5195	6081	XLOC_003710	0	-	5195	6081	0	2	0,165	165,554
NODE_119396_length_5787_cov_54.923622	39	746	XLOC_003717	0	-	39	746	0	3	0,194,377	194,183,43
NODE_1194053_length_5745_cov_5.746562	5144	5698	XLOC_003719	0	-	5144	5698	0	2	0,308	308,126
NODE_1194131_length_2161_cov_63.659416	32	817	XLOC_003721	0	+	32	817	0	4	0,73,126,179	73,53,53,116
NODE_1194131_length_2161_cov_63.659416	974	2070	XLOC_003722	0	+	974	2070	0	2	0,97	97,870
NODE_1194155_length_1968_cov_39.920223	1444	2028	XLOC_003723	0	.	1444	2028	0	1	0	584
NODE_119418_length_1256_cov_57.531849	3	1318	XLOC_003724	0	-	3	1318	0	5	0,114,279,574,789	114,165,295,215,86
NODE_1194528_length_1206_cov_91.459373	56	1267	XLOC_003726	0	.	56	1267	0	1	0	1211
NODE_1194583_length_1243_cov_56.090908	15	645	XLOC_003727	0	.	15	645	0	1	0	630
NODE_1194586_length_570126_cov_18.998419	425439	435248	XLOC_003729	0	-	425439	435248	0	6	0,442,534,609,680,919	442,92,75,71,239,155
NODE_1194950_length_133311_cov_14.106188	73835	74240	XLOC_003732	0	+	73835	74240	0	2	0,107	107,184
NODE_1194950_length_133311_cov_14.106188	104414	106540	XLOC_003733	0	+	104414	106540	0	1	0	2126
NODE_1194950_length_133311_cov_14.106188	14994	37843	XLOC_003734	0	-	14994	37843	0	7	0,221,265,352,440,512,620	221,44,87,88,72,108,448
NODE_1194950_length_133311_cov_14.106188	19625	20075	XLOC_003735	0	-	19625	20075	0	2	0,217	217,53
NODE_1194950_length_133311_cov_14.106188	54441	74240	XLOC_003738	0	-	54441	74240	0	3	0,405,1243	405,838,222
NODE_1194950_length_133311_cov_14.106188	102749	106540	XLOC_003739	0	-	102749	106540	0	2	0,1705	1,705,425
NODE_1194950_length_133311_cov_14.106188	117652	118766	XLOC_003740	0	-	117652	118766	0	3	0,126,188	126,62,228
NODE_1194950_length_133311_cov_14.106188	124804	125885	XLOC_003741	0	-	124804	125885	0	4	0,153,291,429	153,138,138,23
NODE_1194950_length_133311_cov_14.106188	124348	124666	XLOC_003744	0	.	124348	124666	0	1	0	318
NODE_1194950_length_133311_cov_14.106188	132260	132461	XLOC_003745	0	.	132260	132461	0	1	0	201
NODE_1195213_length_20952_cov_21.247662	6506	7109	XLOC_003746	0	.	6506	7109	0	1	0	603
NODE_1195623_length_107551_cov_12.885933	5413	14112	XLOC_003750	0	+	5413	14112	0	2	0,971	971,173
NODE_1195623_length_107551_cov_12.885933	19212	26591	XLOC_003751	0	+	19212	26591	0	3	0,106,804	106,698,64
NODE_1195623_length_107551_cov_12.885933	79195	81968	XLOC_003753	0	-	79195	81968	0	7	0,152,296,449,565,733,964	152,144,153,116,168,000,000
NODE_1195623_length_107551_cov_12.885933	76258	77143	XLOC_003757	0	.	76258	77143	0	1	0	885
NODE_1195623_length_107551_cov_12.885933	77766	77943	XLOC_003758	0	.	77766	77943	0	1	0	177
NODE_119564_length_2345_cov_47.921963	0	821	XLOC_003759	0	+	0	821	0	2	0,118	118,239
NODE_1195866_length_79998_cov_12.150429	2168	4325	XLOC_003762	0	-	2168	4325	0	4	0,361,437,596	361,76,159,313
NODE_1195866_length_79998_cov_12.150429	17287	33753	XLOC_003763	0	-	17287	33753	0	3	0,221,336	221,115,102
NODE_1195913_length_5768_cov_8.221914	59	1357	XLOC_003764	0	+	59	1357	0	3	0,32,593	32,561,177
NODE_1195913_length_5768_cov_8.221914	59	883	XLOC_003765	0	-	59	883	0	2	0,558	558,97
NODE_1195937_length_7991_cov_11.296834	96	279	XLOC_003766	0	.	96	279	0	1	0	183
NODE_1196278_length_5891_cov_5.162282	941	1384	XLOC_003767	0	-	941	1384	0	2	0,248	248,97
NODE_1196334_length_364371_cov_16.845358	63652	64019	XLOC_003770	0	+	63652	64019	0	2	0,40	40,104
NODE_1196334_length_364371_cov_16.845358	140834	148882	XLOC_003773	0	+	140834	148882	0	3	0,27,1144	2,711,171,590
NODE_1196334_length_364371_cov_16.845358	167952	169379	XLOC_003774	0	+	167952	169379	0	3	0,328,517	328,189,583
NODE_1196334_length_364371_cov_16.845358	204939	206195	XLOC_003775	0	+	204939	206195	0	2	0,701	701,332
NODE_1196334_length_364371_cov_16.845358	276432	304299	XLOC_003776	0	+	276432	304299	0	7	0,328,398,1598,1842,2148,2229	328,70,1200,244,306,81,67
NODE_1196334_length_364371_cov_16.845358	63651	78361	XLOC_003779	0	-	63651	78361	0	5	0,436,507,637,728	436,71,130,91,51
NODE_1196334_length_364371_cov_16.845358	131981	133522	XLOC_003781	0	-	131981	133522	0	2	0,451	451,995
NODE_1196334_length_364371_cov_16.845358	145885	148926	XLOC_003782	0	-	145885	148926	0	2	0,2262	2,262,600
NODE_1196334_length_364371_cov_16.845358	204939	206261	XLOC_003785	0	-	204939	206261	0	4	0,239,412,821	239,173,409,214
NODE_1196334_length_364371_cov_16.845358	293321	302987	XLOC_003786	0	-	293321	302987	0	2	0,935	935,818
NODE_1196334_length_364371_cov_16.845358	311037	352131	XLOC_003787	0	-	311037	352131	0	19	0,275,444,563,732,817,891,1011,1207,1329,1537,1611,1750,1932,2064,2123,2147,2279,2308	275,169,119,169,85,74,120,196,122,208,74,139,182,132,59,24,132,29,505
NODE_1196334_length_364371_cov_16.845358	141009	142665	XLOC_003794	0	.	141009	142665	0	1	0	1656
NODE_1196345_length_2398_cov_53.392410	13	272	XLOC_003803	0	.	13	272	0	1	0	259
NODE_1196355_length_12585_cov_10.932459	10675	12517	XLOC_003804	0	+	10675	12517	0	4	0,102,898,1066	102,796,168,153
NODE_119638_length_25342_cov_17.240036	7808	22714	XLOC_003805	0	-	7808	22714	0	2	0,124	124,458
NODE_1197017_length_8841_cov_10.122384	2804	8710	XLOC_003808	0	+	2804	8710	0	4	0,506,569,664	506,63,95,354
NODE_119739_length_2904_cov_46.772385	1991	2955	XLOC_003810	0	.	1991	2955	0	1	0	964
NODE_119752_length_4683_cov_65.228912	2955	3492	XLOC_003811	0	+	2955	3492	0	3	0,88,177	88,89,55
NODE_1197575_length_1971_cov_53.531712	384	2008	XLOC_003815	0	-	384	2008	0	2	0,249	249,345
NODE_1197782_length_1444_cov_40.186287	44	1276	XLOC_003817	0	+	44	1276	0	2	0,138	138,412
NODE_1197999_length_59068_cov_11.004182	36110	38965	XLOC_003821	0	-	36110	38965	0	4	0,1695,1761,1831	1695,66,70,651
NODE_1198021_length_10783_cov_6.213113	4225	7770	XLOC_003824	0	-	4225	7770	0	7	0,139,265,334,653,782,862	139,126,69,319,129,80,740
NODE_1198409_length_252510_cov_14.662097	22536	25401	XLOC_003826	0	+	22536	25401	0	5	0,372,429,767,891	372,57,338,124,346
NODE_1198409_length_252510_cov_14.662097	34243	43261	XLOC_003827	0	+	34243	43261	0	6	0,368,1046,1224,1453,1593	368,678,178,229,140,000
NODE_1198409_length_252510_cov_14.662097	43381	45261	XLOC_003828	0	+	43381	45261	0	3	0,155,647	155,492,759
NODE_1198409_length_252510_cov_14.662097	45415	46824	XLOC_003829	0	+	45415	46824	0	2	0,430	430,438
NODE_1198409_length_252510_cov_14.662097	64621	68512	XLOC_003830	0	+	64621	68512	0	3	0,354,1596	35,412,421,765
NODE_1198409_length_252510_cov_14.662097	99242	111811	XLOC_003831	0	+	99242	111811	0	11	0,173,425,630,721,867,1111,1216,1399,1601,2088	173,252,205,91,146,244,105,183,202,487,106
NODE_1198409_length_252510_cov_14.662097	185915	214486	XLOC_003832	0	+	185915	214486	0	13	0,264,375,432,481,570,644,687,748,774,852,933,999	264,111,57,49,89,74,43,61,26,78,81,66,420
NODE_1198409_length_252510_cov_14.662097	240305	241947	XLOC_003833	0	+	240305	241947	0	2	0,40	40,372
NODE_1198409_length_252510_cov_14.662097	64621	68554	XLOC_003834	0	-	64621	68554	0	3	0,1475,1615	14,751,402,099
NODE_1198409_length_252510_cov_14.662097	91656	93403	XLOC_003835	0	-	91656	93403	0	6	0,393,450,561,648,762	393,57,111,87,114,327
NODE_1198409_length_252510_cov_14.662097	106901	111072	XLOC_003836	0	-	106901	111072	0	2	0,31	31,379
NODE_1198409_length_252510_cov_14.662097	219621	226727	XLOC_003838	0	-	219621	226727	0	3	0,246,352	246,106,275
NODE_1198409_length_252510_cov_14.662097	240302	241947	XLOC_003839	0	-	240302	241947	0	2	0,323	323,92
NODE_1198409_length_252510_cov_14.662097	249582	256856	XLOC_003840	0	-	249582	256856	0	6	0,82,325,478,545,688	82,243,153,67,143,256
NODE_1198409_length_252510_cov_14.662097	133939	134428	XLOC_003846	0	.	133939	134428	0	1	0	489
NODE_1198409_length_252510_cov_14.662097	134660	135424	XLOC_003847	0	.	134660	135424	0	1	0	764
NODE_1198409_length_252510_cov_14.662097	135649	137014	XLOC_003848	0	.	135649	137014	0	1	0	1365
NODE_1198409_length_252510_cov_14.662097	242050	242262	XLOC_003853	0	.	242050	242262	0	1	0	212
NODE_1198574_length_351313_cov_13.874554	28224	42488	XLOC_003855	0	+	28224	42488	0	3	0,52,468	52,416,359
NODE_1198574_length_351313_cov_13.874554	55933	58466	XLOC_003856	0	+	55933	58466	0	2	0,243	243,251
NODE_1198574_length_351313_cov_13.874554	104716	122434	XLOC_003857	0	+	104716	122434	0	2	0,152	152,128
NODE_1198574_length_351313_cov_13.874554	105102	128029	XLOC_003858	0	+	105102	128029	0	4	0,87,435,788	87,348,353,624
NODE_1198574_length_351313_cov_13.874554	132875	186457	XLOC_003859	0	+	132875	186457	0	3	0,2630,2765	2,630,135,498
NODE_1198574_length_351313_cov_13.874554	200074	219062	XLOC_003861	0	+	200074	219062	0	2	0,343	343,158
NODE_1198574_length_351313_cov_13.874554	211440	217191	XLOC_003860	0	+	211440	217191	0	3	0,303,1061	303,758,237
NODE_1198574_length_351313_cov_13.874554	56386	59907	XLOC_003862	0	-	56386	59907	0	4	0,182,674,812	182,492,138,686
NODE_1198574_length_351313_cov_13.874554	79902	91636	XLOC_003863	0	-	79902	91636	0	2	0,56	56,333
NODE_1198574_length_351313_cov_13.874554	104801	122434	XLOC_003864	0	-	104801	122434	0	2	0,111	111,84
NODE_1198574_length_351313_cov_13.874554	132877	182441	XLOC_003865	0	-	132877	182441	0	2	0,118	1,182,504
NODE_1198574_length_351313_cov_13.874554	218500	221525	XLOC_003866	0	-	218500	221525	0	4	0,221,308,431	221,87,123,568
NODE_1198574_length_351313_cov_13.874554	221766	313417	XLOC_003867	0	-	221766	313417	0	22	0,352,428,496,588,662,706,758,881,994,1157,1250,1336,1423,1527,1630,1726,1916,1978,2083,2285,2494	352,76,68,92,74,44,52,123,113,163,93,86,87,104,103,96,190,62,105,202,209,103
NODE_1198574_length_351313_cov_13.874554	54382	55375	XLOC_003869	0	.	54382	55375	0	1	0	993
NODE_1198598_length_5927_cov_4.941960	5397	5990	XLOC_003870	0	.	5397	5990	0	1	0	593
NODE_1198908_length_1142_cov_44.746937	0	507	XLOC_003877	0	.	0	507	0	1	0	507
NODE_119898_length_7738_cov_55.374516	0	1814	XLOC_003878	0	.	0	1814	0	1	0	1814
NODE_119920_length_69135_cov_21.182961	61590	62710	XLOC_003881	0	+	61590	62710	0	4	0,390,648,701	390,258,53,129
NODE_119920_length_69135_cov_21.182961	41139	42663	XLOC_003883	0	-	41139	42663	0	2	0,350	3,501,095
NODE_119920_length_69135_cov_21.182961	44014	56989	XLOC_003884	0	-	44014	56989	0	9	0,481,569,702,735,981,1032,1290,1343	481,88,133,33,246,51,258,53,117
NODE_119920_length_69135_cov_21.182961	64216	65385	XLOC_003888	0	.	64216	65385	0	1	0	1169
NODE_1199448_length_10920_cov_22.239012	6243	9323	XLOC_003890	0	-	6243	9323	0	2	0,742	742,365
NODE_1199513_length_405831_cov_18.717215	257903	274492	XLOC_003893	0	+	257903	274492	0	3	0,937,1104	937,167,266
NODE_1199513_length_405831_cov_18.717215	148277	153326	XLOC_003896	0	-	148277	153326	0	4	0,96,180,699	96,84,519,657
NODE_1199540_length_3161_cov_19.688705	381	455	XLOC_003902	0	.	381	455	0	1	0	74
NODE_1199985_length_6046_cov_10.592954	138	528	XLOC_003906	0	.	138	528	0	1	0	390
NODE_120005_length_10813_cov_50.032089	1495	2134	XLOC_003907	0	.	1495	2134	0	1	0	639
NODE_1200287_length_7621_cov_18.704107	2479	4781	XLOC_003908	0	-	2479	4781	0	3	0,113,221	113,108,139
NODE_1200366_length_1286_cov_63.426128	0	1348	XLOC_003910	0	+	0	1348	0	5	0,78,212,318,404	78,134,106,86,38
NODE_1200400_length_280083_cov_19.080362	34622	65584	XLOC_003911	0	+	34622	65584	0	6	0,542,653,870,1204,1266	542,111,217,334,62,268
NODE_1200400_length_280083_cov_19.080362	136992	137904	XLOC_003912	0	+	136992	137904	0	2	0,235	235,297
NODE_1200539_length_247856_cov_16.890509	161195	163678	XLOC_003916	0	+	161195	163678	0	4	0,222,406,930	222,184,524,108
NODE_1200566_length_3413_cov_11.893056	2888	3245	XLOC_003917	0	-	2888	3245	0	2	0,107	107,137
NODE_120093_length_2132_cov_52.571293	0	561	XLOC_003919	0	+	0	561	0	2	0,299	299,162
NODE_1201050_length_2815_cov_41.953110	1822	2458	XLOC_003920	0	.	1822	2458	0	1	0	636
NODE_1201424_length_1094_cov_70.718468	159	1133	XLOC_003925	0	-	159	1133	0	3	0,219,506	219,287,125
NODE_120146_length_34838_cov_15.888627	9523	34910	XLOC_003926	0	-	9523	34910	0	4	0,332,522,704	332,190,182,261
NODE_1201746_length_97360_cov_15.920502	0	893	XLOC_003927	0	+	0	893	0	2	0,393	393,345
NODE_1201746_length_97360_cov_15.920502	0	930	XLOC_003929	0	-	0	930	0	2	0,358	358,417
NODE_1201746_length_97360_cov_15.920502	72764	97409	XLOC_003930	0	-	72764	97409	0	3	0,373,489	373,116,304
NODE_1201868_length_6841_cov_15.847244	563	927	XLOC_003934	0	.	563	927	0	1	0	364
NODE_1201985_length_1596_cov_12.817042	52	869	XLOC_003936	0	.	52	869	0	1	0	817
NODE_1202010_length_1053_cov_77.358025	0	1112	XLOC_003937	0	-	0	1112	0	2	0,926	926,59
NODE_1202048_length_999_cov_61.545544	33	733	XLOC_003938	0	-	33	733	0	3	0,191,323	191,132,106
NODE_1202842_length_6334_cov_3.589043	2	1545	XLOC_003944	0	+	2	1545	0	5	0,49,118,187,226	49,69,69,39,53
NODE_1202987_length_117398_cov_15.562778	50793	65219	XLOC_003947	0	+	50793	65219	0	3	0,227,373	227,146,250
NODE_1202987_length_117398_cov_15.562778	89157	113823	XLOC_003948	0	+	89157	113823	0	4	0,198,256,979	198,58,723,1903
NODE_1202987_length_117398_cov_15.562778	10463	16593	XLOC_003949	0	-	10463	16593	0	2	0,937	9,371,905
NODE_120310_length_11787_cov_6.739628	7682	7910	XLOC_003950	0	.	7682	7910	0	1	0	228
NODE_1203124_length_16951_cov_8.335497	4710	6223	XLOC_003953	0	-	4710	6223	0	3	0,254,363	254,109,313
NODE_1203124_length_16951_cov_8.335497	12881	14490	XLOC_003954	0	-	12881	14490	0	3	0,76,185	76,109,227
NODE_1203124_length_16951_cov_8.335497	2705	3027	XLOC_003956	0	.	2705	3027	0	1	0	322
NODE_1203382_length_143164_cov_17.330601	89855	90276	XLOC_003961	0	.	89855	90276	0	1	0	421
NODE_1203382_length_143164_cov_17.330601	102779	103188	XLOC_003962	0	.	102779	103188	0	1	0	409
NODE_1203481_length_4025_cov_79.929192	5	2961	XLOC_003965	0	-	5	2961	0	4	0,559,778,830	559,219,52,376
NODE_1203588_length_58801_cov_10.672353	58841	61804	XLOC_003967	0	+	58841	61804	0	2	0,536	536,56
NODE_1203802_length_531979_cov_18.700201	70424	72776	XLOC_003970	0	+	70424	72776	0	5	0,280,532,860,1004	280,252,328,144,400
NODE_1203802_length_531979_cov_18.700201	327226	419451	XLOC_003972	0	+	327226	419451	0	12	0,662,914,1013,1237,1428,1537,1818,2112,2203,2238,3760	662,252,99,224,191,109,281,294,91,35,1522,449
NODE_1203802_length_531979_cov_18.700201	41751	43448	XLOC_003973	0	-	41751	43448	0	4	0,232,311,508	232,79,197,410
NODE_1203802_length_531979_cov_18.700201	43562	44035	XLOC_003974	0	-	43562	44035	0	2	0,367	367,23
NODE_1203802_length_531979_cov_18.700201	71634	74992	XLOC_003975	0	-	71634	74992	0	7	0,83,284,425,534,840,945	83,201,141,109,306,100,000
NODE_1203802_length_531979_cov_18.700201	104681	105282	XLOC_003976	0	-	104681	105282	0	2	0,149	149,107
NODE_1203844_length_77039_cov_10.648516	9167	30084	XLOC_003978	0	+	9167	30084	0	2	0,480	4,801,478
NODE_1203844_length_77039_cov_10.648516	46843	77403	XLOC_003980	0	+	46843	77403	0	7	0,167,378,436,493,739,880	167,211,58,57,246,141,547
NODE_1203912_length_12766_cov_10.529767	1037	6559	XLOC_003983	0	+	1037	6559	0	4	0,313,380,422	313,67,42,73
NODE_1203912_length_12766_cov_10.529767	6885	10819	XLOC_003984	0	+	6885	10819	0	6	0,124,196,298,345,373	124,72,102,47,28,270
NODE_1204314_length_34291_cov_12.397072	16610	16998	XLOC_003991	0	-	16610	16998	0	3	0,28,50	28,22,143
NODE_1204314_length_34291_cov_12.397072	25396	25901	XLOC_003992	0	-	25396	25901	0	2	0,114	114,131
NODE_1204385_length_6303_cov_22.677773	4588	5068	XLOC_003994	0	-	4588	5068	0	2	0,106	106,112
NODE_120438_length_33802_cov_24.571386	2523	33632	XLOC_003996	0	-	2523	33632	0	10	0,779,964,1632,1707,1815,1933,2075,2235,2787	779,185,668,75,108,118,142,160,552,722
NODE_120459_length_8455_cov_51.753635	1510	7940	XLOC_003997	0	+	1510	7940	0	8	0,1370,1506,1680,2313,2451,2550,2651	1370,136,174,633,138,99,101,339
NODE_1204643_length_117648_cov_11.588094	28394	34619	XLOC_004000	0	+	28394	34619	0	8	0,194,464,823,880,1119,1238,1325	194,270,359,57,239,119,87,594
NODE_1204643_length_117648_cov_11.588094	6275	17957	XLOC_004002	0	-	6275	17957	0	4	0,107,189,589	107,82,400,112
NODE_1204741_length_177818_cov_15.308558	22874	23507	XLOC_004004	0	+	22874	23507	0	2	0,276	276,224
NODE_1204741_length_177818_cov_15.308558	57548	63585	XLOC_004005	0	+	57548	63585	0	3	0,298,429	298,131,225
NODE_1204741_length_177818_cov_15.308558	63205	65207	XLOC_004006	0	-	63205	65207	0	2	0,181	181,377
NODE_1204741_length_177818_cov_15.308558	76449	76678	XLOC_004007	0	.	76449	76678	0	1	0	229
NODE_120550_length_10327_cov_50.265034	9507	9874	XLOC_004012	0	-	9507	9874	0	2	0,79	79,128
NODE_1205584_length_177714_cov_19.520561	10081	16843	XLOC_004014	0	+	10081	16843	0	4	0,519,994,1077	519,475,83,510
NODE_1205584_length_177714_cov_19.520561	70764	81234	XLOC_004016	0	+	70764	81234	0	2	0,204	2,041,832
NODE_1205584_length_177714_cov_19.520561	165355	165748	XLOC_004017	0	+	165355	165748	0	2	0,141	141,200
NODE_1205584_length_177714_cov_19.520561	45207	62617	XLOC_004019	0	-	45207	62617	0	4	0,247,347,431	247,100,84,70
NODE_1205584_length_177714_cov_19.520561	78079	81234	XLOC_004021	0	-	78079	81234	0	2	0,2035	2,035,302
NODE_1205627_length_16073_cov_14.020843	9718	10485	XLOC_004033	0	+	9718	10485	0	2	0,114	114,472
NODE_1205627_length_16073_cov_14.020843	29	1098	XLOC_004034	0	-	29	1098	0	4	0,140,264,357	140,124,93,227
NODE_1205731_length_1579_cov_57.825207	26	127	XLOC_004036	0	.	26	127	0	1	0	101
NODE_1205743_length_109288_cov_14.421483	1250	4145	XLOC_004037	0	-	1250	4145	0	4	0,421,495,624	421,74,129,154
NODE_1206193_length_14592_cov_18.325659	6412	14810	XLOC_004038	0	+	6412	14810	0	3	0,167,484	167,317,388
NODE_1206201_length_171967_cov_17.884378	134859	143486	XLOC_004040	0	+	134859	143486	0	8	0,586,748,847,940,1081,1387,1523	586,162,99,93,141,306,136,612
NODE_1206577_length_1631_cov_64.120789	347	1190	XLOC_004046	0	-	347	1190	0	3	0,331,453	331,122,211
NODE_1206647_length_22924_cov_28.524908	1552	15920	XLOC_004049	0	-	1552	15920	0	5	0,354,545,618,756	354,191,73,138,532
NODE_1206901_length_12254_cov_15.297617	11396	12563	XLOC_004056	0	.	11396	12563	0	1	0	1167
NODE_1206904_length_12245_cov_10.729114	362	460	XLOC_004057	0	.	362	460	0	1	0	98
NODE_1207168_length_100258_cov_16.170351	27876	54634	XLOC_004061	0	+	27876	54634	0	10	0,186,336,388,658,870,991,1079,1158,1246	186,150,52,270,212,121,88,79,88,49
NODE_1207168_length_100258_cov_16.170351	56884	57340	XLOC_004064	0	.	56884	57340	0	1	0	456
NODE_1207566_length_6581_cov_12.994530	5165	5808	XLOC_004071	0	+	5165	5808	0	2	0,81	81,329
NODE_1207701_length_4503_cov_50.630692	1493	3942	XLOC_004073	0	-	1493	3942	0	7	0,10,121,262,373,517,558	10,111,141,111,144,41,92
NODE_120782_length_8300_cov_20.149879	342	1134	XLOC_004076	0	-	342	1134	0	3	0,91,186	91,95,104
NODE_1208058_length_2724_cov_19.567181	980	2551	XLOC_004078	0	-	980	2551	0	4	0,103,156,342	103,53,186,189
NODE_1208132_length_1150_cov_22.279131	0	1204	XLOC_004079	0	+	0	1204	0	2	0,201	201,594
NODE_120826_length_16611_cov_12.446331	663	1331	XLOC_004080	0	-	663	1331	0	4	0,71,253,341	71,182,88,70
NODE_1208429_length_84104_cov_8.673999	86177	87000	XLOC_004081	0	+	86177	87000	0	2	0,95	95,605
NODE_1208429_length_84104_cov_8.673999	10351	10524	XLOC_004082	0	.	10351	10524	0	1	0	173
NODE_1208589_length_58128_cov_14.661041	3819	4777	XLOC_004088	0	-	3819	4777	0	2	0,344	344,519
NODE_1208589_length_58128_cov_14.661041	30609	41753	XLOC_004090	0	-	30609	41753	0	3	0,122,216	122,94,1648
NODE_1208688_length_1703_cov_53.892544	736	1765	XLOC_004096	0	-	736	1765	0	4	0,250,303,418	250,53,115,260
NODE_1208745_length_6453_cov_6.851697	4115	6416	XLOC_004097	0	+	4115	6416	0	3	0,296,418	296,122,45
NODE_1209197_length_1550_cov_62.656773	276	655	XLOC_004099	0	+	276	655	0	2	0,168	168,136
NODE_1209288_length_177276_cov_17.136934	36707	56533	XLOC_004101	0	+	36707	56533	0	4	0,642,891,1045	642,249,154,622
NODE_1209288_length_177276_cov_17.136934	78258	87111	XLOC_004102	0	+	78258	87111	0	3	0,443,1566	44,311,232,051
NODE_1209288_length_177276_cov_17.136934	83358	87111	XLOC_004103	0	-	83358	87111	0	2	0,2004	20,041,581
NODE_1209615_length_12628_cov_9.609201	8070	12736	XLOC_004106	0	+	8070	12736	0	4	0,96,180,345	96,84,165,41
NODE_1209686_length_76989_cov_15.908922	58342	60463	XLOC_004108	0	+	58342	60463	0	2	0,495	495,178
NODE_1209686_length_76989_cov_15.908922	68318	74594	XLOC_004109	0	+	68318	74594	0	2	0,148	148,165
NODE_1209686_length_76989_cov_15.908922	12649	14700	XLOC_004110	0	-	12649	14700	0	4	0,356,465,614	356,109,149,236
NODE_1209686_length_76989_cov_15.908922	44379	45011	XLOC_004113	0	-	44379	45011	0	3	0,213,361	213,148,81
NODE_1209686_length_76989_cov_15.908922	48676	50315	XLOC_004120	0	.	48676	50315	0	1	0	1639
NODE_1209686_length_76989_cov_15.908922	67842	68178	XLOC_004121	0	.	67842	68178	0	1	0	336
NODE_1209828_length_1766_cov_58.438278	160	1292	XLOC_004122	0	+	160	1292	0	4	0,118,256,352	118,138,96,12
NODE_121024_length_6367_cov_53.403645	281	1370	XLOC_004129	0	+	281	1370	0	2	0,351	351,658
NODE_1210488_length_1229_cov_74.649307	43	1253	XLOC_004131	0	+	43	1253	0	3	0,99,216	99,117,144
NODE_1210525_length_114850_cov_13.198816	25502	42785	XLOC_004136	0	-	25502	42785	0	4	0,45,124,258	45,79,134,219
NODE_1210525_length_114850_cov_13.198816	86848	104218	XLOC_004137	0	-	86848	104218	0	7	0,181,301,527,587,761,871	181,120,226,60,174,110,261
NODE_1210525_length_114850_cov_13.198816	111425	112062	XLOC_004138	0	-	111425	112062	0	2	0,192	192,38
NODE_1211353_length_2001_cov_65.856071	1687	2063	XLOC_004144	0	.	1687	2063	0	1	0	376
NODE_1211444_length_97459_cov_16.472906	63775	75420	XLOC_004147	0	-	63775	75420	0	3	0,584,936	584,352,309
NODE_1211802_length_5817_cov_9.728726	4469	5719	XLOC_004151	0	+	4469	5719	0	4	0,67,139,286	67,72,147,322
NODE_1211993_length_107552_cov_19.076550	1065	1843	XLOC_004152	0	+	1065	1843	0	4	0,129,287,339	129,158,52,83
NODE_1211993_length_107552_cov_19.076550	6278	21031	XLOC_004153	0	+	6278	21031	0	6	0,67,118,549,654,1240	67,51,431,105,586,380
NODE_1211993_length_107552_cov_19.076550	52932	60484	XLOC_004154	0	+	52932	60484	0	4	0,675,849,1044	675,174,195,481
NODE_1212058_length_383832_cov_11.903825	6390	101902	XLOC_004156	0	+	6390	101902	0	5	0,129,270,357,511	129,141,87,154,65
NODE_1212058_length_383832_cov_11.903825	123788	221641	XLOC_004157	0	+	123788	221641	0	8	0,224,290,407,553,636,798,950	224,66,117,146,83,162,152,475
NODE_1212058_length_383832_cov_11.903825	278917	331117	XLOC_004158	0	+	278917	331117	0	10	0,668,980,1106,1229,1397,1523,1658,2160,2520	668,312,126,123,168,126,135,502,360,29
NODE_1212058_length_383832_cov_11.903825	319005	323769	XLOC_004159	0	-	319005	323769	0	2	0,138	138,374
NODE_1212058_length_383832_cov_11.903825	349938	377081	XLOC_004160	0	-	349938	377081	0	6	0,118,212,362,437,534	118,94,150,75,97,165
NODE_1212082_length_6830_cov_13.804100	2826	6872	XLOC_004163	0	+	2826	6872	0	5	0,868,1534,1944,2203	868,666,410,259,176
NODE_1212200_length_7243_cov_53.800495	6125	6851	XLOC_004167	0	-	6125	6851	0	2	0,227	227,427
NODE_1212313_length_1673_cov_31.542738	150	385	XLOC_004169	0	.	150	385	0	1	0	235
NODE_1212356_length_1627_cov_50.525509	1	793	XLOC_004170	0	.	1	793	0	1	0	792
NODE_121258_length_40115_cov_12.799701	17056	26941	XLOC_004171	0	+	17056	26941	0	3	0,262,340	262,78,1750
NODE_121258_length_40115_cov_12.799701	38	281	XLOC_004173	0	.	38	281	0	1	0	243
NODE_121282_length_10607_cov_52.672764	771	8039	XLOC_004175	0	-	771	8039	0	4	0,99,233,290	99,134,57,79
NODE_121290_length_1672_cov_45.654903	1394	1699	XLOC_004180	0	-	1394	1699	0	2	0,81	81,123
NODE_1213235_length_16375_cov_16.363543	2292	7081	XLOC_004181	0	+	2292	7081	0	3	0,76,165	76,89,50
NODE_1213519_length_56077_cov_18.341049	3827	6816	XLOC_004184	0	+	3827	6816	0	2	0,168	168,795
NODE_1213519_length_56077_cov_18.341049	8021	14944	XLOC_004185	0	-	8021	14944	0	10	0,223,360,407,733,816,892,954,1050,1212	223,137,47,326,83,76,62,96,162,251
NODE_1213612_length_6136_cov_11.367666	5735	6243	XLOC_004188	0	.	5735	6243	0	1	0	508
NODE_1213707_length_1110_cov_53.926125	763	996	XLOC_004190	0	.	763	996	0	1	0	233
NODE_1213757_length_1680_cov_49.940475	437	539	XLOC_004191	0	.	437	539	0	1	0	102
NODE_1213993_length_107421_cov_11.772167	41133	59566	XLOC_004194	0	-	41133	59566	0	5	0,371,557,608,773	371,186,51,165,156
NODE_1214078_length_442456_cov_14.614890	23559	24437	XLOC_004198	0	+	23559	24437	0	2	0,31	31,302
NODE_1214078_length_442456_cov_14.614890	355255	358286	XLOC_004199	0	+	355255	358286	0	7	0,287,498,645,798,1046,1228	287,211,147,153,248,000,000
NODE_1214078_length_442456_cov_14.614890	360824	372250	XLOC_004200	0	+	360824	372250	0	14	0,101,288,389,488,602,719,800,874,968,1000,1086,1158,1386	101,187,101,99,114,117,81,74,94,32,86,72,228,205
NODE_1214078_length_442456_cov_14.614890	23382	32184	XLOC_004201	0	-	23382	32184	0	7	0,82,250,284,448,553,676	82,168,34,164,105,123,340
NODE_1214078_length_442456_cov_14.614890	25846	33084	XLOC_004202	0	-	25846	33084	0	3	0,80,265	80,185,24
NODE_1214078_length_442456_cov_14.614890	61690	113195	XLOC_004203	0	-	61690	113195	0	3	0,247,312	247,65,726
NODE_1214078_length_442456_cov_14.614890	197984	262837	XLOC_004204	0	-	197984	262837	0	3	0,238,423	238,185,261
NODE_1214078_length_442456_cov_14.614890	290075	305767	XLOC_004205	0	-	290075	305767	0	3	0,23,565	23,542,143
NODE_1214078_length_442456_cov_14.614890	9200	9466	XLOC_004208	0	.	9200	9466	0	1	0	266
NODE_121418_length_11973_cov_58.422783	933	6013	XLOC_004220	0	+	933	6013	0	5	0,82,446,598,975	82,364,152,377,77
NODE_1214197_length_1259_cov_67.610008	2	1321	XLOC_004221	0	-	2	1321	0	2	0,546	546,652
NODE_1214332_length_2229_cov_81.438759	62	1293	XLOC_004222	0	-	62	1293	0	2	0,280	280,870
NODE_1214444_length_999_cov_31.555555	0	474	XLOC_004223	0	+	0	474	0	2	0,46	46,223
NODE_1214549_length_22375_cov_11.299218	11591	18343	XLOC_004225	0	-	11591	18343	0	3	0,160,421	160,261,221
NODE_1214634_length_5064_cov_0.878949	4	5111	XLOC_004228	0	+	4	5111	0	2	0,31	31,144
NODE_121472_length_12043_cov_32.904095	1205	6307	XLOC_004229	0	+	1205	6307	0	2	0,310	310,652
NODE_121521_length_1147_cov_67.422844	196	642	XLOC_004231	0	-	196	642	0	2	0,211	211,123
NODE_1215596_length_1467_cov_75.234489	1	714	XLOC_004235	0	+	1	714	0	2	0,375	375,246
NODE_1216000_length_44144_cov_15.275145	32588	44165	XLOC_004240	0	-	32588	44165	0	3	0,157,339	157,182,355
NODE_121650_length_1272_cov_46.535378	141	1328	XLOC_004243	0	-	141	1328	0	4	0,284,354,488	284,70,134,63
NODE_1216893_length_15710_cov_22.151432	2458	12201	XLOC_004247	0	-	2458	12201	0	4	0,221,363,433	221,142,70,508
NODE_1217128_length_1235_cov_51.889877	38	540	XLOC_004249	0	.	38	540	0	1	0	502
NODE_121739_length_3549_cov_61.498734	1893	3611	XLOC_004253	0	+	1893	3611	0	5	0,637,720,833,944	637,83,113,111,83
NODE_1217474_length_1032_cov_40.968021	900	1092	XLOC_004254	0	.	900	1092	0	1	0	192
NODE_1217820_length_178244_cov_15.775780	25329	52628	XLOC_004255	0	+	25329	52628	0	6	0,30,122,293,407,578	30,92,171,114,171,521
NODE_121791_length_2643_cov_51.610668	1450	2673	XLOC_004256	0	-	1450	2673	0	2	0,36	36,473
NODE_1218114_length_157379_cov_12.199677	33252	45299	XLOC_004259	0	+	33252	45299	0	7	0,365,506,698,817,915,975	365,141,192,119,98,60,48
NODE_1218114_length_157379_cov_12.199677	20	15116	XLOC_004263	0	-	20	15116	0	3	0,613,838	613,225,668
NODE_1218114_length_157379_cov_12.199677	72402	94163	XLOC_004264	0	-	72402	94163	0	5	0,97,129,205,259	97,32,76,54,353
NODE_1218114_length_157379_cov_12.199677	100496	101051	XLOC_004265	0	-	100496	101051	0	2	0,147	147,300
NODE_1218114_length_157379_cov_12.199677	104947	120444	XLOC_004266	0	-	104947	120444	0	9	0,227,373,493,685,804,902,962,1009	227,146,120,192,119,98,60,47,20
NODE_1218291_length_256955_cov_17.066723	118499	127108	XLOC_004272	0	+	118499	127108	0	4	0,206,280,341	206,74,61,64
NODE_1218291_length_256955_cov_17.066723	235763	236138	XLOC_004289	0	.	235763	236138	0	1	0	375
NODE_1218334_length_2658_cov_32.647102	655	2711	XLOC_004290	0	+	655	2711	0	5	0,42,182,241,351	42,140,59,110,307
NODE_1218334_length_2658_cov_32.647102	1024	2718	XLOC_004291	0	-	1024	2718	0	4	0,266,412,475	266,146,63,106
NODE_12184_length_12578_cov_56.653683	0	12547	XLOC_004295	0	-	0	12547	0	7	0,82,157,202,575,672,756	82,75,45,373,97,84,1413
NODE_121908_length_7413_cov_76.553894	2701	4353	XLOC_004298	0	-	2701	4353	0	3	0,281,412	2,811,311,063
NODE_1219419_length_17187_cov_16.702450	2610	2944	XLOC_004300	0	-	2610	2944	0	2	0,190	190,58
NODE_1219672_length_10710_cov_4.803455	5166	10201	XLOC_004303	0	-	5166	10201	0	3	0,33,170	33,137,133
NODE_1219940_length_18457_cov_15.479655	9534	10512	XLOC_004311	0	-	9534	10512	0	2	0,204	204,161
NODE_1220008_length_183155_cov_17.963839	2	3647	XLOC_004312	0	+	2	3647	0	5	0,138,315,597,718	138,177,282,121,711
NODE_1220008_length_183155_cov_17.963839	24200	32211	XLOC_004314	0	-	24200	32211	0	6	0,122,214,281,339,480	122,92,67,58,141,43
NODE_1220008_length_183155_cov_17.963839	39197	68882	XLOC_004315	0	-	39197	68882	0	4	0,123,205,322	123,82,117,410
NODE_1220831_length_282864_cov_16.863308	120344	121985	XLOC_004329	0	+	120344	121985	0	1	0	1641
NODE_1220831_length_282864_cov_16.863308	222815	225734	XLOC_004331	0	+	222815	225734	0	7	0,67,395,545,794,884,1070	67,328,150,249,90,186,10
NODE_1220831_length_282864_cov_16.863308	117150	117456	XLOC_004336	0	.	117150	117456	0	1	0	306
NODE_1220832_length_1293_cov_50.720806	140	1336	XLOC_004339	0	-	140	1336	0	2	0,278	278,26
NODE_122139_length_7396_cov_20.059896	40	2734	XLOC_004346	0	-	40	2734	0	9	0,676,806,965,1439,1537,1694,1764,1841	676,130,159,474,98,157,70,77,57
NODE_1222068_length_1873_cov_52.214630	1277	1697	XLOC_004347	0	+	1277	1697	0	3	0,112,178	112,66,61
NODE_122222_length_2593_cov_50.661781	68	1166	XLOC_004348	0	+	68	1166	0	2	0,128	128,391
NODE_1222487_length_67930_cov_11.620241	2518	17284	XLOC_004349	0	-	2518	17284	0	2	0,668	668,531
NODE_1222487_length_67930_cov_11.620241	23199	55144	XLOC_004350	0	-	23199	55144	0	4	0,372,534,638	372,162,104,989
NODE_122251_length_4041_cov_64.594902	65	2885	XLOC_004351	0	.	65	2885	0	1	0	2820
NODE_1222730_length_5092_cov_1.784368	4942	5064	XLOC_004356	0	.	4942	5064	0	1	0	122
NODE_1222801_length_8613_cov_19.853710	3205	3335	XLOC_004357	0	.	3205	3335	0	1	0	130
NODE_122319_length_18330_cov_50.061264	14100	14217	XLOC_004359	0	.	14100	14217	0	1	0	117
NODE_1223485_length_310095_cov_16.316851	7805	32378	XLOC_004360	0	+	7805	32378	0	4	0,178,284,415	178,106,131,261
NODE_1223485_length_310095_cov_16.316851	233452	278768	XLOC_004364	0	+	233452	278768	0	5	0,151,274,364,576	151,123,90,212,268
NODE_1223485_length_310095_cov_16.316851	281815	311185	XLOC_004365	0	+	281815	311185	0	9	0,171,277,341,378,470,629,884,1102	171,106,64,37,92,159,255,218,242
NODE_1223485_length_310095_cov_16.316851	69780	92106	XLOC_004369	0	-	69780	92106	0	7	0,358,445,664,826,880,1027	358,87,219,162,54,147,510
NODE_1223485_length_310095_cov_16.316851	118533	222662	XLOC_004370	0	-	118533	222662	0	28	0,141,480,588,687,828,917,1052,1215,1305,1491,1554,1617,1677,1830,1914,2091,2198,2412,2516,2652,2778,2889,2988,3162,3255,3371,3581	141,339,108,99,141,89,135,163,90,186,63,63,60,153,84,177,107,214,104,136,126,111,99,174,93,116,210,519
NODE_1223485_length_310095_cov_16.316851	222769	227079	XLOC_004371	0	-	222769	227079	0	6	0,261,561,603,710,789	261,300,42,107,79,96
NODE_1223485_length_310095_cov_16.316851	37703	37982	XLOC_004372	0	.	37703	37982	0	1	0	279
NODE_1223535_length_6662_cov_8.104473	1284	1570	XLOC_004377	0	.	1284	1570	0	1	0	286
NODE_1223600_length_129556_cov_19.181822	17149	18256	XLOC_004378	0	-	17149	18256	0	6	0,100,235,321,427,523	100,135,86,106,96,150
NODE_122401_length_4592_cov_62.166378	927	1283	XLOC_004384	0	-	927	1283	0	2	0,207	207,63
NODE_1224079_length_31003_cov_18.540722	25996	27952	XLOC_004385	0	-	25996	27952	0	4	0,211,647,764	211,436,117,141
NODE_1224262_length_11574_cov_11.403577	759	1209	XLOC_004386	0	-	759	1209	0	2	0,158	158,205
NODE_1224317_length_57058_cov_20.389410	24953	52758	XLOC_004388	0	+	24953	52758	0	11	0,76,151,223,307,376,454,504,593,690,744	76,75,72,84,69,78,50,89,97,54,93
NODE_1224513_length_35319_cov_12.812934	2692	4062	XLOC_004389	0	+	2692	4062	0	3	0,48,198	48,150,371
NODE_122488_length_151399_cov_16.858559	72303	104675	XLOC_004391	0	+	72303	104675	0	14	0,90,154,187,438,698,852,962,1050,1353,1428,2048,2157,2337	90,64,33,251,260,154,110,88,303,75,620,109,180,693
NODE_122488_length_151399_cov_16.858559	152304	153067	XLOC_004392	0	+	152304	153067	0	2	0,322	322,245
NODE_122488_length_151399_cov_16.858559	69187	71882	XLOC_004394	0	-	69187	71882	0	3	0,473,539	473,66,243
NODE_1225087_length_2928_cov_49.645149	1660	2573	XLOC_004395	0	+	1660	2573	0	2	0,287	287,74
NODE_1225627_length_131691_cov_19.371674	32257	36683	XLOC_004401	0	+	32257	36683	0	2	0,194	194,448
NODE_1225627_length_131691_cov_19.371674	64672	97390	XLOC_004402	0	+	64672	97390	0	11	0,317,427,490,733,780,840,971,1551,1617,1704	317,110,63,243,47,60,131,580,66,87,253
NODE_1225627_length_131691_cov_19.371674	97810	98360	XLOC_004403	0	+	97810	98360	0	2	0,315	315,144
NODE_1225627_length_131691_cov_19.371674	9952	13270	XLOC_004404	0	-	9952	13270	0	3	0,1348,2411	13,481,063,153
NODE_1225627_length_131691_cov_19.371674	32241	37992	XLOC_004405	0	-	32241	37992	0	3	0,136,647	136,511,139
NODE_1225627_length_131691_cov_19.371674	72607	73640	XLOC_004406	0	-	72607	73640	0	2	0,487	487,335
NODE_1225706_length_10872_cov_4.500552	2572	4491	XLOC_004410	0	+	2572	4491	0	2	0,228	228,406
NODE_1225866_length_5175_cov_3.838840	701	1366	XLOC_004411	0	.	701	1366	0	1	0	665
NODE_122599_length_11262_cov_29.624224	687	4839	XLOC_004416	0	+	687	4839	0	6	0,187,340,424,619,691	187,153,84,195,72,334
NODE_1226076_length_115102_cov_13.542110	83849	112859	XLOC_004418	0	+	83849	112859	0	6	0,298,676,727,1362,1518	298,378,51,635,156,568
NODE_1226076_length_115102_cov_13.542110	11686	14186	XLOC_004420	0	-	11686	14186	0	4	0,275,356,431	275,81,75,183
NODE_1226076_length_115102_cov_13.542110	20298	35070	XLOC_004421	0	-	20298	35070	0	6	0,188,947,1019,1113,1383	188,759,72,94,270,103
NODE_1226076_length_115102_cov_13.542110	51206	60889	XLOC_004423	0	-	51206	60889	0	3	0,72,174	72,102,104
NODE_1226076_length_115102_cov_13.542110	70923	79530	XLOC_004422	0	-	70923	79530	0	6	0,58,263,350,494,587	58,205,87,144,93,396
NODE_1226107_length_2201_cov_42.790096	238	1522	XLOC_004425	0	-	238	1522	0	2	0,134	1,341,031
NODE_1226385_length_12739_cov_12.236204	2344	4384	XLOC_004426	0	+	2344	4384	0	7	0,73,139,352,434,490,793	73,66,213,82,56,303,87
NODE_1226648_length_8113_cov_18.674719	37	4937	XLOC_004428	0	+	37	4937	0	8	0,32,83,145,407,673,692,771	32,51,62,262,266,19,79,291
NODE_1226842_length_203755_cov_16.082172	81555	96588	XLOC_004434	0	+	81555	96588	0	3	0,161,385	1,612,241,198
NODE_1226842_length_203755_cov_16.082172	109388	120410	XLOC_004435	0	+	109388	120410	0	5	0,153,298,424,448	153,145,126,24,306
NODE_1226842_length_203755_cov_16.082172	111436	112411	XLOC_004436	0	+	111436	112411	0	3	0,127,339	127,212,84
NODE_1226842_length_203755_cov_16.082172	128335	157999	XLOC_004437	0	+	128335	157999	0	3	0,267,411	267,144,317
NODE_1226842_length_203755_cov_16.082172	179996	187047	XLOC_004438	0	+	179996	187047	0	6	0,765,822,913,1074,1202	765,57,91,161,128,140
NODE_1226842_length_203755_cov_16.082172	79582	96672	XLOC_004440	0	-	79582	96672	0	2	0,308	308,991
NODE_1226842_length_203755_cov_16.082172	118120	118351	XLOC_004441	0	-	118120	118351	0	2	0,20	20,137
NODE_1226842_length_203755_cov_16.082172	125986	126655	XLOC_004442	0	-	125986	126655	0	2	0,384	384,23
NODE_1226842_length_203755_cov_16.082172	123003	123268	XLOC_004446	0	.	123003	123268	0	1	0	265
NODE_1226979_length_565398_cov_18.361717	18392	24243	XLOC_004449	0	+	18392	24243	0	4	0,728,791,871	728,63,80,121
NODE_1226979_length_565398_cov_18.361717	28648	160226	XLOC_004450	0	+	28648	160226	0	13	0,178,350,434,570,700,854,936,1016,1178,1246,1327,1562	178,172,84,136,130,154,82,80,162,68,81,235,368
NODE_1226979_length_565398_cov_18.361717	177818	222916	XLOC_004451	0	+	177818	222916	0	14	0,59,178,300,483,602,651,753,856,920,1035,1136,1293,1941	59,119,122,183,119,49,102,103,64,115,101,157,648,40
NODE_1226979_length_565398_cov_18.361717	254305	338921	XLOC_004452	0	+	254305	338921	0	13	0,148,747,877,2103,2211,2382,2625,3093,3921,4122,4569,4803	1,485,991,301,226,100,000,000,000,000,000,000,000,000
NODE_1226979_length_565398_cov_18.361717	356106	362100	XLOC_004453	0	+	356106	362100	0	4	0,444,788,944	444,344,156,95
NODE_1226979_length_565398_cov_18.361717	367252	381733	XLOC_004454	0	+	367252	381733	0	9	0,326,401,487,594,750,837,935,1023	326,75,86,107,156,87,98,88,354
NODE_1226979_length_565398_cov_18.361717	417554	429918	XLOC_004455	0	+	417554	429918	0	3	0,853,1035	853,182,295
NODE_1226979_length_565398_cov_18.361717	476960	481637	XLOC_004457	0	+	476960	481637	0	2	0,264	264,410
NODE_1226979_length_565398_cov_18.361717	0	2941	XLOC_004458	0	-	0	2941	0	4	0,49,215,444	49,166,229,650
NODE_1226979_length_565398_cov_18.361717	50682	53143	XLOC_004459	0	-	50682	53143	0	4	0,196,495,624	196,299,129,96
[truncated: 39,153 more rows]
